# Supplementary material for: Prediction of plant secondary metabolic pathways using deep transfer learning
Source: BMC Bioinformatics. 2023 Sep 19;24:348. doi: 10.1186/s12859-023-05485-9 (PMC10507959; doi:10.1186/s12859-023-05485-9)
Supplement: Supplementary file 2 — Additional file2. Supplementary tables. [file 12859_2023_5485_MOESM2_ESM.xlsx]

## Sheet: Table S1
Table S1. Overview of datasets A, B, C, and D.
Dataset	Descriptions	Download time	Labels	Number of Compounds
Dataset A	Plant secondary metabolic pathway classes	Oct. 2022	18	2028
Dataset B	Plant secondary metabolic pathway classes	Feb. 2023	18	577
Dataset C	Metabolic pathway classes in KEGG	Dec. 2022	11	5288
Dataset D	Natural products in NPClassifier	Mar. 2023	7	78305

## Sheet: Table S2
Table S2. The details of Dataset A.
No.	SMILES	Label*
1	C=C([C@H]2(C[C@]1([C@@H](CC(/C=C1/CO)=O)C)CC2))C	9
2	C1(\\NC2(/C=C\\C=C/C(/C(\\C[C@H](NO)C(=O)[O-])=1)=2))	2,3,11
3	COC4(\\C(\\O[C@H]1(O[C@H]([C@@H]([C@H]([C@@H]1O)O)O)CO))=C/C=C(/C=C/C(/O)=C/C(/C=C/C3(\\C=C/C(/O[C@H]2([C@@H]([C@H]([C@@H]([C@H](O2)CO)O)O)O))=C(C=3)/OC))=O)/C=4)	4
4	C2(\\C=C/C(/C1(\\C=C(/C=C(/C=1)/O)\\O))=C\\C=2)	11
5	CC(=O)O[C@H]([C@H]1(C2(/C(\\CCN(C)1)=C\\C3(\\OCOC(/C(/O)=2)=3))))C4(/C=C\\C(\\OC)=C(C(\\C=O)=4)\\OC)	3
6	C[C@@H]3(O[C@H](OP(OP(=O)([O-])OC[C@H]1(O[C@H]([C@H](O)[C@H](O)1)N2(\\C=C/C(=O)NC(=O)2)))([O-])=O)[C@H](O)[C@H](O)[C@@H](O)3)	3,4,9
7	COC3(\\C=C(C(/C1(/C(C2(/C=C\\C(\\O)=C/C(/O\\C=1)=2))=O))=C/C=3)\\O)	4
8	C[C@@H]6(O[C@@H](OC[C@H]5(O[C@@H](OC2(\\C(=O)C3(/C(/OC(\\C1(/C=C\\C(\\OC)=C/C=1))=2)=C\\C(\\O)=C/C(/O)=3)))[C@H](O[C@@H]4(O[C@H](CO)[C@@H](O)[C@H](O)[C@@H](O)4))[C@@H](O)[C@H](O)5))[C@H](O)[C@H](O)[C@@H](O)6)	4
9	C3(\\C(\\C1(\\C(=O)C2(/C(/O)=C\\C(\\[O-])=C/C(/O\\C=1)=2)))=C/C=C(\\C=3)/O)	4
10	C1(OC2(\\C(\\O1)=C/C(O)=C(/C=2)[C@H]3([C@H](C4(/C=C\\C(\\O)=C/C(/OC3)=4))O)))	4
11	C=C1(CC[C@H]2(C[C@@H]1C2(C)C))	9
12	C(O)[C@@H]1([C@@H](O)[C@H](O)[C@@H](O)[C@@H](O1)O[C@@H]2([C@@H](O)[C@H](O)[C@@H](CO)OC2OC4(\\C(C3(\\C=C/C(/O)=C(/C=3)/O))=[O+]C5(\\C=C(/C=C(C(\\C=4)=5)/[O-])\\O))))	4
13	COC3(\\C=C2(C(\\C(=O)C(/O)=C(C1(\\C=C(C(/OC)=C\\C=1)\\O))\\O2)=C(/C=3)\\O))	4
14	CC[C@H]3([C@@H]2(C4([C@@H](O)C15(C6(\\C(\\N(C)[C@H]1[C@H](C2)N([C@H](O)3)[C@H]4C5)=C/C=C\\C=6)))))	3
15	[C@H]1(OP([O-])(=O)[O-])([C@@H](OP([O-])(=O)[O-])[C@H](OP(=O)([O-])[O-])[C@@H](OP(=O)([O-])OP(O)(=O)[O-])[C@@H](OP([O-])([O-])=O)[C@@H](OP([O-])([O-])=O)1)	7
16	C[C@H]([NH3+])C([O-])=O	2,3,11
17	C(O)[C@@H]6([C@@H](O)[C@H](O)[C@@H](O)C(OC2(\\C(C1(\\C=C(C(\\O)=C(/C=1)\\O)\\O))=[O+]C3(\\C=C(/C=C(C(\\C=2)=3)/OC5([C@H](O)[C@@H](O)[C@H](O)[C@@H](COC(=O)/C=C/C4(\\C=C/C(/O)=C(C=4)/O))O5))\\[O-])))O6)	4
18	C[C@@]4(CC5(C2(\\[C@]([C@@]1(CCC3([C@]([C@H](CC[C@](C1C\\C=2)3C)O)(CO)C))C)(CC[C@@](CC4)5C)C)))C	9
19	C(/C=C1(C[C@H](NC(/C(=O)[O-])=C/1)C([O-])=O))=[N+]3([C@@H](CC4(/C=C(C(/O[C@H]2([C@@H]([C@H]([C@@H]([C@H](O2)CO)O)O)O))=C\\C/3=4)/O))C([O-])=O)	3
20	COC3(\\C=C1(C(/N(O)C(=O)C(O1)O[C@@H]2(O[C@H](CO)[C@@H](O)[C@H](O)[C@@H](O)2))=C\\C=3))	11
21	C=C[C@@]2(CCC3([C@]1(CCC([C@]4(C1C(\\C=C(C2)/3)OC4=O)C)=O)C))C	11
22	CC(=O)NCCC1(\\C2(/C=C(\\C=C/C(/N\\C=1)=2)/O))	2
23	CC(C)=CCNC2(\\C3(\\N=C/N([C@H]1([C@@H]([C@@H]([C@H](O1)COP(OP(=O)([O-])[O-])([O-])=O)O)O))C(\\N=C/N=2)=3))	2
24	C3(\\N=C(C1(\\C2(/C=C\\C=C/C(/N/C=1)=2)))/S\\C=3)	11
25	CC1(C)(CC[C@@]2(C)([C@@H](C1)[C@@]3(C)([C@](C)(CC2)[C@@H]5([C@@](C)(CC3)[C@H]4(C(/C(C)(C)[C@@H](O)CC4)=C\\C5)))))	9
26	C[NH+]1([C@@H]2(C[C@H](O)[C@H](C(OC)=O)[C@H]1CC2))	3
27	C([C@H]2(O[C@@H](OC(=O)/C=C/C1(\\C=C/C(/O)=C\\C=1))[C@@H]([C@H]([C@@H]2O)O)O))O	3,4
28	C1(OC2(\\C(\\O1)=C/C=C(/C=2)/[C@H]3(OC[C@H]4([C@H](OC[C@H]34)C8(\\C(\\O[C@H]5([C@@H]([C@H]([C@H](O)[C@H](O5)CO[C@H]6([C@@H]([C@H]([C@H](O)[C@H](O6)CO[C@H]7([C@@H]([C@H]([C@H](O)[C@H](O7)CO)O)O))O)O))O)O))=C/C9(/OCOC(/C=8)=9))))))	4
29	CC1(\\CC[C@@H](C\\C=1)C2(\\CC(C)(C)CC/C=2))	9
30	COC2(/C=C(\\C=C/C(/O[C@H]1([C@@H]([C@H]([C@@H]([C@H](O1)CO)O)O)O))=2)/C=C/C=O)	4
31	C([C@@H]4([C@H]([C@@H]([C@H]([C@H](C2(/C3(/OC(/C1(\\C=C/C(/O)=C\\C=1))=C/C(C(/C(/O)=C\\C(\\[O-])=2)=3)=O)))O4)O)O)O))O	4
32	CC(C)CC(=O)O[C@H]1([C@H](OC(C(C)C)=O)[C@@H](O)[C@H](O[C@H](CO)1)O[C@]2(CO)(O[C@H](CO)[C@@H](O)[C@H](OC(=O)CC(C)C)2))	7
33	C1([NH2+][C@H](C2(\\C=C(C(/O)=C\\C(/C1)=2)\\O))CC3(\\C=C/C(/O)=C\\C=3))	3
34	C1(\\N=C(C2(N\\C=N/C(\\N=1)=2))\\NCC3(\\O\\C=C/C=3))	2
35	C1(\\N=C/C(/C([O-])=O)=C\\C=1)	3
36	C(O)[C@H]1(O[C@H]([C@H](O)[C@H](O)1)N2(\\C=N/C3(\\C(=O)NC(=O)NC/2=3)))	3
37	COC5(/C=C(C(/OC)=C\\C(\\C3(\\C(C4(/C=C(C(/O[C@@H]1(O[C@H]([C@@H](O)[C@H](O)[C@@H](O)1)CO[C@H]2([C@H](O)[C@](CO)(O)CO2)))=C\\C(\\O\\C=3)=4)/OC))=O))=5)/OC)	4
38	CSCCCCC=[N+]([O-])O	3
39	C3(\\C=C/C(/C1(/OC2(/C=C(C(\\O)=C(C(\\C(=O)\\C=1)=2)\\O)/O)))=C\\C=3)	4,15
40	CC(C)([C@@H](O)C(=O)NCCC(=O)NCCSC(=O)/C=C/C1(/C=C(C(\\O)=C(C=1)\\OC)/OC))COP(=O)(OP(=O)(OC[C@@H]2([C@@H](OP([O-])(=O)[O-])[C@@H](O)[C@@H](O2)N3(C4(\\N=C/N=C(C(\\N=C/3)=4)/N))))[O-])[O-]	3,4
41	C=CCC3(\\C=C/C(/O[C@H]1([C@@H]([C@H]([C@H](O)[C@H](O1)CO[C@H]2([C@@H]([C@@H](O)[C@@H](CO2)O)O))O)O))=C(\\C=3)/OC)	0,4
42	C=C([C@H]2(C[C@@]1([C@@H](CC[C@H](C/1=C/C2)O)C)C))C	9
43	COC3(\\C(=O)/C=C1(C(C2(\\C(\\OC)=C(C(/OC)=C\\C(/CC[C@@H]1[NH3+])=2)\\OC))=C/C=3))	3
44	C(O)[C@@H]2([C@H](O)[C@H](O)[C@@H](O)[C@@H](O[C@@H]1([C@@H](O)[C@H](O)[C@@H](O)[C@@H](O)[C@H](O)1))O2)	7
45	C=CC\\C=C/C\\C=C/CCCCCCCC1(\\C=C(/C=C(\\C=1)/OC)\\O)	4
46	C[C@@]4(C)(C3(CC[C@@]2(C)([C@]1(C)(CC[C@@]5([C@H](C/1=C\\C(C2[C@](C)3CC[C@H](O)4)=O)C[C@](C([O-])=O)(C)CC5)C))))	9
47	COC1(\\C(\\O)=C/C=C(/C=1)/C=C/C(=O)NCCCN(C(/C=C/C2(/C=C(C(/O)=C\\C=2)/OC))=O)CCCCNC(=O)/C=C/C3(/C=C(C(/O)=C\\C=3)/OC))	3
48	COC6(/C=C1(C(/OCO1)=C\\C(\\C4(\\C(C5(/C=C(C(/O[C@@H]2(O[C@H]([C@@H](O)[C@H](O)[C@@H](O)2)CO[C@H]3([C@H](O)[C@](CO)(O)CO3)))=C\\C(\\O\\C=4)=5)/OC))=O))=6))	4
49	C1(N3(CC4(\\C(/[C@@H]2([C@H](O)[C@@H](O)\\C=C(C1)/[C@H]23))=C/C5(/OCOC(/C=4)=5))))	3
50	CC(=O)C(=O)C(O)C(O)COP([O-])(=O)[O-]	0
51	C(O)[C@@H]3([C@@H](O)[C@H](O)[C@@H](O)[C@H](OC2(\\C(\\C(CCC1(\\C=C/C(/O)=C\\C=1))=O)=C(/C=C(/C=2)/[O-])\\O))O3)	4
52	C/C=C4([C@@H]1(CC=[N+](CCC2(\\C3(/C=C\\C=C/C(/NC(/[C@](C(OC)=O)(C=O)1)=2)=3)))C4))	3
53	C(OP(=O)([O-])OP(=O)([O-])O[C@H]1(OC[C@](O)(CO)[C@@H](O)1))[C@H]2(O[C@H]([C@H](O)[C@H](O)2)N3(\\C=C/C(=O)NC(=O)3))	4
54	CSCCCCCC/C=N/O	3
55	C(C1(\\C=C/C(/O)=C\\C=1))=O	14
56	COC3(/C=C(C[C@@H]2([C@@H](CC1(\\C=C(C(/O)=C\\C=1)\\OC))C(OC2)O))\\C=C/C(/O)=3)	4
57	CCCCCCCCCCCCCC(=O)CC(=O)[O-]	2
58	CSC(=O)C1(\\C2(\\S\\N=N/C(\\C=C/C=1)=2))	15
59	C[C@@H]6(O[C@@H](OC5(\\C=C4(C(\\C(=O)C(/O[C@@H]1(O[C@@H]([C@H]([C@@H]([C@H]1O)O)O)CO[C@H]2([C@@H]([C@H]([C@@H]([C@H](O2)CO)O)O)O)))=C(C3(\\C=C/C(/O)=C\\C=3))\\O4)=C(/C=5)\\O)))[C@@H]([C@@H]([C@H]6O)O)O)	4
60	CC(C)([C@@H](O)C(=O)NCCC(=O)NCCSC(=O)/C=C/C1(/C=C(C(/O)=C\\C(O)=1)/O))COP(=O)(OP(=O)(OC[C@@H]2([C@@H](OP([O-])(=O)[O-])[C@@H](O)[C@@H](O2)N3(C4(\\N=C/N=C(C(\\N=C/3)=4)/N))))[O-])[O-]	4
61	CSCCCCCCC(\\C(=O)[O-])=C\\C([O-])=O	3
62	CC(C(=O)SCCNC(=O)CCNC(=O)[C@H](O)C(C)(C)COP(=O)(OP(=O)(OC[C@@H]1([C@@H](OP([O-])(=O)[O-])[C@@H](O)[C@@H](O1)N2(C3(\\N=C/N=C(C(\\N=C/2)=3)/N))))[O-])[O-])C	3,7,10
63	C4(OC5(/C=C1(C([C@]23(CCN(C1)[C@@H](C[C@@H](\\C=C/2)O)3))=CC(\\O4)=5)))	3
64	C1(\\C(/C[C@H](C([O-])=O)O)=C/C=C(\\C=1)/O)	4
65	[C@@H]1(O)([C@@H](OP([O-])(=O)[O-])[C@H](OP(=O)([O-])[O-])[C@@H](OP(=O)([O-])[O-])[C@@H](O)[C@@H](OP([O-])([O-])=O)1)	7
66	C(NC(SC[C@@H](C(NCC([O-])=O)=O)NC(=O)CC[C@H]([NH3+])C([O-])=O)=S)C1(\\C2(/C=C\\C=C/C(/N/C=1)=2))	14
67	C[NH+]3([C@H]1(C4(\\[C@](C2(\\C(\\O)=C(\\C=C/C(\\C1)=2)\\OC))(CC3)/C=C(C(/C=4)=O)/OC)))	3
68	C1(OC2(\\C(\\O1)=C/C=C(/C=2)/[C@@H]5([C@H]6(CO[C@H](C4(\\C=C3(C(/OCO3)=C\\C=4)))[C@@H](CO5)6))))	4
69	CC1(CCCC2(C3(CCC4(CC(CCC12)3/C=C4/C([O-])=O)))C)C	9
70	CC[C@]7(O)(C[C@@H]6(C[C@](C(=O)OC)(C3(\\C(\\OC)=C/C4(/N(C)[C@H]5([C@](C(OC)=O)(O)[C@H](OC(=O)C)[C@]2(CC)(\\C=C/C[NH+]1(CC[C@]([C@@H]12)(C(/C=3)=4)5))))))C8(\\NC9(\\C(/C(\\CC[NH+](C6)C7)=8)=C/C=C\\C=9))))	3
71	COC4(\\C=C/C(/C1(/C(=O)C3(\\C(\\O\\C=1)=C/C(/O[C@H]2([C@H](O)[C@H]([C@H](O)[C@H](O2)COC(CC([O-])=O)=O)O))=C\\C=3)))=C\\C=4)	4
72	C1(C6(/C(C4(\\C(\\N(C)1)=C3(/C=C2(C(/OCO2)=C\\C/3=C(\\C=4)/OC))))=C(/C=C5(C(\\OCO5)=6))OC))	3
73	CC(/C=C/C=C(C)/C=C/[C@@H]1(C(C)(C)CC\\C=C(C)/1))=C\\C=C\\C=C(C)\\C=C\\C=C(C)\\C=C\\C2(\\C(C)(C)CCCC(/C)=2)	9
74	C([C@H]5(O[C@@H](O[C@@H]1([C@H]([C@@H]([C@@H](C([O-])=O)O[C@H]1OC4(\\C=C3(C(\\C(\\C=C(C2(\\C=C(C(/O)=C\\C=2)\\O))/O3)=O)=C(/C=4)\\O)))O)O))[C@@H]([C@H]([C@@H]5O)O)O))([O-])=O	4,13
75	C2(\\N(O)C3(/C=C\\C=C/C(/C(\\CC(/S[C@@H]1(O[C@H](CO)[C@@H](O)[C@H](O)[C@@H](O)1))=N\\OS(=O)(=O)[O-])=2)=3))	3
76	COC5(\\C=C1(C(/[C@H]3([C@@H](O1)C4(/C=C\\C(\\O[C@@H]2(O[C@H](COC(CC([O-])=O)=O)[C@@H](O)[C@H](O)[C@@H](O)2))=C/C(/OC3)=4)))=C/C=5))	4
77	C=C1(C(C[C@@H](C(=O)[O-])NC(CC[C@H]([NH3+])C([O-])=O)=O)C1)	11
78	CC(C#N)C	3
79	C[C@H](CO)CCNC1(\\C2(\\N=C/NC(/N=C\\N=1)=2))	2
80	CCC(C(C1(C(C(C(/O)=C(CC=C(C)C)\\C([O-])=1)(CC=C(C)C)CC=C(C)C)=O))=O)C	10
81	CC1(\\C=C(C2(/C(=O)C3(/C(\\CC(/C=1)=2)=C\\C(\\O)=C/C(/O)=3)))\\O)	4
82	C=C[C@H]1([C@@H](O/C=C([C@@H](CC=O)1)/C(=O)OC)O[C@@H]2(O[C@H](CO)[C@@H](O)[C@H](O)[C@@H](O)2))	3
83	CC(C)=CCCC(\\C)=C/CCC(\\C)=C/C=C/C(\\C)=C/C=C/C=C(C)/CC/C=C(C)/CC/C=C(C)/CCC=C(C)C	9
84	CC=O	11
85	CC(C)=CCCC(\\C)=C/CCC(\\C)=C/CCC(\\C)=C/[C@@H]1([C@@](CC/C=C(C)/CC/C=C(C)/CCC=C(C)C)([C@H]1COP(OP(=O)([O-])[O-])([O-])=O)C)	9
86	C=C(C)[C@@H]5(CC[C@]4(C)(CC[C@]3(C)([C@H](CC[C@@H]2([C@@]1([C@H](C(C)(C)[C@H](CC1)O)CC[C@](C)23)(C)))[C@@H]45)))	9
87	C[N+]2(\\C5(/C6(\\C=C1(C(/OCO1)=C\\C(\\C(\\OC)=C/C(/C3(/C(/OC)=C\\C4(\\OCOC(/C(\\C=2)=3)=4)))=5)=6))))	3
88	CC(C)C(CC[C@@H](C)[C@H]3(CC[C@@]4(C)([C@@H]1(CC[C@H]5([C@@](C([O-])=O)(C)[C@@H](O)CC[C@@]2(C[C@@]12CC[C@](C)34)5)))))=C	9
89	C[C@@H](CCNC1(\\C2(\\N=C/N(C(\\N=C/N=1)=2)[C@@H]3([C@@H]([C@H]([C@@H]([C@H](O3)CO)O)O)O))))CO	2
90	C(O)[C@H]1(O[C@](O)(CO)[C@H]([C@@H]1O)O)	16
91	CCC7(\\C[NH+]6(CCC8(\\C9(\\C(\\NC(/[C@@](C(=O)OC)(C3(\\C(\\OC)=C/C4(/N(C)[C@H]5([C@](C(OC)=O)(O)[C@H](OC(=O)C)[C@]2(CC)(\\C=C/C[NH+]1(CC[C@]([C@@H]12)(C(/C=3)=4)5))))))C[C@H](C6)\\C=7)=8)=C/C=C\\C=9))))	3
92	CC(C)=CCC(C1(\\C(C2(/C(/O)=C\\C=C(C(\\C(\\C=1)=O)=2)\\O))=O))O	4
93	C4(\\C=C/C(/C3(C2(C(\\O)=C(\\C=C1(\\C=C/C(=O)C(\\C1=2)=C/C=3))\\O)))=C\\C=4)	5
94	CCC[C@H]1([NH+](CCCC1)C)	3
95	C/C=C(C)/C(O[C@H]4(CC3(C1(CC(C2(CCCC(N(C1)2)=O))C[NH+]3CC4))))=O	3
96	COC1(\\C(=O)C3(/C4(C(/C=1)=C/C=C\\C(\\C=C/C(/C2(\\C=C/C=C\\C=2))=3)=4)))	5
97	C(C(=O)CO)OP([O-])([O-])=O	3,11
98	C(CC(CC(CC(/C=C/C1(\\C=C/C(/O)=C\\C=1))=O)=O)=O)([O-])=O	4
99	CC2(C)(CC(/C1(\\CCC(/C([O-])=O)=C\\C=1))=C\\CC2)	9
100	CC(C)=CCNC1(\\C2(\\N=C/N(C(\\N=C/N=1)=2)[C@@H]3([C@@H]([C@H]([C@@H]([C@H](O3)CO)O)O)O)))	2
101	C([O-])(=O)[C@]1(O)(C[C@@H](O)[C@@H](O)[C@@H](C1)OC(=O)/C=C/C2(\\C=C/C(/O)=C(C=2)/O))	4
102	CC(/C=C/C=C(C)/C=C/C1(/C(C[C@@H](C(C(/C)=1)=O)O)(C)C))=C\\C=C\\C=C(C)\\C=C\\C=C(C)\\C=C\\C2(\\C(C[C@@H](C(C(/C)=2)=O)O)(C)C)	9
103	COC3(\\C=C2(C(\\C(=O)C(/OC)=C(C1(C(\\O)=C(C(/OC)=C\\C=1)\\O))\\O2)=C(/C=3)\\O))	4
104	C1(\\C(/CC(C([O-])=O)=O)=C/C=C(\\C=1)/O)	3,4
105	C([C@H]2(O[C@@H](OC(=O)C1(\\C=C/C(/O)=C\\C=1))[C@@H]([C@H]([C@@H]2O)O)O))O	4
106	C=C[C@H]3([C@@H](O/C=C([C@@H](C[C@@H]1([NH2+]CCC2(/C=C(C(/OC)=C\\C/1=2)/OC)))3)/C(=O)OC)O)	3
107	CCC(C(C1(/C(/O)=C\\C(\\O)=C/C(/O)=1))=O)C	10
108	C(=O)(O[C@H]1([C@@H]([C@H]([C@H](O)[C@H](O1)CO)O)O))C[C@H](O)C([O-])=O	4
109	CC(C([O-])=O)CSC[C@@H](C(NCC([O-])=O)=O)NC(=O)CC[C@H]([NH3+])C([O-])=O	8
110	C[C@H]6([C@@H]([C@H]([C@H](C(OC[C@@H]5(OC(OC1(\\C(=[O+]C2(\\C=C(/C=C(C(\\C=1)=2)/OC3([C@@H]([C@H]([C@@H]([C@H](O3)CO)O)O)O))\\[O-]))C4(\\C=C/C(/O)=C\\C=4)))[C@H]([C@@H]([C@H]5O)O)O))O6)O)O)O)	4
111	CC2(C)(CC(/[C@@H]1(C/C=C(CC1)/CO))=C\\CC2)	9
112	C1(OC4(/C=C(\\C=C/C(/C2(/OC3(\\C(/C\\1=2)=C/C=C(/C=3)/O)))=4)/O))(=O)	4
113	C[C@H]5([C@H](C)[C@@H]2([C@@](C([O-])=O)(CC[C@@]3(C)([C@]1(C)(CC[C@H]4([C@](C)(C)[C@@H](O)CC[C@](C)([C@H]1C\\C=C2/3)4))))CC5))	9
114	C(CC1(\\C2(/C=C\\C=C/C(/N\\C=1)=2)))=[N+](O)[O-]	3
115	C[C@H]6(CC[C@@]1(O[C@@H]5([C@H]([C@H](C)1)[C@]4(C)([C@H]([C@H]3([C@@H]([C@]2(C)(C(/C[C@@H](O)CC2)=C/C3))CC4))C5)))(NC6))	3
116	CCCCOC(=O)C1(\\C=C/C=C\\C=1)	4
117	C=C4([C@@H](O)CC[C@@H]3([C@](C)(CC[C@@H]2(C[C@](C1(OC1))(C)CC[C@](C)23))4))	9
118	COC1(\\C(\\O)=C/C=C(CCC=O)\\C=1)	4
119	C1(C[C@@H](C([O-])=O)N1C[C@H](O)[C@H]([NH2+]CC[C@H](O)C(=O)[O-])C(=O)[O-])	6
120	C[NH+]5(CC[C@@]12([C@@H]4(C(/OC)=C\\C=C1\\[C@@H](CC3(\\C2=C(C(/O)=C\\C=3)O4))5)))	3
121	CC(C)=CCNC2(\\C3(\\N=C/N([C@H]1([C@@H]([C@@H]([C@H](O1)COP(OP(=O)([O-])OP(=O)([O-])O)([O-])=O)O)O))C(\\N=C/N=2)=3))	2
122	C2(\\C=C/C(/C=C/C(C1(/C(/O)=C\\C(\\O)=C/C(/O)=1))=O)=C\\C=2)	4
123	[C@@H]1(O)([C@@H](OP([O-])(=O)[O-])[C@H](OP(=O)([O-])[O-])[C@@H](OP(=O)([O-])[O-])[C@@H](OP([O-])([O-])=O)[C@@H](OP([O-])([O-])=O)1)	16
124	CC3(C)(OC4(\\C=C/C5(/C(=O)[C@]1(O)([C@@H](COC2(\\C1=CC(\\OC)=C(/C=2)\\OC))OC(/C(\\C=C/3)=4)=5))))	4
125	C(C(CCCSC)C(=O)C(=O)[O-])(=O)[O-]	3
126	CCC1(C[NH+]2(CCC3(\\C(\\[C@H](CC1CC=O)2)=C/C(/OC)=C(\\C=3)/OC)))	3
127	C1(\\C=C/N\\N=1)	3
128	C(O)[C@H]1([C@H](O)[C@H](O)[C@H](O)C(O1)O[C@H]2([C@@H](O)[C@@H](O)[C@H](CO)OC2OC4(\\C(C3(\\C=C(C(\\O)=C(/C=3)\\O)\\O))=[O+]C5(\\C=C(/C=C(C(\\C=4)=5)/[O-])\\O))))	4
129	COC2(\\C(\\O[C@H]1([C@@H]([C@H]([C@H](O)[C@H](O1)CO)O)O))=C/C=C\\C=2)	4
130	CCCCCC(=O)CC(=O)CC(=O)SCCNC(=O)CCNC(=O)[C@H](O)C(C)(C)COP(=O)(OP(=O)(OC[C@@H]1([C@@H](OP([O-])(=O)[O-])[C@@H](O)[C@@H](O1)N2(C3(\\N=C/N=C(C(\\N=C/2)=3)/N))))[O-])[O-]	10
131	C(O)[C@@H]1([C@@H](O)[C@H](O)[C@@H](O)[C@@H](O1)OC4(\\C5(/C=C(C(C2(\\C=C(C(\\O)=C(/C=2)\\O)\\O[C@H]3([C@H](O)[C@@H](O)[C@H](O)[C@@H](CO)O3)))=[O+]C(\\C=C(/C=4)\\[O-])=5)/O[C@H]6([C@H](O)[C@@H](O)[C@H](O)[C@@H](CO)O6))))	4
132	C(O)[C@@H]2([C@@H](O)[C@H](O)[C@@H](O)[C@H](SC(/CC1(\\C=C/C=C\\C=1))=N/O)O2)	3
133	CC(C2(/C(/O)=C(C(\\C=O)=C1(C(/C(C(CC1=O)C)=O)=2))/[O-]))C	9
134	COC1(/C=C(\\C=C/C(/O)=1)/C=C/C(=O)OC[C@@H]2([C@@H](O)[C@H](O)[C@@H](O)[C@@H](O2)OC[C@@H]4([C@@H](O)[C@H](O)[C@@H](O[C@@H]3(OC[C@@H](O)[C@H](O)[C@@H](O)3))[C@H](O4)OC6(\\C(C5(\\C=C(C(/O)=C\\C=5)\\O))=[O+]C7(\\C(/C=6)=C(/C=C(/C=7)/[O-])\\[O-])))))	4
135	CC(/CC/C=C(C)/C=O)=C\\C=O	3
136	C=C1([C@H]3(C[C@]4(C1)([C@H]([C@@H]5([C@]2(C(=O)O[C@](CC[C@H](O)2)([C@@H](CC3)4)5)(C)))C([O-])=O)))	2
137	CC([C@@H](C(=O)[O-])NO)C	3
138	C(C1(\\C=C(C(/O)=C\\C=1)\\O))=O	3,4
139	C3(/C=C(C1(\\C(=O)C2(/C(/O)=C\\C(\\[O-])=C/C(/O\\C=1)=2)))\\C(\\O)=C/C(/O)=3)	4
140	C1(\\C(/C=C/C(=O)O[C@H]([C@H]([C@@H]([C@@H](C(=O)[O-])O)O)O)C(=O)[O-])=CC(\\O)=C(\\C=1)\\O)	4
141	COC1(\\C(\\OS(=O)(=O)[O-])=C/C=C(/C=1)/C2(/OC3(/C=C(/C=C(C(\\C(=O)C(/OS(=O)(=O)[O-])=2)=3)/O)/[O-])))	4
142	CC\\C=C/C[C@H]1([C@H](CCC(=O)1)CCCC(=O)CC(SCCNC(=O)CCNC(=O)[C@H](O)C(C)(C)COP(=O)(OP(=O)(OC[C@@H]2([C@@H](OP([O-])(=O)[O-])[C@@H](O)[C@@H](O2)N3(C4(\\N=C/N=C(C(\\N=C/3)=4)/N))))[O-])[O-])=O)	1
143	CC(C)([C@@H](O)C(=O)NCCC(=O)NCCSC(CC(CC1([NH+](CCC1)C))=O)=O)COP(=O)(OP(=O)(OC[C@@H]2([C@@H](OP([O-])(=O)[O-])[C@@H](O)[C@@H](O2)N3(C4(\\N=C/N=C(C(\\N=C/3)=4)/N))))[O-])[O-]	3
144	COC2(/C=C(/C=C/C(/O)=C/C(/C=C/C1(/C=C(C(/O)=C\\C=1)/OC))=O)\\C=C/C(/O)=2)	4,5
145	CSCCCCCCCCC(/S[C@@H]1(O[C@H](CO)[C@@H](O)[C@H](O)[C@@H](O)1))=N\\O	3
146	C=C2([C@H](C[C@H](O)[C@@]3(C)([C@H]([C@@H](C1(\\C(C)(C)C(C[C@@H](C(\\C)=1)OC(C)=O)[C@@H](O)C23))OC(C)=O)OC(C)=O))OC(C)=O)	9
147	C[C@@H]1(CC[C@H]3([C@@H](C)C(O[C@@H]4(O[C@]2(CC[C@@H]1[C@@](OO2)34)(C)))=O))	9
148	COC1(\\C(\\O)=C/C=C(/C=1)/C4(/OC5(\\C(\\C(=O)C(/O[C@@H]2(O[C@@H]([C@@H](O)[C@H](O)[C@@H](O)2)COC(=O)/C=C/C3(\\C=C/C(/O)=C\\C=3)))=4)=C(/C=C(/C=5)/O)\\O)))	4
149	CC1(/CC[C@H](C(C=O)=C)C/C=C(C)/CC/C=1)	9
150	C[C@@]4(CC5(C2(\\[C@]([C@@]1(CCC3([C@](CO)(C)[C@H](CC[C@](C1C\\C=2)3C)O))C)(CC[C@@]([C@@H](C4)O)5C)C)))C	9
151	COC2(\\C(\\O[C@H]1([C@@H]([C@H]([C@@H]([C@H](O1)CO)O)O)O))=C(C=C(/C=2)/C=C/C=O)\\OC)	4
152	COC1(/C=C(/C=C(C(\\OC)=1)/OC)[C@@H]2(C5(\\C(\\[C@H](C3(C2C(OC3)=O))O[C@H]4([C@@H]([C@H]([C@H](O)[C@H](O4)CO)O)O))=C(C6(\\OCOC(/C=5)=6))\\OC)))	4
153	C(O)[C@@H]5([C@@H](O)[C@H](O)[C@@H](O)[C@H](C3(/C(/[O-])=C([C@@H]1(O[C@H](CO)[C@@H](O)[C@H](O)[C@@H](O)1))\\C4(\\OC(/C2(\\C=C/C(/O)=C\\C=2))=C/C(=O)C(/C(/O)=3)=4)))O5)	4
154	C(=O)/C=C/C(/C=O)=C/C=C(C([O-])=O)/O	4
155	CC(C)([C@@H](O)C(=O)NCCC(=O)NCCSC(=O)CCC1(\\C=C/C(/O)=C\\C=1))COP(=O)(OP(=O)(OC[C@@H]2([C@@H](OP([O-])(=O)[O-])[C@@H](O)[C@@H](O2)N3(C4(\\N=C/N=C(C(\\N=C/3)=4)/N))))[O-])[O-]	4
156	CC(C)([C@@H](O)C(=O)NCCC(=O)NCCSC(=O)C1(\\C=C/C=C\\C=1))COP(=O)(OP(=O)(OC[C@@H]2([C@@H](OP([O-])(=O)[O-])[C@@H](O)[C@@H](O2)N3(C4(\\N=C/N=C(C(\\N=C/3)=4)/N))))[O-])[O-]	3,4,9,11,12
157	CC12(CCCC(C1CCC34(C2CCC(C3)C(C4)C([O-])=O))(C)C([O-])=O)	9
158	COC3(/C=C(C[C@@H]2([C@@H](CC1(\\C=C(C(\\OC)=C(\\C=1)\\OC)\\OC))C(OC2)=O))\\C=C/C(/O)=3)	4
159	C[C@@H]5([C@@H](O)[C@H](O)[C@H](O)[C@H](OC[C@@H]1([C@@H](O)[C@H](O)[C@@H](O)[C@@H](O1)OC3(\\C(C2(\\C=C(C(\\O)=C(/C=2)\\O)\\O))=[O+]C4(\\C=C(/C=C(C(\\C=3)=4)/[O-])\\O))))O5)	4
160	C([C@H]1(O[C@H]([C@@H]([C@H]([C@@H]1O)O)O)OC2(\\C(=[O+]C3(\\C=C(/C=C(C(\\C=2)=3)/[O-])\\[O-]))C4(\\C=C/C(/O)=C\\C=4))))OC(/C=C/C5(\\C=C/C(/O)=C(C=5)/O))=O	4
161	CC[C@]7(O)(C[C@@H]6(C[C@](C(=O)OC)(C3(\\C(\\OC)=C/C4(/N(C=O)[C@H]5([C@](C(OC)=O)(O)[C@H](OC(=O)C)[C@]2(CC)(\\C=C/CN1(CC[C@]([C@@H]12)(C(/C=3)=4)5))))))C8(\\NC9(\\C(/C(\\CCN(C6)C7)=8)=C/C=C\\C=9))))	3
162	C(O)[C@H]3(O[C@H]([C@H](O[C@@H]2(O[C@H](CO)[C@@H](O)[C@H](O)[C@@H](O[C@H]1([C@@H]([C@H]([C@H](O)[C@H](O1)CO)O)O))2))[C@@H](O)[C@H](O)3)OC5(\\C(C6(/C(/O)=C\\C(\\O)=C/C(/OC(\\C4(/C=C\\C(\\O)=C(/C=4)\\O))=5)=6))=O))	4
163	C(OC(C1(\\C=C(C(\\O)=C(/C=1)\\O)\\O))=O)[C@H]4(O[C@H]([C@H](OC(C2(\\C=C(C(\\O)=C(/C=2)\\O)\\O))=O)[C@@H](OC(=O)C3(\\C=C(C(\\O)=C(/C=3)\\O)\\O))[C@H](O)4)OC(C5(\\C=C(C(\\O)=C(/C=5)\\O)\\O))=O)	4
164	CC(C2(\\CCC3(/[C@@]1(C([C@@](CCC1)(C=O)C)CCC(/C=2)=3)C)))C	9
165	C[C@@H](O)[C@H]([NH3+])C(=O)[O-]	11
166	C(SC(/CC1(\\C=C/C(/O)=C\\C=1))=N/O)[C@H]([NH3+])C(=O)NCC(=O)[O-]	3
167	C(O)[C@H]1(O[C@H]([C@H](O)[C@@H](O)[C@H](O)1)C5(/C(/O)=C3(C(/OC(/C2(\\C=C/C(/O)=C\\C=2))=C/C3=O)=C\\C(\\O[C@@H]4(OC[C@@H](O)[C@H](O)[C@@H](O)4))=5)))	4
168	C1(OC2(\\C(\\O1)=C/C(/O)=C(/C=2)/[C@]3(O)(CC4(/C=C\\C(\\O)=C/C(/OC3)=4))))	4
169	C[C@H]1([C@@H](O)C[C@H]3([C@@H]1[C@H](O[C@@H]2(O[C@H](CO)[C@@H](O)[C@H](O)[C@@H](O)2))O/C=C3/C(OC)=O))	3
170	C([C@@H]3([C@H]([C@@H]([C@H]([C@H](OC1(\\C(\\O)=C/C2(/N[C@@H](CC(/C=1)=2)C([O-])=O)))O3)O[C@H]4([C@@H]([C@H]([C@@H]([C@H](O4)C([O-])=O)O)O)O))O)O))O	3
171	CC(C)=CCNC2(\\C3(N([C@@H]1([C@@H]([C@H]([C@@H]([C@H](O1)CO)O)O)O))\\C=N/C(\\N=C/N=2)=3))	2
172	CC(\\CO)=C\\CC4(/C(/[O-])=C\\C=C2(C(/O[C@@H]1(COC3(/C=C(C(/OC)=C\\C(\\[C@@H]1C2=O)=3)/OC)))=4))	4
173	C[NH+]2([C@@H]3(C[C@H](OC(C1(\\C=C/C=C\\C=1))=O)[C@H](C(OC)=O)[C@H]2CC3))	3
174	C5(/C=C(\\C=C/C(/C1(/OC2(/C=C(/C=C(C(\\C(=O)\\C=1)=2)/O)/O[C@@H]4(O[C@H](CO[C@@H]3(O[C@H](CO)[C@@H](O)[C@H](O)[C@@H](O)3))[C@@H](O)[C@H](O)[C@@H](O)4))))=5)/O)	4
175	COC4(\\C=C1(C(/[C@@H]2(COC3(/C=C(\\C=C/C(/[C@H](O1)2)=3)/O)))=C/C=4))	4
176	C4(C[C@@H](O)CC3(C1(CC(C2(CCCC(N(C1)2)=O))C[NH+]34)))	3
177	C[C@H]1([C@H](O)[C@@H](O)[C@@H](O)[C@@H](O1)OC[C@@H]2([C@@H](O)[C@H](O)[C@@H](O)[C@@H](O2)OC4(\\C(=O)C5(/C(/O)=C\\C(\\O)=C/C(/OC(\\C3(/C=C(C(/O)=C\\C=3)/O))=4)=5))))	4,13
178	CCCCCCCCCCCCCC(=O)C	2
179	COC3(\\C=C2(C(\\C(=O)C(/O)=C(C1(\\C=C(C(/O)=C\\C=1)\\O))\\O2)=C(/C=3)\\O))	4
180	CC1(/CC[C@@H](C(C(=O)[O-])=C)[C@H](O)/C=C(C)/CC/C=1)	9
181	CC6(C)(C[C@H]5(C1(\\[C@](C)([C@@]2(C)([C@H](C\\C=1)[C@]4(C)([C@@H](CC2)[C@](CO[C@H]3([C@@H]([C@H]([C@@H]([C@H](O3)CO)O)O)O))(C)[C@@H](O)CC4)))CC[C@](C)5C(=O)C6)))	9
182	C=C[C@H]4(CN3(CCC(C[C@H](C(=O)C1(\\C2(/C=C\\C=C/C(/N=C\\C=1)=2)))3)4))	3
183	CC2(CCC13(C(C)(C(CC12)C\\C=C(C)/3)C))	9
184	CC([C@@H]1(CC[C@H](CC1=O)C))C	9
185	CC(C2(\\CCC3(/[C@@]1(C([C@@](CCC1)(C)C)CCC(/C=2)=3)C)))C	9
186	COC1(/C=C(\\C=C/C(/O)=1)/C=C/C(/O)=C/C(=O)/C=C/C2(\\C=C/C(/O)=C\\C=2))	5
187	C1(CC4(\\C(\\[C@@H]2(CC3(\\C=C/C(/OC)=C(C(/CN12)=3)/OC)))=C/C5(/OCOC(/C=4)=5)))	3
188	CC2(\\CCC[C@]1(C)(C(/C[C@H](C(O)(C)C)CC1)=2))	9
189	C(O)[C@H]2(O[C@H]([C@H](O[C@H]1([C@@H](O)[C@H](O)[C@H](O)OC1))[C@@H](O)[C@H](O)2)C6(/C(/O)=C4(C(/OC(/C3(\\C=C/C(/O)=C\\C=3))=C/C4=O)=C\\C(\\O[C@@H]5(OC[C@@H](O)[C@H](O)[C@@H](O)5))=6)))	4
190	CC(C)=CCCC(\\C)=C/CCC(\\C)=C/CC/C=C(C)/CC/C=C(C)/CCC=C(C)C	9
191	COC1(\\C(\\O)=C/C=C(/C=1)/C2(/OC3(\\C(\\C(=O)C(/[O-])=2)=C(/C=C(/C=3)/O)\\O)))	4
192	C(/CC1(\\C=C/C=C\\C=1))=N\\O	3
193	C([C@H]1(OC([C@@H]([C@H]([C@@H]1O)O)O)=O))O	7
194	CC[C@@]25(\\C=C/C[NH+]4(CC[C@@]1(C3(/C=C\\C(\\OC)=C/C(/NC\\1=C(C2)/C(=O)OC)=3))[C@@H]45))	3
195	CC(C)=CCC2(/C(/[O-])=C\\C3(\\O\\C=C(C1(\\C=C/C(/O)=C\\C=1))/C(C(/C(/O)=2)=3)=O))	4
196	C=C([C@@H]2(OC3(\\C=C/C4(/[C@@H]([C@H]1(C5(/C=C(C(/OC)=C\\C(OC[C@H]1OC(/C(\\C2)=3)=4)=5)/OC)))O))))CO	4
197	C=CC(/C)=C/C/C=C(C)/CCC=C(C)C	9
198	C(C(=O)[O-])[C@H]([NH3+])C(=O)[O-]	3
199	CCCCCCCCCC(=O)C	2
200	C(O)[C@@H]5([C@H](O)[C@H](O)[C@@H](O[C@H]1([C@H](O)[C@@H](O)[C@H](O)CO1))[C@H](OC3(\\C(C2(\\C=C(C(/O)=C\\C=2)\\O))=[O+]C4(\\C(/C=3)=C(/C=C(/C=4)/O)\\[O-])))O5)	4
201	C(\\C=C1(C[C@H](NC(/C(=O)[O-])=C/1)C([O-])=O))=N\\[C@@H](CC2(\\C=C/C(/O)=C\\C=2))C([O-])=O	3
202	CC(C)CC(=O)O[C@H]1([C@H](O)[C@@H](OC(=O)CC(C)C)[C@H](O[C@H](CO)1)O[C@]2(CO)(O[C@H](CO)[C@@H](O)[C@H](O)2))	7
203	C=CC1([C@@H](C)[C@@H]2([C@@H]([C@H](O)C=1)[C@@]3(C)([C@H](CC2)C(C)(C)CCC3)))	9
204	C1(\\NC2(/C=C\\C(\\O)=C/C(/C(\\C[C@@H](C(=O)[O-])[NH3+])=1)=2))	2
205	CC\\C=C/CC1(C(=O)CCC1CC(N[C@@H](C(C)C)C([O-])=O)=O)	2
206	CC3(\\C=C1(C(/N(C[C@H](O)[C@H](O)[C@H](O)COP([O-])(=O)[O-])C2(/NC(=O)NC(=O)C(\\N1)=2))=C\\C(/C)=3))	9
207	CC(C)=CCCC(\\C)=C/CCC(/C)=C/C=C/C(\\C)=C/C=C/C=C(C)/C=C/C=C(C)\\CC/C=C(C)/CCC=C(C)C	9
208	C2(N4([C@H](C3(\\C=C1(C(/OCO1)=C\\C(/C2)=3)))CC5(\\C=C/C6(/OCOC(/C(\\C4)=5)=6))))	3
209	COC1(\\C(\\O)=C/C=C(/C=1)/[C@@H]4([C@H]5(CO[C@H](C3(\\C=C2(C(/OCO2)=C\\C=3)))[C@@H](CO4)5)))	4
210	CC(C)=CCC[C@@H](C)C1(\\CCC(/C)=C/C=1)	9
211	CC(C3(\\CC[C@@H]2([C@@]1(C([C@@](CCC1)(C(O)O)C)CC=C2/C=3)C)))C	9
212	CC[C@H]3([C@@H]2(C4([C@@H](OC(=O)C)C15(C6(\\C(\\N[C@H]1[C@H](C2)N([C@H](O)3)[C@H]4C5)=C/C=C\\C=6)))))	3
213	CC3(/[C@@H](O)C[C@@]2(O)([C@@H](OC(C1(\\C=C/C=C\\C=1))=O)[C@H]4([C@](C)(C(=O)[C@H](O)C(\\C(C)(C)2)=3)[C@@H](O)C[C@H]5(OC[C@@](OC(=O)C)45))))	9
214	CC[C@@]25(\\C=C/C[NH+]4(CC[C@@]1(C3(/C=C\\C=C/C(/N(C)C1[C@@](O)(C(=O)OC)[C@H](OC(=O)C)2)=3))[C@@H]45))	3
215	COC/C=C/C1(/C=C(C(/O)=C\\C=1)/OC)	4
216	C[NH+]4(CC[C@@]12(/C=C([C@@H](O)/C=C1/[C@@H](CC3(\\C2=C(O)C(/OC)=C\\C=3))4)/OC))	3
217	CC\\C=C/CC1(C(=O)CCC1CC(N[C@@H]([C@@H](C)CC)C([O-])=O)=O)	2
218	C(O)[C@H]6(O[C@@H](OC1(\\C(\\O)=C(/C=C(/C=1)/C3(C(/O[C@H]2([C@H](O)[C@@H](O)[C@H](O)[C@@H](COC(CC(=O)[O-])=O)O2))=C\\C4(\\C(\\[O+]=3)=C/C(/[O-])=C\\C(\\[O-])=4)))\\OC5([C@H](O)[C@@H](O)[C@H](O)[C@@H](CO)O5)))[C@H](O)[C@@H](O)[C@H](O)6)	4
219	CCC(C)C(C1(/C(/O)=C(CC=C(C)C)\\C(\\[O-])=C(CC=C(C)C)/C(/O)=1))=O	10
220	C2(\\C3(\\C=C1(\\C=C/OC/1=C/C(OC(\\C=2)=O)=3)))	4
221	C1(OC2(\\C(\\O1)=C/C(/O)=C(/C=2)/[C@]3(O)([C@H](O)C4(/C=C\\C(\\O)=C/C(/OC3)=4))))	4
222	C=C1(CC(C(C([O-])=O)=O)1)	11
223	C([C@H]1(O[C@H]([C@@H]([C@H]([C@@H]1O)O)O)OC3(\\C=C(C(/C(/C=C/C2(\\C=C/C(/O)=C\\C=2))=O)=C\\C=3)\\O)))O	4
224	C[C@H]2([C@@H]3(CC[C@]4(O[C@@H](C1(OC(=O)C([C@@H]1CC2)=C)3)4)(C)))	9
225	C(=O)([O-])[C@H]1(O[C@H]([C@H](O)[C@@H](O)[C@H](O)1)OC3(\\C(\\O)=C(C4(\\C(=O)\\C=C(C2(\\C=C/C=C\\C=2))/OC(/C=3)=4))\\O))	4,15
226	COC1(\\C(\\OC(=O)[C@@H](O)CC(=O)[O-])=C(C=C(/C=C/C(=O)[O-])/C=1)\\OC)	4
227	C[C@H]1([C@H](O)[C@@H](O)[C@@H](O)[C@H](O1)OC4(\\C(=O)C5(/C(/O)=C\\C(\\OC2([C@@H]([C@H]([C@@H]([C@H](O2)CO)O)O)O))=C/C(/OC(\\C3(/C=C(C(/O)=C\\C=3)/O))=4)=5)))	4
228	CC(C)=CCC[C@@H](C)[C@H]3(CC[C@@]4(C)([C@@H]1(CC[C@H]5(C(C)(C)[C@@H](O)CC[C@@]2(C[C@@]12CC[C@](C)34)5))))	9
229	C=C[C@](C)(O)CC[C@H]1([C@](C)(O)CC[C@H]2(C(C)(C)CCC[C@](C)12))	9
230	C(C1(\\C=C/C=C\\C=1))(=O)OCC2(\\C=C/C=C\\C=2)	4
231	C[C@@H]7(C[NH+]4([C@@H]([C@H]([C@@H]3([C@]2(CC[C@]5(C)([C@]1(CCC(CC/1=C\\C[C@@H]([C@@H]2C[C@@H]34)5)O[C@@H]6(O[C@@H]([C@H]([C@@H]([C@H]6O)O)O)O))C))C))C)CC7))	3
232	COC2(\\C=C(C3(\\C(=O)C(/OC)=C(C1(\\C=C(C(\\O)=C(/C=1)\\O)\\O))\\OC(/C=2)=3))\\O)	4
233	CSCCCCCCC(/SC[C@H](NC(=O)CC[C@H]([NH3+])C([O-])=O)C(=O)NCC([O-])=O)=N\\O	3
234	COC3(/C=C2(C(\\C(=O)\\C=C(C1(\\C=C/C(/O)=C\\C=1))/O2)=C(C(\\OC)=3)\\O))	4
235	C(=O)CC1(\\C=C/C=C\\C=1)	4
236	C=C1([C@H]2(C[C@]3(C1)([C@H]([C@@H]4([C@@](C)([C@@H](O)CC[C@@](C)([C@@H](CC2)3)4)C(=O)[O-]))C([O-])=O)))	2
237	C2(/C=C(\\C=C/C(/C(/[O-])=C/C(=O)C1(\\C(\\O)=C/C(/O)=C\\C=1))=2)/O)	4
238	C4(/C=C(C(/O)=C\\C(\\C2(\\OC3(/C=C(C(\\[C@H]1([C@@H]([C@H]([C@@H]([C@@H](CO)O1)O)O)O))=C(C(\\C(\\C=2)=O)=3)/O)/[O-])))=4)/O)	4
239	CSCCCCCCC(=O)C([O-])=O	3
240	C(\\OC1(\\C=C/C(/O)=C\\C=1))=C2(C(=O)C3(\\C(\\O2)=C/C(/O)=C\\C=3))	4
241	COC3(/C=C2(C(\\C(=O)\\C=C(C1(\\C=C/C(/O)=C\\C=1))/O2)=C(C(\\O)=3)\\O))	4
242	CC(C)=CCCC(\\C)=C/CCC(\\C)=C/CCC(\\C)=C/C=C\\C=C(C)\\CC/C=C(C)/CC/C=C(C)/CCC=C(C)C	9
243	C=CC(C)=O	9
244	C3(/C=C(\\C=C/C(/[C@H]1(OC2(\\C(\\C(C1)=O)=C/C=C(/C=2)/O)))=3)/O)	4
245	CC(C)=CCCC(\\C)=C/CC1(\\C(\\O)=C/C=C(\\C=1)/O)	4
246	CS(=O)CCCCC(/S[C@@H]1(O[C@H](CO)[C@@H](O)[C@H](O)[C@@H](O)1))=N\\OS(=O)(=O)[O-]	3
247	C(OP(=O)([O-])[O-])[C@H]1(OC(O)[C@@H](O)[C@@H](O)[C@H](O)1)	7,16
248	C(O)[C@@H]1([C@H]([C@H](O)[C@@H](O)[C@@H](O1)OC2(\\C=C(C3(\\C=C(C(=[O+]C(\\C=2)=3)C4(\\C=C/C(/O)=C\\C=4))\\O[C@H]5([C@H](O)[C@H]([C@H](O)[C@@H](CO)O5)O)))\\[O-]))O)	4
249	CC2(C)(CC(/[C@]1(O)(C/C=C(CC1)/C([O-])=O))=C\\CC2)	9
250	C(O)[C@@H]5([C@@H](O)[C@H](O)[C@@H](O)[C@H](OC[C@@H]4([C@@H](O)[C@H](O)[C@@H](O)[C@H](OC2(\\C=C(C3(\\C(=O)C(/C1(\\C=C/C(/O)=C\\C=1))=C/OC(/C=2)=3))\\O))O4))O5)	4
251	CC(C)=CCCC(\\C)=C/CCC(\\CO)=C\\CCC(\\C)=C/CO	9
252	COC1(\\C(\\O)=C/C(O)=C(\\C=C/C([O-])=O)/C=1)	4
253	C\\C=C(CC[C@@H](C)[C@H]3(CC[C@H]4(C1([C@@H]([C@@]2(C)(CC[C@H](O)C[C@H](CC=1)2))CC[C@](C)34))))/C(C)C	9
254	COC1(\\C(\\O)=C(C=C(/C=1)/C=C/C(=O)O[C@H]8([C@H](O[C@H]2([C@@H](O[C@@H]([C@@H](O)[C@H](O)2)COC(/C=C/C3(\\C=C/C(/O)=C\\C=3))=O)OC4(\\C(=[O+]C5(\\C=C(/C=C(C(\\C=4)=5)/O[C@@H]6(O[C@H](COC(=O)CC(=O)[O-])[C@@H](O)[C@H](O)[C@@H](O)6))\\[O-]))C7(\\C=C/C(/O)=C(/C=7)/O))))OC[C@@H](O)[C@H](O)8))\\OC)	4
255	C=C[C@@]2(CC[C@H]3([C@]1(CCCC(C)(C)[C@@H]1[C@H](O)\\C=C(C2)/3)C))C	11
256	C1(\\C2(/C=C(C(/O)=C\\C(OC(=O)\\C=1)=2)/O))	4
257	CCCCCC([O-])=O	10
258	C/C=C(C)/C(=O)SCCNC(=O)CCNC(=O)[C@H](O)C(C)(C)COP(=O)(OP(=O)(OC[C@@H]1([C@@H](OP([O-])(=O)[O-])[C@@H](O)[C@@H](O1)N2(C3(\\N=C/N=C(C(\\N=C/2)=3)/N))))[O-])[O-]	3
259	C[C@H]1([C@H](O)[C@@H](O)[C@@H](O)[C@@H](O1)OC4(\\C(=O)C5(/C(/O)=C\\C(\\O[C@H]2([C@@H]([C@H]([C@@H]([C@H](O2)CO)O)O)O))=C/C(/OC(\\C3(/C=C\\C(\\O)=C/C=3))=4)=5)))	4
260	COC1(\\C(\\O)=C/C=C(/C=1)/C2(/OC3(\\C(\\C(=O)C(/OC)=2)=C(/C=C(/C=3)/O)\\O)))	4
261	C3(/C=C(\\C=C/C(/C1(/OC2(/C=C(/C=C(C(\\C(=O)\\C=1)=2)/O)/[O-])))=3)/O)	4
262	C([C@H]1(O[C@H](OP([O-])(=O)[O-])[C@H](O)[C@@H]1O))F	11
263	C=C1(C(C(O)(C(=O)[O-])CC([O-])=O)C1)	11
264	COC1(\\C(\\O)=C(C=C(/C=1)/C=C/C(=O)O[C@@H](C(=O)[O-])[C@@H](O)[C@H](O)[C@H](O)C(=O)[O-])\\OC)	4
265	CC(C)=CCCC(\\C)=C/CCC(\\C)=C/CCC(\\C)=C/CC/C=C(C)/CC/C=C(C)/CCC[C@H](C)CCCC(C)C	9
266	CC(C)C1(C\\C=C(C)/C=C\\1)	9
267	COC3(\\C=C2(C(\\C(=O)C(/OC)=C(C1(\\C=C(C(/OC)=C\\C=1)\\O))\\O2)=C(/C=3)\\O))	4
268	C(C1(\\C2(/C=C\\C=C/C(/N/C=1)=2)))/N=C=S	14
269	CC(/C=C/C=C(C)/C=C/C=O)=C\\C=C\\C=C(C)\\C=C\\C=C(C)\\C=C\\C=O	9,17
270	C3(\\OC4(\\C(\\C(=O)C(/C2(\\C=C1(C(/OCO1)=C\\C(\\O)=2)))=3)=C/C=C(/C=4)/O))	4
271	C(C1(\\C2(\\C(/C=C\\C=1)=N/C3(\\C=C/C=C\\C(\\N=2)=3))))(=O)[O-]	11
272	COC1(\\C(=O)\\C=C/C(/C=1)=CCCO)	4
273	COC1(/C=C(/C=C/CO)/C=C(C(\\O)=1)/OC)	4
274	CSCCCCCCCC(/SC[C@H]([NH3+])C([O-])=O)=N\\O	3
275	CC(/C=C/C=C(C)/C(=O)[O-])=C\\C=C\\C=C(C)\\C=C\\C=C(C)\\C(=O)O[C@@H]1(O[C@@H]([C@H]([C@@H]([C@H]1O)O)O)CO[C@H]2([C@@H]([C@@H](O)[C@@H]([C@@H](CO)O2)O)O))	9
276	CSCCCCC(=O)C([O-])=O	3
277	C=C(C(=O)[O-])O[C@H]1([C@H](O)\\C=C/C(/C([O-])=O)=C\\1)	3
278	[CH3+]=C1(C2(/C=C\\C=C/C(/N=C\\1)=2))	14
279	C3(\\C=C/C4(/OC(C(\\CC1(/C(OC2(\\C(C(/O)=1)=C\\C=C/C=2))=O))=C(C(/C=3)=4)/O)=O))	5
280	CC(/C=C/C=C(C)/C(=O)O[C@H]1([C@@H]([C@@H](O)[C@@H]([C@H](O1)CO)O)O))=C\\C=C\\C=C(C)\\C=C\\C=C(C)\\C(=O)O[C@@H]2(O[C@@H]([C@H]([C@@H]([C@H]2O)O)O)CO[C@H]3([C@@H]([C@@H](O)[C@@H]([C@@H](CO)O3)O)O))	9
281	COC3(/C(/O)=C2(C(/OC(\\C1(/C=C(C(/OC)=C\\C=1)/O))=C(C(=O)2)/OC)=C\\C(\\OC)=3))	4
282	C=C(C)[C@@H]2(CC3(/C=C1([C@@H]4(OC5(/C=C(\\C=C/C(/[C@](O)(COC/1=C/C(/O2)=3)4)=5)/O)))))	4
283	CC([C@@H]2(CCC(\\C)=C1([C@@H](\\C=C(C)/CC1O)2)))C	9
284	C5(/C=C(C(/O)=C\\C(\\C1(\\OC2(/C=C(/C=C(C(\\C(=O)\\C=1)=2)/O)/O[C@@H]4(O[C@H](CO[C@@H]3(O[C@H](CO)[C@@H](O)[C@H](O)[C@@H](O)3))[C@@H](O)[C@H](O)[C@@H](O)4))))=5)/O)	4
285	[O-]P(=O)(O)[O-]	0,2,3,6,7,9,11,16
286	C1(N3([C@H](C2(\\C=C(C(/OC)=C\\C(/C1)=2)\\O))CC4(\\C=C/C(/OC)=C(C(/C3)=4)/O)))	3
287	CC2(CC[C@@]1(C(C[C@@]3(C(/C1C2)=C/CC4([C@]3(CCC5([C@@]4(CC[C@@H]([C@@]5(C)C(=O)[O-])O)C))C))C)O)C(=O)OC6([C@H]([C@H]([C@H](C(CO)O6)O)O)O))C	9
288	C([C@H]4(O[C@@H](OC2(\\C(C3(/C(/OC(\\C1(/C=C\\C(\\O)=C/C=1))=2)=C\\C(\\[O-])=C/C(/O)=3))=O))[C@@H]([C@@H](O)[C@H]4O)O))O	4
289	CCCOC(=O)C1(\\C=C/C=C\\C=1)	4
290	CCCCOC(=O)CC	4
291	CSCCCCC(/S)=N\\O	3
292	C[C@H](NC)[C@@H](O)C1(\\C=C/C=C\\C=1)	3
293	C(O)[C@@H]1(O[C@H]([C@@H](O)[C@H](O)[C@@H](O)1)OC2(/C=C(/C=C(C(\\O)=2)/O[C@@H]3(O[C@H]([C@H](O)[C@@H](O)[C@H](O)3)COC(=O)/C=C/C4(\\C=C/C(/O)=C\\C=4)))/C5(=[O+]C7(\\C=C(/C=C(C(\\C=C5\\O[C@H]6(O[C@H](COC(CC([O-])=O)=O)[C@@H](O)[C@H](O)[C@@H](O)6))=7)/[O-])\\[O-]))))	4
294	C[N+]2(\\C3(/C=C\\C=C(C(\\N=C1(\\C=C/C=C\\C/1=2))=3)\\O))	11
295	C(OC(/C=C/C1(\\C=C/C(/O)=C\\C=1))=O)[C@@H]2([C@@H](O)[C@H](O)[C@@H](O)[C@@H](O2)OC[C@@H]4([C@@H](O)[C@H](O)[C@@H](O[C@@H]3(OC[C@@H](O)[C@H](O)[C@@H](O)3))[C@H](O4)OC6(\\C(C5(\\C=C(C(/O)=C\\C=5)\\O))=[O+]C7(\\C(/C=6)=C(/C=C(/C=7)/[O-])\\[O-]))))	4
296	[C@H]1(O)([C@@H](O)C(O)O[C@H](C(=O)[O-])[C@@H](O)1)	4,15,16
297	C3(/C=C(\\C=C/C(/C(OO)C1(OC2(\\C(\\C(=O)1)=C/C=C(/C=2)/O)))=3)/O[C@H]4([C@@H]([C@H]([C@H](O)[C@H](O4)CO)O)O))	4
298	CC(CCNC1(\\C2(N(\\C=N/C(\\N=C/N=1)=2)[C@@H]3([C@@H]([C@H]([C@@H]([C@H](O3)CO)O)O)O))))CO	2
299	COC3(/C=C(C[C@@H]1([NH2+]CCC2(\\C/1=C/C(/OC)=C(\\C=2)/OC)))\\C=C/C(/OC)=3)	3
300	CC1(\\C=C/C3(/C(/O1)=C\\C=C2([C@@H]4(OC5(/C=C(\\C=C/C(/[C@](O)(COC/2=3)4)=5)/O)))))(C)	4
301	CC(C)=CCC[C@@]1(C)(C[C@@]2(C)([C@](C)(CC1)[C@@H]4([C@@](C)(CC2)[C@H]3(C(/C(C)(C)[C@@H](O)CC3)=C\\C4))))	9
302	C6(/C=C(\\C=C/C(/C=C/C(=O)OC[C@H]5(O[C@@H](OC1(\\C(=[O+]C2(\\C(/C=1)=C(/C=C(/C=2)/O)\\[O-]))C3(\\C=C/C(/O)=C(/C=3)/O)))[C@H](O[C@@H]4(OC[C@@H](O)[C@H](O)[C@@H](O)4))[C@@H](O)[C@H](O)5))=6)/O)	4
303	CC1(/CC/C=C(C)/C(=O)/C=C/C(C)(C)C/C=1)	9
304	C1([NH+]([C@@H](C2(\\C=C(C(/OC)=C\\C(/C1)=2)\\O))CC3(\\C=C/C(/OC)=C(\\C=3)/O))C)	3
305	C=C1(CC[C@@]23([C@H](C[C@H]1C2)CC[C@H]4([C@@](C)(C)CCC[C@]34C)))	9
306	CC\\C=C/CC1(C(=O)CCC1CC(N[C@@H](CC(C)C)C([O-])=O)=O)	2
307	CC(=O)[C@@H]1(CC[C@H]2([C@](C)1CC[C@@H]3([C@@](C)2CC[C@H](O)C(C)(C)3)))	9
308	C[C@@H]5(O[C@@H](OC4(\\C=C3(C(\\C(=O)C(/O[C@@H]1(O[C@H]([C@@H]([C@H]([C@H]1O)O)O)C))=C(C2(\\C=C/C(/O)=C\\C=2))\\O3)=C(/C=4)\\O)))[C@@H]([C@@H]([C@H]5O)O)O)	4
309	CC2(CCC3(/C1(C)(C(C)(C)C(CC1)CC\\2=3)))	9
310	C3(\\C=C/C(/[C@@H](O[C@@H]2(O[C@H](CO[C@@H]1(O[C@H](CO)[C@@H](O)[C@H](O)[C@@H](O)1))[C@@H](O)[C@H](O)[C@@H](O)2))C#N)=C\\C=3)	14
311	CC(/CO)=C\\COP(OP([O-])(=O)[O-])(=O)[O-]	9
312	C=C2([C@H](CC[C@@]3(C)([C@H]([C@@H](C1(\\C(C)(C)C(C[C@@H](C(\\C)=1)OC(C)=O)CC23))OC(C)=O)OC(C)=O))OC(C)=O)	9
313	C=C([C@H]1(CC[C@H](CC1=O)C))C	9
314	C(CCC1(\\C(\\O)=C/C=C\\C=1))([O-])=O	4
315	CCC4(\\[C@@H]1(CC[NH+](CCC2(\\C3(/C=C\\C=C/C(/NC(/[C@](C(=O)OC)(COC(C)=O)1)=2)=3)))\\C=4))	3
316	CC(=O)C(=O)[O-]	2,3,8,9,11
317	C4(CCCC3(C1(CC(C2(CCCCN(C1=O)2))C[NH+]34)))	3
318	C2(/NC3(/C=C\\C=C/C(/C(/C1(/SCC(C([O-])=O)\\N=1))=2)=3))	11
319	C=CC\\C=C/C\\C=C/CCCCCCCC1(\\C=C(/C=C(\\C=1)/O)\\O)	4
320	C[N+]14([C@H](C2(\\C(/CC1)=C/C3(/OCOC(/C=2)=3)))CC5(\\C=C/C(/OC)=C(C(/C4)=5)/OC))	3
321	C([NH3+])CC1(\\C2(/C=C\\C=C/C(/N\\C=1)=2))	2,3
322	C([O-])(=O)/C=C/C1(/C=C(C(/O)=C\\C=1)/O)	4
323	COC3(\\C(/[C@@H]1(CC2(\\C(\\OC1)=C/C(/O)=C\\C=2)))=C/C=C(/C=3)/OC)	4
324	COC1(/C=C(\\C=C/C(/O)=1)/C=C/C(NCCC2(\\C=C/C(/O)=C\\C=2))=O)	3
325	O=P(O)(OP([O-])([O-])=O)[O-]	1,2,3,4,6,9,10,12,16
326	CC(/C=C/[C@@]1(C(C)(C)CC(=O)\\C=C(C)/1)O)=C\\CO	2
327	CC2(CC[C@@]1(CC[C@@]3(C(/[C@@H]1C2)=C/C[C@H]4([C@]3(CC[C@@H]5([C@@]4(CC[C@@H]([C@](CO)(C)5)O[C@H]6([C@@H]([C@H]([C@@H]([C@H](O6)CO)O)O)O))C))C))C)C(=O)[O-])C	9
328	CC1(\\[C@@H]2(C[C@H](C\\C=1)C2(C)C))	9
329	C(O)[C@@H]1([C@H]([C@H](O)[C@@H](O)[C@@H](O1)SC(/CC2(\\C=C/C(/O)=C\\C=2))=N/OS(=O)([O-])=O)O)	3
330	C([C@H]1(O[C@@H]([C@@H]([C@H]([C@@H]1O)O)O)N2(C3(\\N=C/N=C(C(\\N=C/2)=3)/NCC4(\\C=C/C=C\\C=4)))))O	2
331	C3(/C(/O)=C(C(/O)=C\\C(\\C1(C(/[O-])=C\\C2(\\C(\\[O-])=C/C(/O)=C\\C(\\[O+]=1)=2)))=3)/O)	4
332	[C@@H]1(O)([C@@H](OP([O-])([O-])=O)[C@H](O)[C@@H](OP(=O)([O-])[O-])[C@H](OP(=O)([O-])[O-])[C@@H](O)1)	7
333	CSCCCCCCC(/SC[C@H]([NH3+])C([O-])=O)=N\\O	3
334	C[N+]1(\\CCC\\C=1)	3
335	CC(C)(COP([O-])(=O)OP([O-])(=O)OC[C@H]1(O[C@H]([C@H](O)[C@H](OP(=O)([O-])[O-])1)N2(\\C=N/C3(C(/N)=N\\C=N/C2=3))))[C@@H](O)C(=O)NCCC(=O)NCCS	0,1,2,3,4,9
336	CC(C)=CCC[C@]([C@@H]1([C@@H]2([C@@](C)(CC1)[C@]3(C)(C[C@H](O)[C@H]4(C([C@@H](O)CC[C@](C)([C@@H](C[C@@H](O)2)3)4)(C)C)))))(C)O	9
337	C=CC1([C@@H](C)[C@@H]2([C@@H](CC=1)[C@@]3(C)(C(CC2)C(C)(C)[C@H](O)CC3)))	9
338	C(=O)C1(\\C2(/C=C\\C=C/C(/N/C=1)=2))	14
339	C1(CC3(/C=C(C(/O)=C\\C(\\[C@@H]([NH+](C)1)CC2(\\C=C(C(/O)=C\\C=2)\\O))=3)/OC))	3
340	C(O)[C@@H]1([C@@H](O)[C@H](O)[C@@H](O)[C@@H](O1)OC3(\\C4(/C=C(C(C2(\\C=C(C(/O)=C\\C=2)\\O))=[O+]C(\\C=C(/C=3)\\[O-])=4)/[O-])))	4
341	CC(C)C[C@H]([NH3+])C([O-])=O	2
342	CC(C)C(CC[C@@H](C)[C@H]3(CC[C@H]4(C1([C@@H]([C@@]2(C)(CC[C@H](O)[C@@H](CO)[C@H](CC=1)2))CC[C@](C)34))))=C	9
343	C(O)[C@@H]3([C@@H](O)[C@H](O)[C@@H](O)[C@H](C1(/C(/O)=C\\C(\\O)=C(C(/O)=1)\\C(=O)CCC2(\\C=C/C(/O)=C\\C=2)))O3)	4
344	C(C(CCCSC)C(O)C(=O)[O-])(=O)[O-]	3
345	C1(\\NC2(/C=C\\C=C/C(/C(\\CC(/SC[C@H]([NH3+])C(=O)NCC([O-])=O)=N\\O)=1)=2))	3
346	C1([NH+]([C@H](C2(\\C=C(C(/OC)=C\\C(/C1)=2)\\O))CC3(\\C=C/C(/OC)=C(\\C=3)/O))C)	3
347	C[C@@H]3(C[NH+]2([C@H]1(C[C@@H]4([C@]([C@H]1[C@@H]([C@H]2CC3)C)(C)CC[C@H]8([C@H]4C\\C=C9(C[C@@H](O[C@@H]5(O[C@@H]([C@H](O)[C@@H]([C@H]5O[C@@H]6(O[C@@H](C)[C@@H]([C@H]([C@H]6O)O)O))O[C@H]7(O[C@H](CO)[C@H]([C@@H]([C@H]7O)O)O))CO))CC[C@@]8(C)9))))))	3
348	C[C@H](O)[C@H](O)[C@H]1(CNC2(/N=C(N)\\NC(C(/N1)=2)=O))	2,3,4
349	COC1(/C=C(/C=C(C(\\O)=1)/OC)/C=C/C([O-])=O)	4
350	C(OC(CC(=O)[O-])=O)[C@H]1(O[C@H]([C@@H]([C@H]([C@@H]1O)O)O)OC2(\\C(=[O+]C3(\\C=C(/C=C(C(\\C=2)=3)/[O-])\\O))C4(\\C=C/C(/O)=C\\C=4)))	4
351	COC1(\\C(\\OC)=C(C=C(/C=1)[C@H]3([C@H]5(C(=O)OC[C@H]([C@@H](O)C4(C(\\OC)=C2(C(/OCO2)=C\\C3=4)))5)))\\OC)	4
352	CC(C)([C@@H](O)C(=O)NCCC(=O)NCCSC(=O)/C=C/C1(/C=C(C(/O)=C\\C=1)/O))COP(=O)(OP(=O)(OC[C@@H]2([C@@H](OP([O-])(=O)[O-])[C@@H](O)[C@@H](O2)N3(C4(\\N=C/N=C(C(\\N=C/3)=4)/N))))[O-])[O-]	3,4
353	CC2(/CC(O)[C@H]1(C[C@H]3([C@](C)(C[C@H](O)C(\\[C@](C)(C)1)=2)CC[C@H](OC(C)=O)C3=C)))	9
354	CC(C)C(CC[C@@H](C)[C@H]2(CC[C@@]3(C)(C4(\\CC[C@H]1([C@H](C)[C@@H](O)CC[C@@](C)1C(\\CC[C@](C)23)=4)))))=C	9
355	C5(/C=C4(C(/OC(C3(OC2(\\C=C/C(O[C@H]1([C@@H]([C@H]([C@H](O)[C@H](O1)CO)O)O))\\C=C/2)3))C(=O)4)=C\\C(\\O)=5))	4
356	C/C=C4([C@@H]1(CC[NH+](CCC2(\\C3(/C=C\\C=C/C(/NC(/[C@](C(=O)OC)(COC(C)=O)1)=2)=3)))C4))	3
357	C([O-])(=O)\\C=C/C1(/C(/O)=C\\C(\\O)=C/C=1)	4
358	C(OC(C1(\\C=C(C(\\O)=C(/C=1)\\O)\\O))=O)[C@H]7(O[C@H]([C@H](OC(C2(\\C=C(C(\\O)=C(/C=2)\\O)\\O))=O)[C@@H](OC(=O)C3(\\C=C(C(\\O)=C(/C=3)\\O)\\OC(C4(\\C=C(C(\\O)=C(/C=4)\\O)\\OC(C5(\\C=C(C(\\O)=C(/C=5)\\O)\\O))=O))=O))[C@H](OC(=O)C6(\\C=C(C(\\O)=C(/C=6)\\O)\\O))7)OC(C8(\\C=C(C(\\O)=C(/C=8)\\O)\\O))=O)	4
359	C=CCC4(\\C=C/C(/O[C@H]1([C@@H]([C@H]([C@H](O)[C@H](O1)CO[C@H]2([C@@H]([C@@H](O)[C@@H](CO2)O)O))O)O[C@H]3([C@@H]([C@H]([C@H](O)[C@H](O3)CO)O)O)))=C(\\C=4)/OC)	4
360	CSCCCCCC(C(=O)C(=O)[O-])C(=O)[O-]	3
361	C(O)[C@H]5(O[C@@H](OC1(\\C(\\O)=C(/C=C(/C=1)/C3(C(/O[C@H]2([C@H](O)[C@@H](O)[C@H](O)[C@@H](COC(CC(=O)[O-])=O)O2))=C\\C4(\\C(\\[O+]=3)=C/C(/O)=C\\C(\\[O-])=4)))\\O))[C@H](O)[C@@H](O)[C@H](O)5)	4
362	C3(/C=C(\\C=C/C(/C1(O)(OC2(/C=C(\\C=C/C(/C(C1)=O)=2)/O)))=3)/O)	4
363	C(OC(CC(=O)[O-])=O)[C@H]1(O[C@H]([C@@H]([C@H]([C@@H]1O)O)O)OC2(\\C(=[O+]C3(\\C=C(/C=C(C(\\C=2)=3)/[O-])\\[O-]))C4(\\C=C(C(/O)=C\\C=4)\\O)))	4
364	C=C1([C@@]3(O)(C[C@]4(C1)([C@H]([C@@H]5([C@]2(C(=O)O[C@](CC[C@H](O)2)([C@@H](CC3)4)5)(C)))C([O-])=O)))	2
365	C[C@H](O)[C@H](O)[C@H]1(CNC2(\\[C@@](O)(N1)C(=O)\\N=C(N)/N=2))	2,3,4
366	C=CCSC[C@@H](C(NCC([O-])=O)=O)NC(=O)CC[C@H]([NH3+])C([O-])=O	8
367	COC1(/C=C(/C=C(C(\\OC)=1)/OC)[C@H]2([C@H]5(C(=O)OC[C@H](CC3(\\C\\2=C/C4(/OCOC(/C=3)=4)))5)))	4
368	CC(C)=CCCC2(CC1(C(C3(/C(\\C(C)C)=C(C(\\[O-])=C(C(\\C(C1CC=2)=O)=3)\\C=O)/OC))=O)(C))	9
369	CC6(\\C=C1(C(/N(C2(/NC(NC(=O)C(\\N1)=2)=O))C[C@H](O)[C@H](O)[C@H](O)COP(OP([O-])(OC[C@@H]5([C@@H](O)[C@@H](O)[C@H](N3(\\C=N/C4(C(/N)=N\\C=N/C3=4)))O5))=O)([O-])=O)=C\\C(/C)=6))	4
370	C[C@H]1([C@@H](O)C[C@H]3([C@@H]1[C@H](O[C@@H]2(O[C@H](CO)[C@@H](O)[C@H](O)[C@@H](O)2))O/C=C3/C([O-])=O))	3
371	C4(/C=C(C(/O)=C\\C(\\C1(\\OC2(/C(/C(C(/[O-])=1)=O)=C(/C=C(C(\\O)=2)/O[C@H]3([C@@H]([C@H]([C@H](O)[C@H](O3)CO)O)O))/O)))=4)/O)	4
372	CC1(CCCC2(C3(CCC4(CC(CCC12)3CC4C([O-])=O)))C)C	9
373	C([O-])(=O)CC1(\\C2(/C=C\\C=C/C(/N\\C=1)=2))	2,3,14
374	CC\\C=C/C[C@H]1([C@H](CCC(=O)1)CCCCCC(=O)CC(SCCNC(=O)CCNC(=O)[C@H](O)C(C)(C)COP(=O)(OP(=O)(OC[C@@H]2([C@@H](OP([O-])(=O)[O-])[C@@H](O)[C@@H](O2)N3(C4(\\N=C/N=C(C(\\N=C/3)=4)/N))))[O-])[O-])=O)	1
375	C=CCC1(\\C=C/C(/OC)=C(\\C=1)/OC)	4
376	CC(/C=C/C=C(C)/C=C/[C@@H]1(C(C)(C)CC\\C=C(C)/1))=C\\C=C\\C=C(C)\\C=C\\C=C(C)\\C=C\\[C@H]2(C(/C)=C/[C@@H](CC(C)(C)2)O)	9
377	CC(C(=O)[O-])=[NH2+]	8
378	CC2(C1(CCC(C(C1)OP(OP([O-])([O-])=O)([O-])=O)2C))C	9
379	C([C@H]1(OC([C@@H]([C@H]([C@@H]1O)O)O)O))OP([O-])([O-])=O	7
380	CC(C)C(CC[C@@H](C)[C@H]3(CC[C@H]4(C1([C@@H]([C@@]2(C)(CCC(=O)C[C@H](CC=1)2))CC[C@](C)34))))=C	9
381	CC(C)C(CC[C@@H](C)[C@H]3(CC[C@H]4(C1([C@@H]([C@@]2(C)(CC[C@H](O)[C@@H](C)[C@H](CC=1)2))CC[C@](C)34))))=C	9
382	COC2(\\C=C(C3(\\C(=O)C(/O)=C(C1(\\C=C(C(\\O)=C(/C=1)\\O)\\O))\\OC(/C=2)=3))\\O)	4
383	COC2(\\C(\\O)=C(C=C(/C=C/C(=O)O[C@H]1([C@H](O)[C@H]([C@@H]([C@H](O1)CO)O)O))/C=2)\\OC)	4
384	C1(\\C2(\\C(\\OC(\\C=1)=O)=C/C3(/O\\C=C/C(/C(/O)=2)=3)))	4
385	C3(\\C=C/C(/[C@H]1(OC2(\\C(\\C(C1)=O)=C(/C=C(/C=2)/[O-])\\O)))=C\\C=3)	4
386	C(/CO)=C\\C1(\\C=C/C(/O)=C\\C=1)	4
387	CC(/CO)=C\\CNC1(\\C2(N(\\C=N/C(\\N=C/N=1)=2)[C@@H]3([C@@H]([C@H]([C@@H]([C@H](O3)CO)O)O)O)))	2
388	CC6(C[C@H]7(C2(\\[C@]([C@@]1(CC[C@H]3(C([C@H](CC[C@]([C@H]1C\\C=2)3C)O[C@H]4([C@@H]([C@H]([C@@H]([C@H](C([O-])=O)O4)O)O[C@H]5([C@@H]([C@H]([C@H]([C@@H](CO)O5)O)O)O))O))(C)C))C)(CC[C@@](CC6)7C(O[C@H]8([C@@H]([C@H]([C@@H]([C@@H](CO)O8)O)O)O))=O)C)))C	9
389	[C@@H]1(O)([C@@H](O)[C@H](O)[C@H](OP([O-])([O-])=O)[C@H](O)[C@@H](O)1)	16
390	C[C@H]8([C@H](O)[C@@H](O)[C@@H](O)[C@H](O[C@@H]7([C@@H](O)[C@@H](O)[C@@H](CO)O[C@@H](O[C@@H]6([C@@H](O)[C@H](O)[C@@H](C(=O)[O-])O[C@@H](O[C@H]4(CC[C@]3(C)([C@H]5(C\\C=C2([C@@H]1(CC(C)(C)C[C@@H](O)[C@@](C)1CC[C@](C)2[C@](C)(CC[C@H]3[C@](CO)(C)4)5))))))6))7))O8)	9
391	C2(\\C(/C=C/C(C1(/C(/O)=C\\C(\\O)=C/C(/O)=1))=O)=C/C=C(\\C=2)/O)	4
392	C2(/C=C(\\C=C/C(/[C@H](O[C@@H]1(O[C@H](CO)[C@@H](O)[C@H](O)[C@@H](O)1))C#N)=2)/O)	3,14
393	C5(/C=C(\\C=C/C(/C3(/OC4(/C=C(/C=C(C(\\C(=O)C(/O[C@@H]2(O[C@H](CO[C@@H]1(O[C@H](CO)[C@@H](O)[C@H](O)[C@@H](O)1))[C@@H](O)[C@H](O)[C@@H](O)2))=3)=4)/O)/O)))=5)/O)	4
394	COC4(/C=C1(C(/CN3(CC[C@@]21(CC[C@@H](C[C@H]23)O)))=C\\C(\\O)=4))	3
395	CC[C@@H](C(C)C)/C=C/[C@@H](C)[C@H]3(CC[C@H]4([C@@H]2(C\\C=C1(C[C@@H](O)CC[C@@](C)1[C@H]2CC[C@](C)34))))	9
396	C3(\\C([C@@H]1(C(=O)C2(\\C(\\O[C@@H](O)1)=C/C(/O)=C\\C=2)))=C/C=C(\\C=3)/O)	4
397	CC\\C=C/C[C@@H]1(C(=O)CC[C@@H]1CC([O-])=O)	1
398	CC([C@H]1(CC[C@H](C[C@@H]1O)C))C	9
399	C[C@]1(C=O)([C@@H](O)C[C@@]3(C)([C@@H](C1)[C@@]24(O[C@@H]2C[C@H]5([C@](C)([C@](C)(C[C@H](O)3)4)CC[C@@H]9([C@@](C)5CC[C@H](O[C@@H]8(OC[C@H](O[C@@H]6(O[C@H](CO)[C@@H](O)[C@H](O)[C@@H](O)6))[C@H](O)[C@@H](O[C@@H]7(O[C@H](CO)[C@@H](O)[C@H](O)[C@@H](O)7))8))[C@](CO)(C)9)))))	9
400	C3(\\C(\\[C@H]1(OC2(\\C(/[C@@H]([C@@H]1O)O)=C(/C=C(/C=2)/O)\\O)))=C/C=C(\\C=3)/O)	4
401	C3(\\C(\\C1(\\OC2(\\C(\\C(C(/OS(=O)(=O)[O-])=1)=O)=C(/C=C(/C=2)/[O-])\\O)))=C/C(/O)=C(\\C=3)/O)	4
402	CC[C@@]25(\\C=C/C[NH+]4(CC[C@@]1(C3(/C=C\\C=C/C(/N(C)C1[C@@](O)(C(=O)OC)C2)=3))[C@@H]45))	3
403	C(O)[C@H]1(O[C@H]([C@H](O)[C@@H](O)[C@H](O)1)OC[C@H]6(O[C@@H](OC[C@H]2(O[C@H]([C@H](O)[C@@H](O)[C@H](O)2)OC4(\\C(C5(/C(/O)=C\\C(\\O)=C/C(/OC(\\C3(/C=C\\C(\\O)=C(/C=3)\\O))=4)=5))=O)))[C@H](O)[C@@H](O)[C@H](O)6))	4
404	C(\\OC2(\\C=C/C(/O[C@H]1([C@@H]([C@H]([C@H](O)[C@H](O1)CO)O)O))=C\\C=2))=C3(C(=O)C4(\\C(\\O3)=C/C(/O)=C\\C=4))	4
405	COC4(/C=C(C[C@@H]([C@H](CC1(\\C=C/C(/O)=C(\\C=1)/OC))CO[C@@H]2([C@H]([C@@H]([C@@H](O)[C@@H](O2)CO)O)O))CO[C@@H]3([C@H]([C@@H]([C@@H](O)[C@@H](O3)CO)O)O))\\C=C/C(/O)=4)	4
406	C\\C=C2(C[C@H]([C@](O)(C)C(=O)OCC1(\\C3(N(C/C=1)CC[C@@H](OC(=O)2)3)))C)	3
407	C([C@H]1(O[C@H]([C@H](O)[C@H](O)1)N2(\\C=C/C(=O)NC(=O)2)))OP(=O)([O-])OP(=O)([O-])O[C@H]3(O[C@H](C([O-])=O)[C@@H](O)[C@H](O)[C@@H](O)3)	4,9,16
408	C[C@H]1(CN[C@@]2(CC1)([C@@H](C)C3([C@@H](O2)CC4([C@@](C)3CC[C@H]6([C@H]4C\\C=C7(C[C@@H](O[C@H]5(O[C@H](CO)[C@@H](O)[C@H](O)[C@@H](O)5))CC[C@](C)67))))))	3
409	C3(/C=C(\\C=C/C(/C1(/OC2(/C=C(/C=C(C(\\C(C(/[O-])=1)=O)=2)/O)/O)))=3)/O)	4
410	C(/C=C1(C[C@@H](C([O-])=O)NC(/C(=O)[O-])=C/1))=[N+]2([C@H](C([O-])=O)CC3(\\C/2=C/C(=O)C(=O)\\C=3))	14
411	C2(CC5(/C=C1(C(/OCO1)=C\\C(\\C3(\\N2CC4(/C(\\C=3)=C\\C=C(C(\\OC)=4)\\OC)))=5)))	3
412	CSCCCCC[C@@H](C([O-])=O)[NH3+]	3
413	CCCCOC(=O)C	4
414	CC1(O)(CC(=O)C3(\\C(\\O1)=C/C(/O)=C\\C(/CC2(\\OC(=O)/C=C(\\C=2)/[O-]))=3))	5
415	CC(OC[C@H]([NH3+])C(=O)[O-])=O	2,3,8
416	C1(CC4(/C=C(C(/O)=C\\C(\\[C@@H]2(CC3(\\C=C/C(/OC)=C(C(/CN12)=3)/OC)))=4)/OC))	3
417	C([O-])=O	3,8,9
418	C[C@H]1(CN[C@@]2(CC1)([C@@H](C)C3([C@@H](O2)CC4([C@@](C)3CC[C@H]5([C@H]4CCC6(\\[C@@](C)5CCC(=O)\\C=6))))))	3
419	COC3(/C=C(C[C@@H]1(N\\C=C/C2(/C\\1=C\\C(\\OC)=C(\\C=2)\\OC)))\\C=C/C(/OC)=3)	3
420	CCCCCCCCCC(O[C@@H]1([C@@H](O)[C@H](O[C@H](CO)[C@@H](OC(=O)CC(C)C)1)O[C@]2(CO)(O[C@H](CO)[C@@H](O)[C@H](O)2)))=O	7
421	C(O)[C@@H]7([C@@H](O)[C@H](O)[C@@H](O)[C@H](OC6(\\C=C(/C=C1(C(\\C=C(C(=[O+]1)C2(\\C=C/C(/O)=C(/C=2)/O))\\O[C@@H]4(O[C@@H]([C@@H](O)[C@H](O)[C@@H](O[C@@H]3(OC[C@@H](O)[C@H](O)[C@@H](O)3))4)COC(/C=C/C5(\\C=C/C(/O)=C\\C=5))=O))=6))\\[O-]))O7)	4
422	COC2(/C=C1(\\C=C/C(OC/1=C/C(/O)=2)=O))	4
423	C(\\CC1(\\C2(/C=C\\C=C/C(/N\\C=1)=2)))=N\\O	3,11
424	C=C1(CC(CC(=O)C(=O)[O-])1)	11
425	C2(\\C=C/C(/[C@@H](O[C@@H]1(O[C@H](CO)[C@@H](O)[C@H](O)[C@@H](O)1))C#N)=C\\C=2)	3,14
426	CC1(\\C(C(CC(\\C=1)O)(C)C)/C=C/C(=O)C)	17
427	C2(OC5(/C=C(\\C=C/C(/[C@H]3(OC4(/C=C1(C(/OCO1)=C\\C(\\[C@@H]23)=4))))=5)/O))	4
428	C(NC(/C=C/C1(\\C=C/C(/O)=C\\C=1))=O)CCN(C(/C=C/C2(\\C=C/C(/O)=C\\C=2))=O)CCCCNC(=O)/C=C/C3(\\C=C/C(/O)=C\\C=3)	3
429	CC([C@@H]1(CC[C@H](C[C@H]1O)C))C	9
430	CC(/CO)=C\\CNC1(\\C2(\\N=C/NC(/N=C\\N=1)=2))	2
431	C=C[C@@](CC/C=C(C)/CCC=C(C)C)(O)C	9
432	CC(=O)[C@@H](O)[C@H](O)COP([O-])(=O)[O-]	9
433	COC4(/C=C1(C(/CN3(CC[C@]21(\\C=C/C(C[C@@H]23)=O)))=C\\C(\\O)=4))	3
434	C2(\\C=C1(C(/C(\\C=C/C1=O)=O)=C\\C=2))	4
435	C(/C=C1(C[C@H](NC(/C([O-])=O)=C/1)C([O-])=O))=[N+]2([C@@H](CC3(/C=C(C(/O)=C\\C/2=3)/O[C@H]4([C@@H]([C@H]([C@@H]([C@H](O4)CO)O)O)O)))C([O-])=O)	3
436	C4(\\C(\\C1(=[O+]C2(\\C=C(/C=C(C(\\C=C/1)=2)/O[C@H]3([C@@H]([C@H]([C@H](O)[C@H](O3)CO)O)O))\\[O-])))=C/C(/O)=C(\\C=4)/O)	4
437	CC(C)(S)CCO	8
438	COC3(\\C=C/C([C@H]1([C@@H](OC2(/C=C(\\C=C/C(/C(=O)1)=2)/O))O))=C/C=3)	4
439	C/C=C/C1(\\C=C/C(/O)=C(C=1)/OC)	4
440	C(S(=O)C[C@H]([NH3+])C(=O)[O-])C1(\\C=C/C=C\\C=1)	8
441	CC(/C=C/C=C(C)/C=C/C=O)=C\\C=C\\C=C(C)\\C=C\\C=O	17
442	COC2(\\C=C(C3(\\C(=O)C(/OC)=C(C1(\\C=C(C(\\OC)=C(/C=1)\\OC)\\OC))\\OC(/C=2)=3))\\O)	4
443	CC1(\\CC(CC(C(/C=C/C(=O)C)=1)(C)C)O)	17
444	C(O)[C@@H]1([C@@H](O)[C@H](O)[C@H](O)C(O)O1)	16
445	CC6(\\C=C5(C(/N(C[C@@H]([C@H](O)[C@H](O)COP(OP([O-])(OC[C@@H]3([C@@H](O)[C@@H](O)[C@H](N1(\\C=N/C2(C(/N)=N\\C=N/C1=2)))O3))=O)([O-])=O)O)C4(\\C(\\C(=O)[N-]C(=O)/N=4)=N/5))=C\\C(/C)=6))	4
446	C=C[C@@]3(CC[C@H]2([C@@]1(CCC(C(C)(C)[C@H]1CC(=O)C/2=C/3)=O)C))C	11
447	C(O)[C@@H]1([C@@H](O)[C@H](O)[C@@H](O)[C@@H](O1)OC3(\\C(C2(\\C=C/C(/O)=C(/C=2)/O))=[O+]C4(\\C(/C=3)=C(/C=C(/C=4)/O[C@@H]8(O[C@H](COC(=O)C7(\\C=C/C(/O[C@@H]6(O[C@H](COC(=O)C5(\\C=C/C(/O)=C\\C=5))[C@@H](O)[C@H](O)[C@@H](O)6))=C\\C=7))[C@@H](O)[C@H](O)[C@@H](O)8))\\[O-])))	4
448	C1(\\NC2(/C=C\\C=C/C(/C(\\CC(/[S-])=N\\OS(=O)(=O)[O-])=1)=2))	14
449	CC(C)C(CC[C@@H](C)[C@H]3(CC[C@H]4(C1([C@@H]([C@@]2(C)(CC[C@H](O)[C@@H](C=O)[C@H](CC=1)2))CC[C@](C)34))))=C	9
450	C[C@@]1(CO)(OP(=O)([O-])OP(=O)([O-])OC[C@@H](O)1)	9
451	C1(\\C(/C[C@@H](C(=O)[O-])NO)=C/C=C(\\C=1)/O)	3
452	C=C(C(=O)SCCNC(=O)CCNC(=O)[C@H](O)C(C)(C)COP(=O)(OP(=O)(OC[C@@H]1([C@@H](OP([O-])(=O)[O-])[C@@H](O)[C@@H](O1)N2(C3(\\N=C/N=C(C(\\N=C/2)=3)/N))))[O-])[O-])C	8
453	CC(C)=CCCC(C)=O	9,17
454	COC2(/C=C(/C=C/C(OCCCC(/S[C@@H]1(O[C@H](CO)[C@@H](O)[C@H](O)[C@@H](O)1))=N\\OS(=O)(=O)[O-])=O)/C=C(C(\\O)=2)/OC)	3
455	CC1(/OC(\\C)=C(C(/O)=1)/OC)	0
456	C[C@H]3([C@H](C=O)[C@@H]2(C4([C@@H](OC(=O)C)C15(C6(\\C(\\N=C1\\[C@H](C2)N3[C@H]4C5)=C/C=C\\C=6)))))	3
457	C=C(C)C(C)CCC(\\C)=C/CCC(/C)=C/CC/C=C(C)/CC\\C=C(C)/CCC(C)C(C)=C	9
458	C=C1(CC[C@@]23([C@H](C[C@H]1C2)CC[C@H]4([C@@](C)(CO)CCC[C@]34C)))	9
459	C1(OC2(\\C(\\O1)=C/C(/O)=C(/C=2)/C3(/COC4(\\C(/C=3)=C/C=C(/C=4)/O))))	4
460	C(O)[C@H](O)C1(C(=O)C(=O)C(=O)O1)	3,9
461	CC2(\\CC[C@H]1(C(C)(C)[C@H]1\\C=2))	9
462	C=C([C@@H]1(CC(C(/C)=C/C1)=O))C	9
463	CCCCO	4
464	COC4(/C=C1(C(/CN3(CC[C@]21(CC[C@H](C[C@@H]23)O)))=C\\C(\\O)=4))	3
465	CC(C)=CCC1(/C(O)=C(C([C@@](C(/[O-])=1)(O)CC=C(C)C)=O)C(CC(C)C)=O)	10
466	CC(C)=CCNC2(\\C3(\\N=C/N([C@H]1([C@@H]([C@@H]([C@H](O1)COP([O-])([O-])=O)O)O))C(\\N=C/N=2)=3))	2
467	C1(OC2(\\C(\\O1)=C/C=C(/C=2)/[C@H]3(OC[C@H]4([C@H](OC[C@H]34)C8(\\C(\\O[C@H]5([C@@H]([C@H]([C@H](O)[C@H](O5)CO[C@H]6([C@@H]([C@H]([C@H](O)[C@H](O6)CO)O)O))O)O[C@H]7([C@@H]([C@H]([C@H](O)[C@H](O7)CO)O)O)))=C/C9(/OCOC(/C=8)=9))))))	4
468	C=CC1([C@@H](C)[C@@H]2([C@@H](CC=1)[C@@]3(C)([C@H](CC2)C(C)(C)[C@H](O)[C@H](O)C3)))	9
469	C12(NC(=O)NC(C(\\N=C/N1)=2)=O)	3,14
470	CSCCCCCCC(C(=O)C(=O)[O-])C(=O)[O-]	3
471	CC(C2(\\C=C1(CCC3([C@@](C1=CC=2)(CCC[C@]3(C=O)C)C))))C	9
472	C([C@@H]4([C@H]([C@@H]([C@H]([C@H](C2(/C3(/OC(/C1(\\C=C/C=C\\C=1))=C/C(C(/C(/O)=C\\C(\\O)=2)=3)=O)))O4)O)O)O))O	4
473	C[C@@H]2(C1(\\C=C/CC[C@@](C)1CCC2))	9
474	CC[C@@H](C(C)C)CC[C@@H](C)[C@H]3(CC[C@H]4([C@@H]2(C\\C=C1(C[C@@H](O)CC[C@@](C)1[C@H]2CC[C@](C)34))))	9
475	CCCCCCCCCC(O[C@@H]1([C@@H](O)[C@H](O[C@H](CO)[C@@H](OC(=O)CC(C)C)1)O[C@]2(CO)(O[C@H](CO)[C@@H](O)[C@H](OC(=O)CC(C)C)2)))=O	7
476	CCC(C)C(C1(/C(/O)=C\\C(\\[O-])=C(CC=C(C)C)/C(/O)=1))=O	10
477	COC1(\\C(\\O)=C/C=C(/C=1)/C2(/OC3(/C=C(/C=C(C(\\C(=O)C(/OS(=O)(=O)[O-])=2)=3)/O)/[O-])))	4
478	C=CC\\C=C/C\\C=C/CCCCCCCC1(/C=C(/C=C(C(/O)=1)/OC)/OC)	4
479	C1(/C=C(\\C=C/C(/C=C/C(=O)CC([O-])=O)=1)/O)	5
480	COC1(\\C(\\O)=C(C=C(/C=1)/C=C/C(=O)NCCCCN(CCCNC(/C=C/C2(/C=C(C(\\O)=C(C=2)\\OC)/O))=O)C(=O)/C=C/C3(/C=C(C(\\O)=C(C=3)\\OC)/O))\\O)	3
481	COC3(/C=C2(C(\\C(=O)C(/OC)=C(C1(\\C=C(C(/O)=C\\C=1)\\O))\\O2)=C(C(\\O)=3)\\O))	4
482	C2(C1([NH2+]C(C(C(C1)O)O)(C2)O))	3
483	CSCCCCCCCCC(/SC[C@H]([NH3+])C(=O)NCC([O-])=O)=N\\O	3
484	CC(/CC/C=C(C)/CO)=C\\CO	3
485	CSCCCCCCCC(O)(CC([O-])=O)C(=O)[O-]	3
486	COC(C1(/C=C\\C=C/C(/O)=1))=O	4,15
487	C=C[C@@]2(CC[C@H]3([C@]1(CCC[C@]([C@@H]1C\\C=C(C2)/3)(C)C=O)C))C	11
488	C([C@@H](C1(\\C=C/C(/O)=C(/C=1)/O))O[C@@H]2(O[C@@H]([C@H]([C@@H]([C@H]2O)O)O)CO))#N	3
489	CC(CCO)(C)SC[C@H]([NH3+])C([O-])=O	8
490	C(CC([O-])=O)C(=O)C([O-])=O	2,3,4,6,11
491	COC2(\\C=C(C3(\\C(=O)C(/O)=C(C1(\\C=C(C(\\OC)=C(/C=1)\\O)\\O))\\OC(/C=2)=3))\\O)	4
492	C(O)[C@@H]7([C@@H](O)[C@H](O)[C@@H](O)[C@H](OC6(\\C=C/C(/C(OC[C@@H]5([C@@H](O)[C@H](O)[C@@H](O)[C@H](OC4(\\C=C2(C(\\C=C(C(C1(\\C=C/C(/O)=C(/C=1)/O))=[O+]2)\\O[C@H]3([C@H](O)[C@@H](O)[C@H](O)[C@@H](CO)O3))=C(/C=4)/[O-])))O5))=O)=C\\C=6))O7)	4
493	CC(C)CC(=O)O[C@H]1([C@H](O)[C@@H](O)[C@H](O[C@H](CO)1)O[C@]2(CO)(O[C@H](CO)[C@@H](O)[C@H](O)2))	7
494	C[NH+]1(CCC6(\\C(\\[C@@H]1CC5(\\C=C/C(/OC4(/C=C(C[C@H]2([NH+](C)CCC3(\\C/2=C/C(/O)=C(\\C=3)/OC)))\\C=C/C(/O)=4))=C\\C=5))=C/C(/O)=C(\\C=6)/OC))	3
495	C([C@@H]3([C@H]([C@H]([C@H](N1(C2(\\N=C/N=C(C(\\N=C/1)=2)/N)))O3)O)O))OP(OP(=O)([O-])[O-])([O-])=O	2,7,9,16
496	C(OC(=O)CC(=O)[O-])[C@@H]7([C@@H](O)[C@H](O)[C@@H](O)[C@H](OC1(\\C2(/C=C(C(=[O+]C(\\C=C(/C=1)\\[O-])=2)C3(\\C=C/C(/O)=C(/C=3)/O))/O[C@@H]5(O[C@@H]([C@@H](O)[C@H](O)[C@@H](O[C@@H]4(OC[C@@H](O)[C@H](O)[C@@H](O)4))5)COC(/C=C/C6(\\C=C/C(/O)=C\\C=6))=O))))O7)	4
497	CC(/C=C/C=C(C)/C(=O)[O-])=C\\C=C\\C=C(C)\\C=C\\C=C(C)\\C(=O)[O-]	9
498	C=CCC1(\\C=C/C(/O)=C(\\C=1)/OC)	0,4
499	CC(CC1([NH+](CCC1)C))=O	3
500	C\\C=C(CC[C@@H](C)[C@H]3(CC[C@H]4([C@@H]2(C\\C=C1(C[C@@H](O)CC[C@@](C)1[C@H]2CC[C@](C)34)))))/C(C)C	9
501	COC1(/C=C\\C2(\\[C@H](OC(=O)C(/C(/OC)=1)=2)[C@H]4(C5(\\C(\\OC)=C3(C(/OCO3)=C\\C(/CCN(C)4)=5)))))	3
502	C=CC(OC(=O)/C=C/C1(/C=C(C(\\O)=C(C=1)\\OC)/OC))CC(/S[C@@H]2(O[C@H](CO)[C@@H](O)[C@H](O)[C@@H](O)2))=N\\OS(=O)(=O)[O-]	3
503	COC3(/C=C(CC1(\\C2(/C=C(C(/OC)=C\\C(\\C=C/N=1)=2)/OC)))\\C=C/C(/OC)=3)	3
504	CC6(C)(C[C@H]5(C1(\\[C@](C)([C@@]2(C)([C@H](C\\C=1)[C@]4(C)([C@@H](CC2)[C@](CO)(C)[C@@H](O[C@H]3([C@@H]([C@H]([C@@H]([C@H](O3)CO)O)O)O))CC4)))CC[C@](C)5[C@H](O)C6)))	9
505	CSCCCCCCC(C(O)C(=O)[O-])C(=O)[O-]	3
506	C[C@H]7(CC[C@@H]8([C@@H](C)[C@H]3([C@H](C[C@H]2([C@@H]4(C\\C=C1(C[C@H](CC[C@@](C)1[C@@H](CC[C@@](C)23)4)O[C@H]5([C@@H]([C@H]([C@@H]([C@@H](CO)O5)O)O)O[C@H]6([C@@H]([C@@H]([C@H]([C@H](C)O6)O)O)O))))))[NH+](C7)8)))	3
507	C([O-])(=O)[C@@H](NO)CC1(\\C=C/C=C\\C=1)	3
508	C(OC(C1(\\C=C/C=C\\C=1))=O)CCCC(/S[C@@H]2(O[C@H](CO)[C@@H](O)[C@H](O)[C@@H](O)2))=N\\OS(=O)(=O)[O-]	3
509	C3(/C=C(C(/O)=C\\C(\\C1(\\OC2(/C=C(/C=C(C(\\C(=O)C(/[O-])=1)=2)/O)/O)))=3)/O)	4
510	C(SC(/CC1(\\C=C/C=C\\C=1))=N/O)[C@@H](C(NCC([O-])=O)=O)NC(=O)CC[C@H]([NH3+])C([O-])=O	3
511	C5(/C=C\\C(\\C(=O)N)=C/[N+](/[C@@H]1(O[C@@H]([C@H]([C@H]1O)O)COP(OP(OC[C@@H]4([C@H]([C@H]([C@H](N2(C3(\\N=C/N=C(C(\\N=C/2)=3)/N)))O4)OP([O-])([O-])=O)O))([O-])=O)(=O)[O-]))=5)	1,2,3,4,5,7,9,12,14
512	C(S)[C@@H](C(=O)[O-])[NH3+]	14
513	C3(\\C=C/C(/C(=O)CC(=O)C2(/C(/O)=C([C@H]1([C@@H]([C@H]([C@H](O)[C@H](O1)CO)O)O))\\C(\\O)=C/C(/O)=2))=C\\C=3)	4
514	CC(/CC[C@@H]1([C@]2(CCCC(C)(C)[C@H](CCC1=C)2)C))=C\\COP([O-])(=O)OP([O-])([O-])=O	9
515	COC2(\\C=C/C3(/C(=O)C(/C1(\\C=C/C(/O)=C\\C=1))=C/OC(/C=2)=3))	4
516	C3(/C(/O)=C1(C(/OC2(\\C(\\C(=O)1)=C/C(/O)=C(/C=2)/O))=C\\C(\\[O-])=3))	12
517	CC(\\C=N/O)C	3
518	CC(C)=CCC[C@](C)(O[C@H]2([C@H](O)[C@H]([C@H](O)[C@@H](CO[C@H]1([C@H](O)[C@@H](O)[C@H](O)[C@@H](CO)O1))O2)O))[C@@H]3(CC[C@@]4([C@@H]3[C@H](O)C[C@H]5([C@@]4(C)CC[C@H]6([C@]5(C)CC[C@@H](C(C)(C)6)O[C@H]7([C@@H]([C@H]([C@H](O)[C@@H](CO)O7)O)O[C@H]8([C@H](O)[C@H]([C@H](O)[C@@H](CO)O8)O)))))C)	9
519	CSCCCC(/SC[C@H](NC(=O)CC[C@H]([NH3+])C([O-])=O)C(=O)NCC([O-])=O)=N\\O	3
520	CC(C)=CCC[C@@]1(C)([C@@H]2(C[C@@H]1C(CC2)=C))	9
521	CCCC/C=C/O/C=C/C=C\\CCCCCCCC([O-])=O	1
522	C([C@@H]5(OC(O[C@@H]4([C@H](OC1(\\C(=[O+]C2(\\C=C(/C=C(C(\\C=1)=2)/[O-])\\O))C3(\\C=C/C(/O)=C\\C=3)))O[C@H]([C@@H]([C@@H]4O)O)CO))[C@H]([C@H]([C@H]5O)O)O))O	4
523	COC3(/C=C\\C(/C[C@@H]2([C@@H](CC1(\\C=C(C(/O)=C\\C=1)\\OC))C(OC2)=O))=C/C(/OC)=3)	4
524	C=C[C@@]3(CC[C@H]2([C@@]1(CCC(C(C)(C)[C@H]1C[C@H](O)C/2=C/3)=O)C))C	11
525	C4(\\C=C/C(/C3(\\C=C/C2(\\C=C/C=C1(/C=C(C(=O)C(/C1=2)=3)/[O-]))))=C\\C=4)	5
526	C(O)[C@H]([NH3+])C(=O)NCC([O-])=O	3
527	C=CC(C)(CCC=C(C)C)O[C@H]1([C@@H]([C@H]([C@H](O)[C@H](O1)CO[C@H]2([C@@H]([C@@H](O)[C@@H](CO2)O)O))O)O)	0
528	CCCCC[C@@H](/C=C/C=C\\CCCCCCCC(=O)[O-])OO	1
529	C[C@@H](CCNC1(\\C2(\\N=C/N(C(\\N=C/N=1)=2)[C@@H]3([C@@H]([C@H]([C@@H]([C@H](O3)CO)O)O)O))))CO[C@@H]4([C@@H]([C@H]([C@@H]([C@H](O4)CO)O)O)O)	2
530	CC(C)=CCCC(\\C)=C/CCC(\\C)=C/CC[C@]1(C)([C@H](C)CCC([C@@H](CCC=O)1)=C(C)C)	9
531	C(O[C@@H]1(OC[C@@H](O)[C@H](O)[C@@H](O)1))[C@H]2(OC(O)[C@H](O)[C@@H](O)[C@H](O)2)	0
532	COC1(/C=C(\\C=C/C(/O)=1)/C=C/C(O[C@H]2([C@@H](O[C@@H]([C@H]([C@@H]2O)O)C([O-])=O)O[C@@H]3([C@@H](O)[C@@H]([C@@H](CO)O[C@H]3OC5(/C=C4(C[C@@H](C([O-])=O)[N+](/C/4=C/C(/O)=5)=C\\C=C6(C[C@@H](C(=O)[O-])[NH2+]C(/C(=O)[O-])=C/6))))O)))=O)	3
533	C4(/C=C(C(/O)=C\\C(\\C1(\\OC2(\\C(\\C(\\C=1)=O)=C(/C=C(/C=2)/O[C@H]3([C@@H]([C@H]([C@@H]([C@@H](C([O-])=O)O3)O)O)O))\\O)))=4)/O)	4,13
534	COC3(/C=C(C(/C1(/C(=O)C2(/C=C\\C(\\O)=C/C(/O\\C=1)=2)))=C/C(/OC)=3)/O)	4
535	C(=O)(N)OP(=O)([O-])[O-]	3
536	COC2(/C=C\\C3(\\C=C1(C4(\\C(/CC[N+]/1=C\\C(C(\\OC)=2)=3)=C/C(/OC)=C(/C=4)/O))))	3
537	C([C@@H]([C@H]([C@@H]([C@@H](CO)O)O)O)O)O	7,16
538	COC5(/C=C\\C([C@@H]1(C3(\\C(\\[C@@H](C2(C1C(OC2)=O))O)=C(C4(\\OCOC(/C=3)=4))\\OC)))=CC(\\OC)=5)	4
539	CC1(C)(CC[C@]2(C(=O)[O-])(CC[C@]3(C)(C(/[C@H](C1)2)=C/C[C@@H]4([C@@]5(C)(CC[C@@H](C(C)(C)[C@H](CC[C@@](C)34)5)O[C@H]6([C@@H]([C@@H](O)[C@@H]([C@@H](CO)O6)O)O))))))	9
540	C3(/C=C(\\C=C/C(/C=C1(C(=O)C2(\\C(\\O1)=C/C(/O)=C\\C=2)))=3)/O)	4
541	C(O)[C@@H]8([C@@H](O)[C@H](O)[C@@H](O)[C@H](OC4(\\C(C1(\\C=C(C(\\O)=C(/C=1)\\O)\\O[C@H]3([C@H](O)[C@@H](O)[C@H](O)[C@@H](COC(=O)/C=C/C2(/C=C(C(/O)=C\\C=2)/O))O3)))=[O+]C5(\\C=C(/C=C(C(\\C=4)=5)/O[C@H]7([C@H](O)[C@@H](O)[C@H](O)[C@@H](COC(=O)/C=C/C6(/C=C(C(/O)=C\\C=6)/O))O7))\\[O-])))O8)	4
542	C=C(C)[C@@H]1(CCC(\\C)=C/CCC(\\C)=C/C1)	9
543	CC(/CO)=C\\CC4(/C(/[O-])=C\\C=C2(C(/O[C@@H]1(COC3(/C=C(C(/OC)=C\\C(\\[C@@H]1C2=O)=3)/OC)))=4))	4
544	CC(C2(/C3(\\C=C(C)/C=C1(C(\\C(\\CO1)=C(C(/O)=2)\\O)=3))))C	9
545	CC\\C=C/C[C@H]1([C@H](CCC(=O)1)CCCCC/C=C/C(SCCNC(=O)CCNC(=O)[C@H](O)C(C)(C)COP(=O)(OP(=O)(OC[C@@H]2([C@@H](OP([O-])(=O)[O-])[C@@H](O)[C@@H](O2)N3(C4(\\N=C/N=C(C(\\N=C/3)=4)/N))))[O-])[O-])=O)	1
546	C(OC(C[C@@H](O)C([O-])=O)=O)[C@H]1(O[C@H]([C@H](O)[C@@H](O)[C@H](O)1)OC2(\\C(=[O+]C3(\\C=C(/C=C(C(\\C=2)=3)/[O-])\\O))C4(\\C=C/C(/O)=C\\C=4)))	4
547	CC(C1(\\CCC(/C)=C/CCC(\\C)=C/C=1))C	9
548	C[NH+]1(C(O)CCC1CC(CC(OC)=O)=O)	3
549	CC(C)=CCCC2(CC1(C(C3(\\C(\\C(C1CC=2)=O)=C(C(\\[O-])=C(C(\\C(C)C)=3)\\O)\\C=O))=O)(C))	9
550	COC3(\\C(\\O)=C/C=C(C[C@@H]2([C@@H](CC1(\\C=C(C(/O)=C\\C=1)\\OC))C(=O)OC2))\\C=3)	4
551	COC1(/C=C(/C=C(C(\\O)=1)/OC)/C2(/OC3(/C=C(/C=C(C(\\C(=O)\\C=2)=3)/O)/[O-])))	4
552	C([C@H]1(O[C@@H]([C@@H]([C@H]([C@@H]1O)O)O)OP([O-])([O-])=O))(=O)[O-]	16
553	C(C([O-])=O)CC([O-])=O	2,3,4,6,11
554	C(/C=C/C1(/C=C(C(/O)=C\\C=1)/O))(O[C@H](CC2(\\C=C/C(/O)=C\\C=2))C(=O)[O-])=O	4
555	C2(\\C=C/C(/C=C/C=C/C(=O)CCC1(\\C=C/C(/O)=C(\\C=1)/O))=C\\C=2)	5
556	CC(C)=CCC1(/C2(/O[C@@H](CC(=O)C(/C(/O)=C\\C(\\O)=1)=2)C3(\\C=C/C(/O)=C\\C=3)))	4
557	CC[C@H]3(C[NH+]4([C@@H](C[C@@H](C[C@@H]1(C2(\\C(/CC[NH2+]1)=C/C(/O)=C(/C=2)/OC)))3)C5(\\C=C(C(/OC)=C\\C(/CC4)=5)\\OC)))	3
558	COC4(\\C=C/C(/C2(/C(=O)C3(/C(/O)=C\\C(\\O[C@H]1([C@@H]([C@@H](O)[C@H](O)[C@H](O1)CO)O))=C/C(/O\\C=2)=3)))=C\\C=4)	4
559	C[C@@H]7([C@@H](O)[C@H](O)[C@H](O)[C@H](OC[C@@H]1([C@@H](O)[C@H](O)[C@@H](O)[C@@H](O1)OC3(\\C(C2(\\C=C(C(\\O)=C(/C=2)\\O)\\O))=[O+]C4(\\C(/C=3)=C(/C=C(/C=4)/O[C@@H]6(O[C@H](COC(=O)C5(\\C=C/C(/O)=C\\C=5))[C@@H](O)[C@H](O)[C@@H](O)6))\\[O-]))))O7)	4
560	CSCCCC(\\C(=O)[O-])=C\\C([O-])=O	3
561	CC(C)=CCCC(\\C)=C/CCC(/C)=C/C=C/C(\\C)=C/C=C\\C=C(C)\\C=C\\C=C(C)/CC/C=C(C)/CCC=C(C)C	9
562	COC4(/C=C1(C(/CN3(CC[C@@]21(\\C=C/[C@@H](C[C@H]23)O)))=C\\C(\\O)=4))	3
563	C3(/C=C(C(/O)=C\\C(\\C1(=[O+]C2(\\C(/C=C\\1)=C(/C=C(/C=2)/O)\\O)))=3)/O)	4
564	C(#N)CC1(\\C2(/C=C\\C=C/C(/N\\C=1)=2))	2,3,11,14
565	C5(/C=C(\\C=C/C(/C=C/C(=O)OC[C@H]4(O[C@@H](OC1(\\C(=[O+]C2(\\C(/C=1)=C(/C=C(/C=2)/[O-])\\[O-]))C3(\\C=C/C(/O)=C(/C=3)/O)))[C@H](O)[C@@H](O)[C@H](O)4))=5)/O)	4
566	CC2(\\C1([C@](CC[C@@H](C(O)(C)C)C1)(C)CC\\C=2))	9
567	C3(/C=C(C(/O)=C\\C(\\C1(\\OC2(\\C(\\C(=O)C(/[O-])=1)=C(C(\\O)=C(/C=2)\\O)\\O)))=3)/O)	4
568	C[C@@H]8([C@@H](O)[C@H](O)[C@H](O)[C@H](OC[C@@H]1([C@@H](O)[C@H](O)[C@@H](O)[C@@H](O1)OC3(\\C(C2(\\C=C(C(\\O)=C(/C=2)\\O)\\O))=[O+]C4(\\C(/C=3)=C(/C=C(/C=4)/O[C@@H]7(O[C@H](COC(=O)C6(\\C=C/C(/O[C@@H]5(O[C@H](CO)[C@@H](O)[C@H](O)[C@@H](O)5))=C\\C=6))[C@@H](O)[C@H](O)[C@@H](O)7))\\[O-]))))O8)	4
569	CC(C)CC(=O)O[C@H]1([C@H](O)[C@@H](OC(C(C)C)=O)[C@H](O[C@H](CO)1)O[C@]2(CO)(O[C@H](CO)[C@@H](O)[C@H](O)2))	7
570	CSCCCCCCCC(C(=O)C(=O)[O-])C(=O)[O-]	3
571	CN2(C(O)CC4(/C=C1(C(/OCO1)=C\\C(\\C(=O)CC3(\\C=C/C(/OC)=C(C(/C2)=3)/OC))=4)))	3
572	CC(C)/C=N/O	3
573	C(/C=C1(CC(C([O-])=O)[NH2+]C(/C([O-])=O)=C/1))=[N+]2([C@@H](C([O-])=O)CC3(\\C/2=C/C(/O)=C(\\C=3)/O[C@@H]4(O[C@@H]([C@@H](O)[C@H](O)[C@@H](O)4)COC(=O)/C=C/C5(\\C=C/C(/O)=C\\C=5))))	3
574	C\\C=C(CC[C@@H](C)[C@H]3(CC[C@H]4(C1([C@@H]([C@@]2(C)(CC[C@H](O)[C@@H](C=O)[C@H](CC=1)2))CC[C@](C)34))))/C(C)C	9
575	C(OP(=O)([O-])OP(=O)([O-])OP(=O)([O-])[O-])[C@H]1(O[C@H]([C@H](O)[C@H](O)1)N2(\\C=C/C(=O)NC(=O)2))	16
576	C(O)[C@H]1(O[C@@H]([C@H](O)[C@@H](O)[C@H](O)1)O[C@]2(CO)(O[C@H](CO)[C@@H](O)[C@H](O)2))	7
577	CC(/C=C/C=C(C)/C=C/C1(/C(C)(C)C[C@@H](CC(/C)=1)O))=C\\C=C\\C=C(C)\\C=C\\C=C(C)\\C=O	9
578	CCCCCC1(\\C=C(C2(\\[C@@H]3(\\C=C(C)/CC[C@@H](C(C)(C)OC(\\C=1)=2)3)))\\O)	10
579	C([C@@H]4([C@H]([C@@H]([C@@H](O)[C@H](C3(/C(/O)=C2(C(/OC(/C1(\\C=C/C=C\\C=1))=C/C2=O)=C\\C(\\[O-])=3)))O4)O)O))O	4
580	C=C1([C@H]4(C[C@]3(C1)(CC[C@@H]2([C@@](C([O-])=O)(C)CCC[C@](C)2[C@@H]3CC4))))	9
581	C3(\\C(\\C1(=[O+]C2(\\C=C(/C=C(C(\\C=C1\\[O-])=2)/[O-])\\O)))=C/C=C(\\C=3)/O)	4
582	CCCCCC(=O)CC(=O)CC(=O)CC(=O)SCCNC(=O)CCNC(=O)[C@H](O)C(C)(C)COP(=O)(OP(=O)(OC[C@@H]1([C@@H](OP([O-])(=O)[O-])[C@@H](O)[C@@H](O1)N2(C3(\\N=C/N=C(C(\\N=C/2)=3)/N))))[O-])[O-]	10
583	C=CC(\\C)=C/C/C=C(C)/CCC=C(C)C	9
584	C[C@H]1(CC[C@H]3([C@@H]1[C@H](O[C@@H]2(O[C@H](CO)[C@@H](O)[C@H](O)[C@@H](O)2))O/C=C3/C([O-])=O))	3
585	C(O)[C@@H]6([C@H]([C@@H]([C@H]([C@H](OC1(\\C2(/C=C(C(=[O+]C(\\C=C(/C=1)\\[O-])=2)C3(\\C=C/C(/O)=C\\C=3))/O[C@H]5([C@H](O)[C@@H](O)[C@H](O)[C@@H](COC(=O)/C=C/C4(/C=C(C(/O)=C\\C=4)/O))O5))))O6)O)O)O)	4
586	COC(C2(\\C(\\O[C@H]1([C@@H]([C@H]([C@H](O)[C@H](O1)CO)O)O))=C/C=C\\C=2))=O	4
587	C[C@@H]1(CC[C@]2(C)(CC[C@@]3(C)([C@]4([C@H](C\\C=C([C@H]([C@@H](C)1)2)/3)[C@@]5(C)(CC[C@H](O)C(C)(C)[C@H](CC4)5))(C))))	9
588	CC(C)[C@H]1(/C=C/[C@@](C)(O)CC/C=C(C)/CC/C=C(C)/CC1)	9
589	CC\\C=C/C[C@H]1([C@H](CCC(=O)1)CCCC(=O)SCCNC(=O)CCNC(=O)[C@H](O)C(C)(C)COP(=O)(OP(=O)(OC[C@@H]2([C@@H](OP([O-])(=O)[O-])[C@@H](O)[C@@H](O2)N3(C4(\\N=C/N=C(C(\\N=C/3)=4)/N))))[O-])[O-])	1
590	CC(=O)O[C@@H]1([C@H]3(C4(/C(\\CC[N+](C(O)C2(/C(/OC)=C(\\C=C/C\\1=2)/OC))(C)3)=C\\C5(\\OCOC(/C(/O)=4)=5))))	3
591	C(CC1(\\C=C/C(C(\\C=1)=O)=O))[NH3+]	3
592	CC[C@H]3([C@@H]2(C4([C@@H](OC(=O)C)C15(C6(\\C(\\N(C)[C@H]1[C@H](C2)N([C@H](O)3)[C@H]4C5)=C/C=C\\C=6)))))	3
593	C[C@H]6(CC[C@@]1(O[C@@H]5([C@H]([C@H](C)1)[C@]4(C)([C@H]([C@H]3([C@@H]([C@]2(C)([C@H](CC(=O)CC2)CC3))CC4))C5)))(NC6))	3
594	CSCCCCCC(C(O)C(=O)[O-])C(=O)[O-]	3
595	COC1(\\C(\\O)=C/C=C(/C=1)/[C@@H]4(OC[C@H]3([C@H](C2(\\C=C/C(/O)=C(/C=2)/OC))OC[C@H]34)))	4
596	CC1(OC(\\C)=C(C(=O)1)/O[C@H]2([C@H](O)[C@@H](O)[C@H](O)[C@@H](CO)O2))	0
597	C[C@@H]5(O[C@@H](OC4(\\C=C3(C(\\C(=O)C(/O[C@@H]1(O[C@@H]([C@H]([C@@H]([C@H]1O)O)O)CO))=C(C2(\\C=C/C(/O)=C\\C=2))\\O3)=C(/C=4)\\O)))[C@@H]([C@@H]([C@H]5O)O)O)	4
598	CCCCCC(=O)SCCNC(=O)CCNC(=O)[C@H](O)C(C)(C)COP(=O)(OP(=O)(OC[C@@H]1([C@@H](OP([O-])(=O)[O-])[C@@H](O)[C@@H](O1)N2(C3(\\N=C/N=C(C(\\N=C/2)=3)/N))))[O-])[O-]	10
599	CC[C@H](C)[C@H]([NH3+])C(=O)[O-]	2,3
600	C1(/NC2(/C=C\\C=C/C(/C(/C(SC[C@@H](C(=O)[O-])[NH3+])C#N)=1)=2))	11
601	COC3(\\C=C/C(/C1(/OC2(/C(/OC)=C(C(\\OC)=C(C(\\C(=O)\\C=1)=2)\\O)/OC)))=C\\C=3)	4
602	CC[C@H](C)\\C=N/O	3
603	CC(C)C2(\\C=C1(CC[C@H]3(C(C)(C)CCC[C@](C)(C1=CC(O)=2)3)))	9
604	CC(C)[C@@H]1(CC[C@@H](C)[C@]23(C([C@@H]12)C(CC3)=C))	9
605	C=CC\\C=C/C\\C=C/CCCCCCCC1(/C(=O)C(/OC)=C\\C(=O)C(/[O-])=1)	4
606	CC2(/C[C@@H](O[C@H]1([C@@H]([C@H]([C@@H]([C@H](O1)CO)O)O)O))CC(C)(C)C(/C=O)=2)	9
607	CCC1(C=[N+]2(CCC3(\\C4(/C=C\\C=C/C(/NC(/[C@](C(=O)OC)(COC(C)=O)[C@H]1CC2)=3)=4))))	3
608	C[C@H]1(CCC3(O)(C(C)(C)C2(CC[C@@](C)(C1C2)3)))	9
609	CSCCCCCC(/S)=N\\O	3
610	C=C[C@@]3(CC[C@H]2([C@@]1(CC[C@@H](O)C(C)([C@H]1CCC/2=C\\3)C)C))C	11
611	CC(/C=C/C=C(C)/C=C/[C@]12(C(C)(C)C[C@H](O)C[C@](O1)(C)2))=C\\C=C\\C=C(C)\\C=C\\C=C(C)\\C=C\\[C@]34(C(C)(C)C[C@H](O)C[C@](O3)(C)4)	2,9,17
612	CSCCCCCCC/C=N/O	3
613	CC(\\C=C\\C1(\\[C@@](C)(C)CCCC(/C)=1))=C\\OC2(\\C=C(C)/C(=O)O2)	2
614	C5(/C=C(\\C=C/C(/C1(/OC3(\\C(\\C(=O)\\C=1)=C(C(\\[C@@H]2(O[C@H](CO)[C@@H](O)[C@H](O)[C@@H](O)2))=C(/C=3)/O[C@@H]4([C@@H]([C@H]([C@@H](O)[C@H](O4)CO)O)O))\\O)))=5)/O)	4
615	CC(C)[C@@H]2(C1(\\[C@@H](C\\C=C(C)/C=1)[C@H](C)CC2))	9
616	C/C=C/C1(\\C=C/C(/O)=C\\C=1)	4
617	C=CCCC(/S[C@@H]1(O[C@H](CO)[C@@H](O)[C@H](O)[C@@H](O)1))=N\\OS(=O)(=O)[O-]	3
618	CC(C)([C@@H](O)C(=O)NCCC(=O)NCCSC(=O)/C=C/C1(/C=C(C(/O)=C\\C(O)=1)/OC))COP(=O)(OP(=O)(OC[C@H]2(O[C@H]([C@@H]([C@@H]2OP([O-])(=O)[O-])O)N3(C4(\\N=C/N=C(C(\\N=C/3)=4)/N))))[O-])[O-]	4
619	C(N)(=O)CC1(\\C2(/C=C\\C=C/C(/N\\C=1)=2))	2
620	C(C1(\\C(\\O)=C/C=C\\C=1))([O-])=O	4,15
621	CC1(/C/C=C/C(C/C=C(C)/CC/C=1)(C)C)	9
622	CC(/C=C/CCCCC(NCC1(\\C=C/C(/O)=C(/C=1)/OC))=O)C	3
623	CN1(C2(\\N=C/NC(C(=O)N(C)C(=O)1)=2))	14
624	C(O)[C@@H]1([C@H]([C@H](O)[C@@H](O)[C@@H](O1)OC2(\\C(/C=C/C(=O)[O-])=C/C=C\\C=2))O)	4
625	CC(/C=C/[C@@]1(C(C)(C)CC(=O)\\C=C(C)/1)O)=C\\C=O	2
626	C(/C=C/C1(\\C=C/C(/O)=C\\C=1))(O[C@H](CC2(\\C=C/C(/O)=C\\C=2))C(=O)[O-])=O	4
627	C(NO)CC1(\\C2(/C=C\\C=C/C(/N\\C=1)=2))	2
628	C([C@H]4(O[C@@H](OC2(\\C(C3(/C(/OC(\\C1(/C=C\\C(\\O)=C/C=1))=2)=C\\C(\\[O-])=C/C(/O)=3))=O))[C@@H]([C@@H](O)[C@H]4O)O[C@H]5([C@@H]([C@H]([C@H](O)[C@H](O5)CO)O)O)))O	4
629	CCC(C)C(=O)[O-]	4,10
630	C1(/NC2(/C=C\\C=C/C(/C(/C(SC[C@@H](C([O-])=O)[NH3+])C#N)=1)=2))	11
631	CC(C)[C@H]([NH3+])C([O-])=O	2,3
632	CCCCCCCCCCCC(=O)CC([O-])=O	2
633	CC6(C)(C[C@H]4(C1(\\[C@](C)([C@@]2(C)([C@H](C\\C=1)[C@]3(C)([C@@H](CC2)[C@](CO)(C)[C@@H](O)CC3)))CC[C@](C)4[C@H](O[C@H]5([C@@H]([C@H]([C@@H]([C@H](O5)CO)O)O)O))C6)))	9
634	C=C3([C@@H](O)CC[C@@H]2([C@](C)(CC[C@@H]1(C[C@](C(O)CO)(C)CC[C@](C)12))3))	9
635	CC2(C)(CC(/[C@@H]1(C/C=C(CC1)/C([O-])=O))=C\\CC2)	9
636	C([O-])(=O)/C=C/C1(\\C=C/C(/O)=C\\C(O)=1)	4
637	C1(/NC2(/C=C\\C=C/C(/C(/C(SC[C@@H](C(NCC([O-])=O)=O)NC(=O)CC[C@H]([NH3+])C([O-])=O)C#N)=1)=2))	11
638	C(O)[C@@H]4([C@@H](O)[C@H](O)[C@@H](O)[C@H](OC2(\\C=C(C3(\\C(=O)C(/C1(\\C=C/C(/O)=C\\C=1))=C/OC(/C=2)=3))\\O))O4)	4
639	COC3(\\C=C/C(/C1(OC2(/C=C(/C=C(C(\\C(C1)=O)=2)/O)/[O-])))=C\\C=3)	4
640	CC(C)=CCC3(\\C(\\O)=C/C4(/OC[C@]1(O)([C@@H](OC2(\\C1=C/C=C(/C=2)/O))C(/C=3)=4)))	4
641	C=C[C@@]3(CC[C@H]2([C@@]1(CC[C@H](C([C@H]1CC(C/2=C/3)=O)(C)C)O)C))C	11
642	C(OP([O-])(=O)[O-])[C@@H]1([C@@H](O)[C@@H](O)C(O)O1)	2,3
643	C(O)[C@H]4(O[C@@H](OC2(\\C(=O)C3(/C(/O)=C\\C(\\[O-])=C/C(/OC(\\C1(/C=C\\C(\\O)=C/C=1))=2)=3)))[C@H](O)[C@@H](O)[C@H](O)4)	4
644	C(O)[C@H]1(O[C@H]([C@H](O)C(O)[C@H](O)1)OC[C@H]2(O[C@H]([C@H](O)[C@@H](O)[C@H](O)2)OC4(\\C(C5(/C(/O)=C\\C(\\O)=C/C(/OC(\\C3(/C=C\\C(\\O)=C(/C=3)\\O))=4)=5))=O)))	4
645	CC(\\C=C\\[C@@]12(C(C)(C)C[C@@H](C[C@@]1(C)O2)O))=C\\C=O	2
646	CC(C)=CCC[C@](C)(O)[C@@H]1(CC[C@]6(C)([C@@H]1[C@H](O)C[C@H]5([C@@](C)(CC[C@H]2([C@](C)(CC[C@@H](C(C)(C)2)O[C@@H]4(O[C@H](CO)[C@H]([C@H](O)[C@@H](O[C@@H]3(O[C@H](CO)[C@H]([C@H](O)[C@@H](O)3)O))4)O))5))6)))	9,17
647	C2(\\C=C/C(/C=C/C1(/C=C(/C=C(C=1)/O)/O))=C\\C=2)	4
648	CC[C@@](O[C@@H]1(O[C@H](CO)[C@@H](O)[C@H](O)[C@@H](O)1))(C#N)C	3,14
649	CSCCCCC(/SC[C@H]([NH3+])C(=O)NCC([O-])=O)=N\\O	3
650	C(=O)(N)N	14
651	C1(\\C=C/C2(/OC(C(NC(/C=1)=2)=O)O))	11
652	C=C([C@H]1(CCC(/CO)=C\\C1))C	9
653	C/C=C5([C@@H]1([C@@H](CO)[C@H]2(N([C@@H](C1)C3(\\NC4(\\C(/C(\\C2)=3)=C/C(/O)=C\\C=4)))C5)))	3
654	CC(C)=CCC[C@@H](C)CCC[C@@H](C)CCCC(\\C)=C/CC/C=C(C)/CCC[C@H](C)CCC[C@H](C)CCCC(C)C	9
655	C=C1([C@@]3(O)(C[C@]4(C1)([C@H]([C@@H]5([C@]2(C(=O)O[C@](\\C=C/[C@H](O)2)([C@@H](CC3)4)5)(C)))C([O-])=O)))	2
656	C1(\\C=C(C2(\\C(=O)\\C=C/C(C(/C=1)=2)=O))\\O)	4
657	CS(=O)CCCCCCCC(/S[C@@H]1(O[C@H](CO)[C@@H](O)[C@H](O)[C@@H](O)1))=N\\OS(=O)(=O)[O-]	3
658	C3(\\C(\\O)=C/C(O)=C(C1(COC2(\\C(\\C1=O)=C(/C=C(/C=2)/[O-])\\O)))\\C=3)	4
659	C1(\\C=C/C2(/OC(C(N(C(/C=1)=2)[O-])=O)O))	11
660	COC1(/C=C(/C=C(C(\\OC)=1)/OC)/C2(/OC3(/C=C(/C=C(C(\\C(=O)C(/O)=2)=3)/O)/O)))	4
661	C3(/C(/O)=C(C(/O)=C\\C(\\[C@H]1(OC2(\\C(/C[C@@H](O)1)=C(/C=C(/C=2)/O)\\O)))=3)/O)	4
662	C2(\\C(/C=C/C(=O)O[C@H]1([C@H](O)[C@H]([C@@H]([C@H](O1)CO)O)O))=CC(\\O)=C(\\C=2)\\O)	4
663	C([C@H]5(O[C@@H](OC4(\\C=C3(C(\\C(C(/O[C@H]1([C@@H]([C@H]([C@@H]([C@H](O1)CO)O)O)O))=C(C2(\\C=C/C(/O)=C\\C=2))\\O3)=O)=C(/C=4)\\O)))[C@@H]([C@H]([C@@H]5O)O)O))O	4
664	CC(C2(\\CCC3(/[C@@]1(C([C@@](CCC1)(CO)C)CCC(/C=2)=3)C)))C	9
665	CC(C)=CCC[C@]1(C)([C@@H]2(C[C@@H]1C(/C)=C/C2))	9
666	CC[C@H]3(C[NH+]4([C@@H](C[C@@H](C[C@@H]1(C2(\\C(/CC[NH2+]1)=C/C(/OC)=C(/C=2)/OC)))3)C5(\\C=C(C(/OC)=C\\C(/CC4)=5)\\OC)))	3
667	C=C1([C@@]2(O)(C[C@]3(C1)([C@H]([C@@H]4([C@@](C)(CCC[C@@](C=O)([C@@H](CC2)3)4)C([O-])=O))C([O-])=O)))	2
668	C(/C=C1(C[C@@H](C([O-])=O)NC(/C(=O)[O-])=C/1))=[N+]2([C@H](C([O-])=O)CC3(/C=C(C(/O)=C\\C/2=3)/O))	3,14
669	C1(\\NC2(/C=C\\C=C/C(/C(\\CC(/[S-])=N\\O)=1)=2))	3
670	CC(C)=CCC1(/C([O-])=C(C(C(C(/O)=1)(CC=C(C)C)CC=C(C)C)=O)C(C(C)C)=O)	10
671	C(O)[C@@H](O)[C@@H](O)[C@H](O)[C@@H](O)C(=O)[O-]	7
672	CC[C@H](C)[C@H](NO)C([O-])=O	3
673	C3(/C=C(\\C=C/C(/[C@H]1(OC2(\\C(\\C([C@@H]1O)=O)=C(/C=C(/C=2)/O)\\O)))=3)/O)	4
674	C([NH3+])CCCC[NH3+]	3
675	CC1(/C=C\\CC(C)(C)C(/C=O)=1)	9
676	CC1(\\C2(\\NC3(/C=C(\\C=C/C(/C(\\CC\\N=1)=2)=3)/OC)))	3
677	CS(=O)CCCCCCCCC(/S[C@@H]1(O[C@H](CO)[C@@H](O)[C@H](O)[C@@H](O)1))=N\\OS(=O)(=O)[O-]	3
678	C(O)[C@@H]1([C@H]([C@H](O)[C@@H](O)[C@@H](O1)OC2(\\C=C(C3(\\C=C(C(=[O+]C(\\C=2)=3)C4(\\C=C(C(/O)=C\\C=4)\\O))\\O[C@H]5([C@H](O)[C@H]([C@H](O)[C@@H](CO)O5)O)))\\[O-]))O)	4
679	CN1(\\C=C/C(/OC)=C(C#N)\\C(=O)1)	3
680	CC(C)=CCC[C@](C)(O[C@@H]1(O[C@H](CO)[C@H]([C@H](O)[C@@H](O)1)O))[C@@H]3(CC[C@]4([C@]5(C)(CC[C@H]2([C@](C)(CC[C@@H](C(C)(C)2)O)[C@H](C[C@@H](O)[C@H]34)5)))(C))	9
681	C2(OC5(/C=C(\\C=C/C(/[C@@H]3(OC4(/C=C1(C(/OCO1)=C\\C(\\[C@H]23)=4))))=5)/O[C@H]6([C@H](O)[C@H]([C@H](O)[C@@H](COC(=O)CC(=O)[O-])O6)O)))	4
682	COC2(/C3(/OC(/C1(\\C=C/C=C\\C=1))=C/C(=O)C(/C(/O)=C\\C(\\O)=2)=3))	4
683	C=C[C@H]2([C@H](O[C@H]1([C@H](O)[C@@H](O)[C@H](O)[C@@H](CO)O1))O/C=C3([C@H]2C[C@H]4(C5(\\NC6(/C=C\\C=C/C(/C(=O)C(/CN(C(=O)3)4)=5)=6)))))	3
684	CCC(=O)C(=O)[O-]	11
685	COC3(\\C=C/C([C@H]1([C@H](O)OC2(\\C(\\C(=O)1)=C(/C=C(/C=2)/[O-])\\O)))=C/C=3)	4
686	CC(C)=CCCC1(CC2(C(C3(/C(/C=O)=C(C(/O)=C(C(C)C)\\C(\\C(C(C)(CC=1)2)=O)=3)/[O-]))=O))	9
687	C(O)/C=C/C1(/C(=O)OC(/C([O-])=O)=C/C=1)	4
688	C1(CC2(\\C(\\N1)=C/C(C(\\C=2)O)O))	3
689	CC(C)=CCC[C@H](CCC[C@H](CCCC(\\C)=C/COP([O-])(=O)OP([O-])(=O)[O-])C)C	9
690	C1(\\C=C(CC([NH3+])C(=O)[O-])/N=C(N)\\N=1)	3
691	CCCCCC(=O)CC1(\\OC(=O)/C=C(\\C=1)/[O-])	10
692	COC1(\\C(\\O)=C/C=C(/C=1)/C[NH3+])	3
693	COC1(/C=C\\C2(\\C(\\C(\\OC)=1)=C/[N+]3(\\CCC4(\\C(\\C(/C=2)=3)=C/C5(/OCOC(/C=4)=5)))))	3
694	COC2(/C(/OC)=C\\C=C(C(\\O[C@H]1([C@@H]([C@H]([C@H](O)[C@H](O1)CO)O)O))=2)C3(/OC4(\\C(\\C(=O)C(/OC)=3)=C(/C=C(/C=4)/OC)\\O)))	4
695	C[C@@H]5(OC(OC3(\\C=C(C4(\\C(=O)C(/O[C@H]1(O[C@H]([C@@H]([C@H]([C@H]1O)O)O)C))=C(C2(\\C=C/C(/O)=C(/C=2)/O))\\OC(/C=3)=4))\\[O-]))[C@@H]([C@@H]([C@H]5O)O)O)	4
696	C=C[C@]1(C)(CCC2([C@](C)(O1)CCC3([C@@](C)2CCCC(C)(C)3)))	9
697	C2(C6(/C(C3(/C=C\\C4(/C=C1(C(/OCO1)=C\\C(C(\\N(C)2)=3)=4))))=C/C=C5(C(\\OCO5)=6)))	3
698	CC(C2(\\C=C1(CCC3([C@@](C1=CC=2)(CCC[C@]3(CO)C)C))))C	9
699	CC(/C=C/C=C(C)/C=C/C1(/C(CCCC(/C)=1)(C)C))=C\\C=C\\C=C(C)\\C=C\\C=C(C)\\C=C\\C2(\\C(C[C@@H](C(C(/C)=2)=O)O)(C)C)	9
700	CC2(/CC[C@@H]1([C@H](OC(=O)C1=C)/C=C(C)/C(O)C/C=2))	9
701	CCCCC\\C=C/C=C/[C@H](CCCCCCCC([O-])=O)OO	1
702	C(OC(=O)CC(=O)[O-])[C@H]4(O[C@@H](OC2(\\C=C(C3(\\C(=O)C(/C1(\\C=C/C(/OC)=C\\C=1))=C/OC(/C=2)=3))\\O))[C@H](O)[C@@H](O)[C@H](O)4)	4
703	C[C@@H]4(O[C@@H](OC2(\\C(C3(/C(/OC(\\C1(/C=C\\C(\\O)=C/C=1))=2)=C\\C(\\[O-])=C/C(/O)=3))=O))[C@@H]([C@@H]([C@H]4O)O)O)	4
704	CC[C@@]25(\\C=C/C[NH+]4(CC[C@@]1(C3(/C=C\\C(\\OC)=C/C(/N[C@H]1[C@](C(OC)=O)(O)C2)=3))[C@@H]45))	3
705	CC(C)C(CC[C@@H](C)[C@H]2(CC[C@@]3(C=O)(C4(\\CC[C@H]1([C@H](C)[C@@H](O)CC[C@@](C)1C(\\CC[C@](C)23)=4)))))=C	9
706	[C@H]1(O)([C@@H](O)[C@H](O)[C@@H](OP(=O)([O-])[O-])[C@@H](O)[C@@H](O)1)	7
707	C1(\\N=C/C(/O)=C(\\C=1)/O)	3
708	C[N+]2(\\C3(/C=C\\C=C/C(/N=C1(C(/C(=O)[O-])=C\\C=C/C\\1=2))=3))	11
709	C([C@@H]3([C@H](O)[C@H](O)[C@@H](O)[C@@H](OC[C@@H]2([C@H](O)[C@H](O)[C@@H](O)[C@@H](O[C@@H]1([C@@H](O)[C@H](O)[C@@H](O)[C@@H](O)[C@H](O)1))O2))O3))O	7
710	CC(C[C@H]([NH3+])C([O-])=O)C	2
711	C1(O[C@H]([C@H]([C@H](O)[C@@H]1O[C@@H]6([C@@H](O)[C@H](O)[C@@H](CO)O[C@@H](C5(/C(/O)=C3(C(/OC(/C2(\\C=C/C(/O)=C\\C=2))=C/C(=O)3)=C\\C(\\O[C@@H]4([C@@H]([C@H]([C@@H](O)[C@H](O4)CO)O)O))=5)))6))O)O)	4
712	[C@H]1(O)([C@H](O)[C@@H](OP([O-])(=O)[O-])[C@H](OP([O-])([O-])=O)[C@H](OP([O-])([O-])=O)[C@H](O)1)	16
713	CC\\C=C/C[C@H]1([C@H](CCC(=O)1)CCC/C=C/C(SCCNC(=O)CCNC(=O)[C@H](O)C(C)(C)COP(=O)(OP(=O)(OC[C@@H]2([C@@H](OP([O-])(=O)[O-])[C@@H](O)[C@@H](O2)N3(C4(\\N=C/N=C(C(\\N=C/3)=4)/N))))[O-])[O-])=O)	1
714	C=C1(C2(CC(C(C)(C)1)C(C)(C)C2))	9
715	C=C[C@H](/C=C/C1(\\C=C/C(/O)=C\\C=1))C2(\\C=C/C(/O)=C\\C=2)	4
716	CC(C)CC(=O)O[C@H]1([C@H](OC(C(C)C)=O)[C@@H](O)[C@H](O[C@H](CO)1)O[C@]2(CO)(O[C@H](CO)[C@@H](O)[C@H](O)2))	7
717	C3(/C=C(\\C=C/C(/C1(O)(OC2(\\C(\\C(=O)C1)=C(/C=C(/C=2)/[O-])\\O)))=3)/O)	4
718	C(SC(/CC1(\\C=C/C=C\\C=1))=N/O)[C@H]([NH3+])C(=O)NCC(=O)[O-]	3
719	C[NH+]1([C@@H]2(CC[C@@H]1CC(=O)C2))	3
720	CC(C)=CCCC(\\C)=C/CCC(\\C)=C/CCC(\\C)=C/COP(=O)([O-])OP(=O)([O-])[O-]	2,9
721	C=CC(C)(/C=C/C(C)CC/C=C(C)/CCC(C(C)=C)C)CC/C=C(C)/CCC(C)C(C)=C	9
722	C(/C1(\\C=C/C(/O)=C\\C=1))=C\\C2(/C=C(/C=C(C=2)/O)/O)	4
723	CC(O)(C)[C@H]1(OC2(\\C(/C1)=C/C3(\\C=C/C(OC(/C=2)=3)=O)))	4
724	CC(C([O-])=O)CSC[C@@H](C([O-])=O)NC(=O)CC[C@H]([NH3+])C([O-])=O	8
725	CCC(=O)OCC	4
726	C[C@H]([NH3+])[C@H](O)C1(\\C=C/C=C\\C=1)	3
727	C2(OC5(/C=C(\\C=C/C(/[C@@H]3(OC4(/C=C1(C(/OCO1)=C\\C(\\[C@H]23)=4))))=5)/O))	4
728	C1(OC2(\\C(\\O1)=C/C=C(/C=2)/[C@H]3(OC[C@H]4([C@H](OC[C@H]34)C5(\\C(\\O)=C/C6(/OCOC(/C=5)=6))))))	4
729	COC3(/C(/O)=C2(C(/OC(\\C1(C(\\O)=C(C(/OC)=C\\C=1)\\O))=C(C(=O)2)/OC)=C\\C(\\OC)=3))	4
730	C2(/C=C1([C@H]3([C@@H](OC/1=C/C(/O)=2)C4(/C=C\\C(\\O)=C/C(/OC3)=4))))	4
731	COC1(\\C(\\O)=C/C=C(/C=1)/C3(/OC4(\\C(\\C(=O)C(/O[C@H]2([C@@H]([C@H]([C@H](O)[C@H](O2)CO)O)O))=3)=C(/C=C(/C=4)/O)\\O)))	4
732	C[C@@H]2([C@@]1(O)(CCCC[C@@](C)1CCC2))	9
733	C=C([C@H]2(C[C@@]1([C@@H](CCCC/1=C\\C2)C)C))C	9
734	C=CC(O)CC(/S[C@@H]1(O[C@H](CO)[C@@H](O)[C@H](O)[C@@H](O)1))=N\\OS(=O)(=O)[O-]	3
735	C\\C=C2(C[C@H]([C@](O)(C)C(=O)OCC1(\\C3([N+](O)(C/C=1)CC[C@@H](OC(=O)2)3)))C)	3
736	COC1(\\C(\\O)=C/C=C(/C=1)/C(=O)[O-])	4
737	C(OC(CC(=O)[O-])=O)[C@@H]1([C@@H](O)[C@H](O)[C@@H](O)[C@@H](O1)OC3(\\C(C2(\\C=C(C(\\O)=C(/C=2)\\O)\\O))=[O+]C4(\\C(/C=3)=C(/C=C(/C=4)/[O-])\\[O-])))	4
738	C2(\\NC3(/C=C\\C=C/C(/C(\\CC(/S[C@@H]1(O[C@H](CO)[C@@H](O)[C@H](O)[C@@H](O)1))=N\\OS(=O)(=O)[O-])=2)=3))	3,14
739	CC1(CC[C@@]2(CC[C@]5(C)(C(/[C@H](C1)2)=C/C[C@@H]4([C@@]6(C)(C[C@@H]([C@H](O[C@@H]3(O[C@@H]([C@@H](O)[C@H](O)[C@@H](O)3)CO))[C@](C([O-])=O)(C)[C@H](CC[C@](C)45)6)O))))(C(=O)[O-]))(C)	9
740	CN1(C(=O)N(C)C2(/N=C(N(C)C(=O)C1=2)/OC))	14
741	COC3(/C(/O)=C\\C(\\O)=C2(C(\\OC(\\C1(/C=C(C(/O)=C\\C=1)/O))=C(C2=O)/[O-])=3))	4
742	COC2(\\C=C(C3(\\C(=O)C(/OC)=C(C1(\\C=C(C(\\O)=C(/C=1)\\O)\\OC))\\OC(/C=2)=3))\\O)	4
743	COC3(\\C(\\O)=C/C=C(/C=C/C(NCCC1(\\C2(/C=C(\\C=C/C(/N\\C=1)=2)/O)))=O)/C=3)	3
744	C(OC(=O)/C=C/C1(\\C=C/C(/O)=C\\C=1))/C=C/C2(\\C=C/C(/O)=C\\C=2)	4
745	C(S(=O)SCC1(\\C=C/C=C\\C=1))C2(\\C=C/C=C\\C=2)	8
746	CC(C)=CCC1(/C(O)=C(C([C@@](C(/[O-])=1)(O)CC=C(C)C)=O)C(C(C)C)=O)	10
747	C4(/C=C(\\C=C/C(/C1(/OC2(/C=C(/C=C(C(\\C(=O)\\C=1)=2)/O)/O[C@@H]3(O[C@H](CO)[C@@H](O)[C@H](O)[C@@H](O)3))))=4)/O)	4
748	COC2(\\C=C(C3(\\C(C(/C1(\\C=C/C(/O)=C\\C=1))=C/OC(/C=2)=3)=O))\\O)	4
749	CC(C)([C@@H](O)C(=O)NCCC(=O)NCCSC(=O)CC(=O)/C=C/C1(\\C=C/C(/O)=C\\C=1))COP(=O)(OP(=O)(OC[C@H]2(O[C@H]([C@@H]([C@@H]2OP([O-])(=O)[O-])O)N3(C4(\\N=C/N=C(C(\\N=C/3)=4)/N))))[O-])[O-]	5
750	C(=O)C1(\\C=C/C=C\\C=1)	14
751	C[C@H]5([C@H](O)[C@@H](O)[C@@H](O)[C@H](OC[C@@H]1([C@@H](O)[C@H](O)[C@@H](O)[C@@H](O1)OC3(\\C(C2(\\C=C/C(/O)=C\\C=2))=[O+]C4(\\C=C(/C=C(C(\\C=3)=4)/[O-])\\O))))O5)	4
752	CC(\\CO[C@H]1([C@@H]([C@H]([C@@H]([C@H](O1)CO)O)O)O))=C\\CNC2(\\C3(\\N=C/NC(/N=C\\N=2)=3))	2
753	CO	2,3,4,15
754	C(O)[C@@H]1([C@@H](O)[C@H](O)[C@@H](O)[C@@H](O1)OC3(\\C4(/C=C(C(C2(\\C=C(C(/O)=C\\C=2)\\O))=[O+]C(\\C=C(/C=3)\\[O-])=4)/O[C@H]5([C@H](O)[C@@H](O)[C@H](O)[C@@H](CO)O5))))	4
755	CSCCCCC(/S[C@@H]1(O[C@H](CO)[C@@H](O)[C@H](O)[C@@H](O)1))=N\\OS(=O)(=O)[O-]	3
756	COC3(\\C=C/C(/C1(/OC2(\\C(\\C(=O)C(/OC)=1)=C(/C=C(/C=2)/O)\\O)))=C\\C=3)	4
757	C=C1(C[C@@]68(C[C@@]1(O[C@@H]4(O[C@@H]([C@@H](O)[C@H](O[C@H]2([C@H](O)[C@H]([C@H](O)[C@@H](CO)O2)O))[C@@H](O[C@H]3([C@H](O)[C@@H](CO)O[C@H]([C@H](O)3)O))4)CO))CC[C@@H]([C@]7(C)(CCC[C@](C(O[C@H]5([C@H](O)[C@H]([C@H](O)[C@@H](CO)O5)O))=O)(C)[C@@H](CC6)7))8))	9
758	CCSC[C@H]([NH3+])C(=O)[O-]	8
759	COC4(/C(/O[C@H]1([C@@H]([C@H]([C@H](O)[C@H](O1)CO)O)O))=C\\C(\\O)=C3(C(\\OC(/C2(\\C=C/C=C\\C=2))=C/C(=O)3)=4))	4
760	CC(C)=CCC[C@@]1(C)([C@@H]2(C[C@@H]1C(/C)=C/C2))	9
761	C[N+]2(\\C5(/C6(/C=C1(C(/OCO1)=C\\C(\\C=C/C(/C4(C(\\C=2)=C3(C(/OCO3)=C\\C(OC)=4)))=5)=6))))	3
762	CC2(/C=C(/C=C(C(/C(CC1(\\OC(=O)/C=C(\\C=1)/[O-]))=O)=2)/O)/O)	5
763	C\\C=C(C(=O)[O-])/N	11
764	C=C[C@@H]5([C@H]1(C(/C(=O)N2([C@@H](C1)C(=O)NC3(\\C(\\C(=O)CC2)=C/C=C\\C=3)))=C\\O[C@@H](O[C@H]4([C@H](O)[C@@H](O)[C@H](O)[C@@H](CO)O4))5))	3
765	C2(/C=C(\\C=C/C(/C=C/C(/O)=C/C(=O)/C=C/C1(\\C=C/C(/O)=C\\C=1))=2)/O)	5
766	C(O)CCCC(/S[C@@H]1(O[C@H](CO)[C@@H](O)[C@H](O)[C@@H](O)1))=N\\OS(=O)(=O)[O-]	3
767	C(CCC[NH3+])NC(N)=[NH2+]	3
768	C=C(C)[C@@H]1(C\\C=C(C)/CC1)	9
769	CSCCCCCCCC(/S[C@@H]1(O[C@H](CO)[C@@H](O)[C@H](O)[C@@H](O)1))=N\\O	3
770	CC([C@H]1(CC[C@H](C[C@H]1O)C))C	9
771	CS(=O)CCCCCC(/S[C@@H]1(O[C@H](CO)[C@@H](O)[C@H](O)[C@@H](O)1))=N\\OS(=O)(=O)[O-]	3
772	C=C([C@@H]3(OC4(\\C=C/C5(/C(=O)[C@]1(O)([C@@H](COC2(\\C1=CC(\\OC)=C(/C=2)\\OC))OC(/C(\\C3)=4)=5)))))C	4
773	CCCO	4
774	C[NH+]1(CCCC1CC(CC([O-])=O)=O)	3
775	C[C@@]4(C)(C3(CC[C@@]2(C)([C@]1(C)(CC[C@@]5([C@H](C/1=C\\CC2[C@](C)3CC[C@H](O)4)C[C@](C(O)=O)(C)CC5)C))))	9
776	COC1(/C(/OC)=C\\C=C(C(\\O)=1)C2(/OC3(\\C(\\C(=O)C(/OC)=2)=C(/C=C(/C=3)/OC)\\O)))	4
777	COC2(/C=C(/C=C/C(OCCCCC(/S[C@@H]1(O[C@H](CO)[C@@H](O)[C@H](O)[C@@H](O)1))=N\\OS(=O)(=O)[O-])=O)/C=C(C(\\O)=2)/OC)	3
778	C\\C=C(CC[C@@H](C)[C@H]3(CC[C@H]4(C1([C@@H]([C@@]2(C)(CC[C@H](O)[C@@H](C([O-])=O)[C@H](CC=1)2))CC[C@](C)34))))/C(C)C	9
779	COC3(/C=C(C[C@@H]2([C@@H](CC1(\\C=C(C(\\O)=C(\\C=1)\\O)\\OC))C(OC2)=O))\\C=C/C(/O)=3)	4
780	CC(/C=C/C=C(C)/C=C/C1(/C(CCC(C(/C)=1)O)(C)C))=C\\C=C\\C=C(C)\\C=C\\C=C(C)\\C=C\\C2(\\C(CCC(C(/C)=2)O)(C)C)	9
781	CC([C@@H]1(CC[C@H](C[C@@H]1O)C))C	9
782	C(=O)([O-])C1(\\C2(/C=C\\C=C/C(/N/C=1)=2))	14
783	[C@@H]1(O)([C@@H](O)[C@H](OP(=O)([O-])[O-])[C@@H](OP(=O)([O-])[O-])[C@@H](OP([O-])([O-])=O)[C@@H](O)1)	16
784	C=C([C@@H]1(C[C@H](C(/C)=C/C1)O))C	9
785	CC4(C[C@H]5(C2(\\[C@]([C@@]1(CC[C@H]3(C([C@H](CC[C@]([C@H]1C\\C=2)3C)O)(C)C))C)(CC[C@@](CC4)5C([O-])=O)C)))C	9
786	C1(/C=C(\\C=C/C(/[C@H](O)C#N)=1)/O)	3,14
787	CCCC1(CCCC[NH+]=1)	3
788	C(\\C=C1(C[C@H](NC(/C(=O)[O-])=C/1)C([O-])=O))=N\\[C@@H](CC2(\\C=C/C(C(\\C=2)=O)=O))C([O-])=O	3
789	C[C@@H]5(O[C@@H](O[C@@H]1([C@H]([C@@H]([C@@H](CO)O[C@H]1OC4(\\C=C3(C(\\C(\\C=C(C2(\\C=C(C(/O)=C\\C=2)\\O))/O3)=O)=C(/C=4)\\O)))O)O))[C@@H]([C@@H]([C@H]5O)O)O)	4
790	COC1(\\C=C(C=C(/C=1)/C=C/C2(\\C=C/C=C\\C=2))\\O)	4
791	C[C@@H]5(O[C@@H](O[C@@H]1([C@H]([C@@H]([C@@H](CO)OC1OC4(\\C=C3(C(\\C(\\C=C(C2(\\C=C/C(/O)=C\\C=2))/O3)=O)=C(/C=4)\\O)))O)O))[C@@H]([C@@H]([C@H]5O)O)O)	4
792	COC4(/C(/O)=C2(C(/OC(\\C1(/C=C(C(/O)=C\\C=1)/O))=C(C(=O)2)/[O-])=C\\C(\\O[C@H]3([C@@H]([C@H]([C@H](O)[C@H](O3)CO)O)O))=4))	4
793	CC2(\\C=C1(CC3(\\C(\\C(=O)C\\1=C(\\C=2)/O)=C(\\C=C/C=3)\\O)))	5
794	COC3(\\C(\\O)=C/C=C(C[C@H]1(C2(\\C=C(C(/OC)=C\\C(/CC[NH2+]1)=2)\\OC)))\\C=3)	3
795	COC3(\\C(\\O)=C/C=C(/C=C/C(/O)=C/C(/C=C/C2(\\C=C/C(/O[C@H]1([C@@H]([C@H]([C@@H]([C@H](O1)CO)O)O)O))=C(C=2)/OC))=O)/C=3)	4
796	CC1(\\C(=O)NC(=O)N(\\C=1)[C@H]3(C[C@H](O)[C@@H](COP(=O)([O-])OP(=O)([O-])O[C@H]2(O[C@@H](C)[C@H](O)[C@@H](O)[C@@H](O)2))O3))	9
797	CC(/C=C/C=C(C)/C=C/C1(/C(C[C@@H](CC(/C)=1)O)(C)C))=C\\C=C\\C=C(C)\\C=C\\C=C(C)\\C=C\\C2(\\C(C[C@@H](C(C(/C)=2)=O)O)(C)C)	9
798	C=CC\\C=C/C\\C=C/CCCCCCCC(SCCNC(=O)CCNC(=O)[C@H](O)C(C)(C)COP(=O)(OP(=O)(OC[C@@H]1([C@@H](OP([O-])(=O)[O-])[C@@H](O)[C@@H](O1)N2(C3(\\N=C/N=C(C(\\N=C/2)=3)/N))))[O-])[O-])=O	4
799	CSCCCCCCC(/S[C@@H]1(O[C@H](CO)[C@@H](O)[C@H](O)[C@@H](O)1))=N\\OS(=O)(=O)[O-]	3
800	C(SO)C1(\\C=C/C=C\\C=1)	8
801	CC(O[C@@H]2(O[C@H](CO[C@@H]1(O[C@H](CO)[C@@H](O)[C@H](O)[C@@H](O)1))[C@@H](O)[C@H](O)[C@@H](O)2))(C#N)C	14
802	C2(\\C=C/C(/C=C/C=C/C(CCC1(\\C=C/C(/O)=C\\C=1))=O)=C\\C=2)	5
803	CCCCCCCCCCCC(O[C@@H]1([C@@H](O)[C@H](O[C@H](CO)[C@@H](OC(=O)CC(C)C)1)O[C@]2(CO)(O[C@H](CO)[C@@H](O)[C@H](O)2)))=O	7
804	C(C[C@H]([NH3+])C(=O)[O-])ONC(N)=[NH2+]	3,14
805	CC(C)=CCCC(C)C1(\\C=C/C(\\C)=C\\C=1)	9
806	C=C[C@@H]4([C@H](C[C@H]1(C2(\\NC3(\\C(/C(\\CC[NH2+]1)=2)=C/C=C\\C=3))))C(/C(=O)OC)=C\\O[C@H]4O[C@H]5(O[C@H]([C@@H]([C@H]([C@@H]5O)O)O)CO))	3
807	C=C[C@H](C1(\\C=C/C(/O)=C\\C=1))\\C=C/C2(\\C=C/C(/O)=C\\C=2)	4
808	CC\\C=C/C[C@@H]1(C(=O)CC[C@@H]1CC(SCCNC(=O)CCNC(=O)[C@H](O)C(C)(C)COP(=O)(OP(=O)(OC[C@@H]2([C@@H](OP([O-])(=O)[O-])[C@@H](O)[C@@H](O2)N3(C4(\\N=C/N=C(C(\\N=C/3)=4)/N))))[O-])[O-])=O)	1
809	CSCCCCCC(/SC[C@H]([NH3+])C(=O)NCC([O-])=O)=N\\O	3
810	CC(C)([C@@H](O)C(=O)NCCC(=O)NCCSC(=O)/C=C/C1(\\C=C/C(/O)=C\\C=1))COP(=O)(OP(=O)(OC[C@@H]2([C@@H](OP([O-])(=O)[O-])[C@@H](O)[C@@H](O2)N3(C4(\\N=C/N=C(C(\\N=C/3)=4)/N))))[O-])[O-]	3,4,5
811	COC6(/C=C(/C=C/C(OC[C@H]5(O[C@@H](OC2(\\C(=O)C3(/C(/OC(\\C1(/C=C\\C(\\O)=C/C=1))=2)=C\\C(\\O)=C/C(/O)=3)))[C@H](O)[C@@H](OC(=O)/C=C/C4(\\C=C/C(/O)=C\\C=4))[C@H](O)5))=O)\\C=C/C(/O)=6)	4
812	C[C@@H]1(O[C@@H]([C@@H]([C@@H]([C@@H](O)1)O)O)O[C@@H]2([C@H]([C@H](O)[C@@H](CO)O[C@H]2C5(/C(/[O-])=C\\C(\\O)=C4(C(/OC(/C3(\\C=C/C(/O)=C\\C=3))=C/C(=O)4)=5)))O))	4
813	C[NH2+][C@H]1(CCC3(\\C=C(C(\\OC)=C(C(/C2(C\\1=C\\C(=O)C(/OC)=C\\C=2))=3)\\OC)\\OC))	3
814	C=C([C@H]1(CCC(/C=O)=C\\C1))C	9
815	C=CC(C)(CCC(C)C(/C)=C/CC(C)C(C)=C)/C=C/C(C)CCC(C)C(CCC(C)C(C)=C)=C	9
816	C1(SC(=S)NC(C([O-])=O)1)	14
817	C[NH+]3(CCC2(/C=C(C(O)=C1(C4(C(/C[C@@H](C/1=2)3)=C/C=C(C(O)=4)/OC)))/OC))	3
818	CCCCCC2(\\C=C(C(\\[C@H]1([C@H](C(C)=C)CCC(/C)=C/1))=C(\\C=2)/O)\\O)	10
819	C4(\\C(\\[C@@H]2(CC(=O)C3(/C(/O)=C\\C(\\O[C@@H]1(O[C@H](CO)[C@@H](O)[C@H](O)[C@@H](O)1))=C/C(/O2)=3)))=C/C=C(\\C=4)/O)	4
820	CC2(C)([C@H](O)C(/C1(\\C=C/C(/C([O-])=O)=C\\C=1))=C/CC2)	9
821	CS(=O)(=O)[O-]	3
822	CC(C)=CCCC(\\C)=C/CCC(\\C)=C/CCC(\\C)=C/CCC(\\C)=C/CCC(\\C)=C/CCC(\\C)=C/CCC(\\C)=C/CCC(\\C)=C/CC1(/C=C(C(/C)=C(C)/C(/O)=1)/O)	9
823	C(C1(\\C=C/C=C\\C=1))([O-])=O	3,4,12
824	C(/CCCCCCCCSC)=N\\O	3
825	[C@@H]1(O)([C@@H](OP([O-])(=O)[O-])[C@H](OP([O-])([O-])=O)[C@H](O)[C@H](OP(=O)([O-])[O-])[C@@H](OP(=O)([O-])[O-])1)	7
826	C=C[C@](C)(O)CCC=C(C)C	9
827	COC1(/C=C(/C=C(C(\\OC)=1)/OC)/C2(/OC3(/C=C(/C=C(C(\\C(=O)C(/OC)=2)=3)/O)/O)))	4
828	CC(C)=CCCC(\\C)=C/CCC(\\C)=C/CCC(\\C)=C/CO	9
829	C=C2([C@H](C[C@H](O)[C@@]3(C)([C@H]([C@@H](C1(\\C(C)(C)C(C[C@@H](C(\\C)=1)OC(C)=O)CC23))OC(C)=O)OC(C)=O))OC(C)=O)	9
830	C(OC(C[C@@H](O)C([O-])=O)=O)[C@H]1(O[C@H]([C@H](O)[C@@H](O)[C@H](O)1)OC2(\\C(=[O+]C3(\\C=C(/C=C(C(\\C=2)=3)/[O-])\\[O-]))C4(\\C=C/C(/O)=C(/C=4)/O)))	4
831	CSCC[C@H]([NH3+])C([O-])=O	6,11
832	C3(/C=C(\\C=C/C(/C(O)C1(OC2(\\C(\\C(=O)1)=C/C=C(/C=2)/O)))=3)/O[C@H]4([C@@H]([C@H]([C@H](O)[C@H](O4)CO)O)O))	4
833	C3(/C=C(C(/O)=C\\C(\\C1(\\OC2(/C=C(/C=C(C(\\C(=O)C(/OS(=O)(=O)[O-])=1)=2)/O)/[O-])))=3)/OS(=O)(=O)[O-])	4
834	C([C@H]6(O[C@@H](OC1(\\C2(/C=C(C(=[O+]C(\\C=C(/C=1)\\[O-])=2)C3(\\C=C/C(/O)=C(/C=3)/O))/O[C@@H]4(O[C@@H]([C@H]([C@@H]([C@H]4O)O)O)COC(/C=C/C5(\\C=C/C(/O)=C\\C=5))=O))))[C@@H]([C@H]([C@@H]6O)O)O))O	4
835	C(/CC1(\\C2(/C=C\\C=C/C(/N\\C=1)=2)))=N\\O	2,3,11
836	C=C1(CC1[C@H]([NH3+])C(=O)[O-])	11
837	C=CC3([C@@H](C)C2([C@H]([C@@]1(CC[C@H](C(C)(C)[C@H]1CC2)O)(C))C(C=3)=O))	9
838	C=C(CO[C@@H]1(O[C@H](CO)[C@@H](O)[C@H](O)[C@@H](O)1))[C@H]2(CC4(/C(/O2)=C\\C=C3([C@H](O)C5(C(OC/3=4)COC6(\\C\\5=C/C(/OC)=C(/C=6)/OC)))))	4
839	[C@@H]1(O)([C@@H](O)[C@H](OP([O-])(=O)[O-])[C@@H](OP([O-])(=O)[O-])[C@H](OP(=O)([O-])[O-])[C@@H](OP(=O)([O-])[O-])1)	7
840	[C@H]1(O)([C@@H](O)[C@H](OP([O-])(=O)[O-])[C@@H](OP([O-])(=O)[O-])[C@H](OP([O-])([O-])=O)[C@H](OP([O-])([O-])=O)1)	16
841	C([C@@H](CC1(\\C=C/C(/O)=C(\\C=1)/O))O)(=O)[O-]	4
842	CC(C)CC(=O)O[C@H]1([C@H](OC(=O)CC(C)C)[C@@H](O)[C@H](O[C@H](CO)1)O[C@]2(CO)(O[C@H](CO)[C@@H](O)[C@H](O)2))	7
843	[C@H]1([C@@H]([C@H]([C@@H]([C@H]([C@H]1O)O)O)O)O)O	7,16
844	C[C@H]1(CC[C@@H]2(C(/C(=O)[O-])=C\\O[C@@H](O)[C@H]12))	3
845	CC3(/C=C(C(\\[C@@H]1(O[C@H](CO)[C@@H](O)[C@H](O)[C@@H](O)1))=C2(C(/C(=O)\\C=C(CC(=O)C)/O2)=3))/[O-])	5
846	CC(C)=CCCC(\\C)=C/CCC(\\C)=C/CC[C@]1(C)([C@H](C)CCC(\\[C@@H](CCC=O)1)=C(C)\\CO)	9
847	CSCCCC(O)(CC([O-])=O)C(=O)[O-]	3
848	C3(\\C=C1(C(\\OC2(\\C(\\C1=O)=C(/C=C(/C=2)/[O-])\\O))=C(\\C=3)\\O))	12
849	C1(\\C=C/C(\\CC(\\[S-])=N\\O)=C\\C=1)	3
850	C=C([C@H]1(CC2([C@@H]([C@H]([C@@H](CC(CC1)=2)O)O)C)))C	9
851	CSCCCCCCCCC(/SC[C@H](NC(CC[C@@H](C(=O)[O-])[NH3+])=O)C(=O)NCC([O-])=O)=N\\O	3
852	CCCCCCCCCCCC(=O)SCCNC(=O)CCNC(=O)[C@H](O)C(C)(C)COP(=O)(OP(=O)(OC[C@@H]1([C@@H](OP([O-])(=O)[O-])[C@@H](O)[C@@H](O1)N2(C3(\\N=C/N=C(C(\\N=C/2)=3)/N))))[O-])[O-]	7
853	C5(\\N([C@@H]1(O[C@@H]([C@H]([C@H]1O)O)COP(OP(OC[C@@H]4([C@H]([C@H]([C@H](N2(C3(\\N=C/N=C(C(\\N=C/2)=3)/N)))O4)OP([O-])([O-])=O)O))([O-])=O)(=O)[O-]))/C=C(C\\C=5)/C(=O)N)	1,2,3,4,5,7,9,12,14
854	CC1(\\C(=O)O[C@H](\\C=1)O/C=C2([C@@H]3([C@H](OC(=O)2)C4([C@@](C)(C)CCCC(C3)=4))))	2
855	CC(C(SCCNC(=O)CCNC(=O)[C@H](O)C(C)(C)COP(=O)(OP(=O)(OC[C@@H]1([C@@H](OP([O-])(=O)[O-])[C@@H](O)[C@@H](O1)N2(C3(\\N=C/N=C(C(\\N=C/2)=3)/N))))[O-])[O-])=O)C	3,7,10
856	C([C@H]5(OC(OC4(\\C=C3(C(\\C(C(/OC1([C@@H]([C@H]([C@@H]([C@H](O1)CO)O)O)O))=C(C2(\\C=C(C(/O)=C\\C=2)\\O))\\O3)=O)=C(/C=4)\\O)))[C@@H]([C@H]([C@@H]5O)O)O))O	4
857	C[C@H]1(C(=O)CC[C@@H]5([C@@](C)1CC[C@H]4([C@@](C)(CC[C@@]3(C)([C@@H]2(CC(C)(C)CC[C@@](C)2CC[C@@](C)34)))5)))	9
858	C3(/C=C(C(/O)=C\\C(\\[C@H]1(OC2(\\C(/C[C@@H]1O)=C(/C=C(/C=2)/O)\\O)))=3)/O)	4
859	C3(\\C=C/C(/C1(O)(OC2(\\C(\\C(=O)C1)=C(/C=C(/C=2)/[O-])\\O)))=C\\C=3)	4
860	C(SC[C@@H](C(NCC([O-])=O)=O)NC(=O)CC[C@H]([NH3+])C([O-])=O)C1(\\C2(/C=C\\C=C/C(/N/C=1)=2))	14
861	CSCCCCC(O)(CC([O-])=O)C(=O)[O-]	3
862	CC(C)(CCO)SC[C@H]([NH3+])C(NCC([O-])=O)=O	8
863	CC2(CCC13(C(C)(C)C(CC12)CCC3=C))	9
864	C(=O)/C=C/C1(\\C=C(C([O-])=O)/OC(=O)C=1)	4
865	CC[C@H]3([C@@H]2(C4([C@@H](O)C15(C6(\\C(\\N[C@H]1[C@H](C2)N([C@H](O)3)[C@H]4C5)=C/C=C\\C=6)))))	3
866	COC1(\\C(\\O)=C(C=C(/C=1)/C=C/C(O[C@H]3([C@H](OC(/C=C/C2(/C=C(C(\\O)=C(C=2)\\OC)/OC))=O)O[C@H](CO)[C@H]([C@@H]3O)O))=O)\\OC)	4
867	COC1(/C=C(CCCO)\\C=C/C(/O)=1)	4
868	CC(C)C(=O)O[C@H]1([C@H](O)[C@@H](O)[C@H](O[C@H](CO)1)O[C@]2(CO)(O[C@H](CO)[C@@H](O)[C@H](O)2))	7
869	CC\\C=C/C[C@H]1([C@H](CCC(=O)1)C/C=C/C(=O)SCCNC(=O)CCNC(=O)[C@H](O)C(C)(C)COP(=O)(OP(=O)(OC[C@@H]2([C@@H](OP([O-])(=O)[O-])[C@@H](O)[C@@H](O2)N3(C4(\\N=C/N=C(C(\\N=C/3)=4)/N))))[O-])[O-])	1
870	C=C1(C(C(C(=O)[O-])C(C([O-])=O)=O)C1)	11
871	COC1(\\C(\\O)=C/C=C(/C=1)/C=O)	3
872	CC(/C=C/C=C(C)\\C=C\\C1(\\[C@](C)(C)CCCC(/C)=1))=C\\C=C\\C=C(C)\\C=C\\C=C(C)\\C=C\\C2(\\[C@@](CCCC(/C)=2)(C)C)	2
873	CSCCCCCCC(/SC[C@H]([NH3+])C(=O)NCC([O-])=O)=N\\O	3
874	CC(C)=CCC[C@]([C@@H]1([C@@H]2([C@@](C)(CC1)[C@]3(C)(C[C@H](O)[C@H]4(C([C@@H](O)CC[C@](C)([C@@H](C[C@@H](O)2)3)4)(C)C)))))(C)O[C@@H]5(O[C@H](CO)[C@@H](O)[C@H](O)[C@@H](O)5)	9
875	C=C1(C[C@@]57(C[C@@]1(O[C@@H]4(O[C@@H]([C@@H](O)[C@H](O[C@H]2([C@H](O)[C@H]([C@H](O)[C@@H](CO)O2)O))[C@@H](O[C@H]3([C@H](O)[C@@H](CO)O[C@H]([C@H](O)3)O))4)CO))CC[C@@H]([C@]6(C)(CCC[C@](C([O-])=O)(C)[C@@H](CC5)6))7))	9
876	CC(C)([C@@H](O)C(=O)NCCC(=O)NCCSC(=O)/C=C/C1(\\C=C/C=C\\C=1))COP(=O)(OP(=O)(OC[C@@H]2([C@@H](OP([O-])(=O)[O-])[C@@H](O)[C@@H](O2)N3(C4(\\N=C/N=C(C(\\N=C/3)=4)/N))))[O-])[O-]	3,4,5
877	CC2(\\CC[C@H]3(C(C(=O)O[C@H]([C@H]1(O[C@@](C)1CC\\C=2))3)=C))	9
878	CC(/C=C/C=C(C)/C=C/C1(/C(C\\C=C/C(\\C)=1)(C)C))=C\\C=C\\C=C(C)\\C=C\\C=C(C)\\C=C\\C2(\\C(C\\C=C/C(\\C)=2)(C)C)	9
879	COC1(\\C=C(/C=C(/C=1)/O)\\C2(/C=C\\C=C/C=2))	11
880	C3(\\C(\\C1(=[O+]C2(\\C=C(/C=C(C(\\C=C/1)=2)/[O-])\\O)))=C/C=C(\\C=3)/O)	4
881	C([NH3+])C1(\\C2(\\C(\\N/C=1)=C/C=C\\C=2))	3,14
882	[C@H]1(O)([C@@H](O)[C@H](OP(=O)([O-])[O-])[C@@H](OP(=O)([O-])[O-])[C@@H](O)[C@@H](OP([O-])([O-])=O)1)	7
883	C([O-])(=O)C1(\\C=C(C(\\O)=C(/C=1)\\O)\\O)	4
884	C(OC(C1(\\C=C(C(\\O)=C(/C=1)\\O)\\O))=O)[C@H]7(O[C@H]([C@H](OC(C2(\\C=C(C(\\O)=C(/C=2)\\O)\\OC(C3(\\C=C(C(\\O)=C(/C=3)\\O)\\O))=O))=O)[C@@H](OC(=O)C4(\\C=C(C(\\O)=C(/C=4)\\O)\\O))[C@H](OC(=O)C5(\\C=C(C(\\O)=C(/C=5)\\OC(C6(\\C=C(C(\\O)=C(/C=6)\\O)\\O))=O)\\O))7)OC(C8(\\C=C(C(\\O)=C(/C=8)\\O)\\O))=O)	4
885	C(O[C@@H]1(O[C@H](CO)[C@@H](O)[C@H](O)[C@@H](O)1))[C@H]2(OC(O)[C@H](O)[C@@H](O)[C@H](O)2)	14
886	COC4(\\C=C3(C(\\C(=O)C(/OC)=C(C2(C(\\O[C@H]1([C@@H]([C@H]([C@H](O)[C@H](O1)CO)O)O))=C(C(/OC)=C\\C=2)\\O))\\O3)=C(/C=4)\\O))	4
887	CC(C)=CCCC(\\C)=C/C=C/C(\\C)=C/C=C/C(\\C)=C/C=C/C=C(C)/C=C/C=C(C)/C=C/C=C(C)/CCC=C(C)C	9,17
888	C(C1(\\C2(/C=C\\C=C/C(/N/C=1)=2)))SC[C@H]([NH3+])C(=O)[O-]	14
889	C(=O)\\C=C(C[C@H]([NH3+])C(=O)[O-])/C=C(C([O-])=O)/O	3
890	C(=O)([O-])[C@@]1(O)(C[C@@H](O)[C@H](O)[C@H](O)C1)	4
891	C=C(C)[C@H]1(C[C@H]2(C(/C)=C/CC[C@@](CC1)(C)2))	9
892	C([O-])(=O)/C=C/C1(/C(=O)OC(/C([O-])=O)=C/C=1)	4
893	CC(C1(/C2(/C(C(CC(C(/C(/C=O)=C(C(/OC)=1)/[O-])=2)=O)C)=O)))C	9
894	[C@H]1(O)([C@@H](O)[C@H](O)O[C@H](C(=O)[O-])[C@@H](O)1)	13
895	C([C@@H]4([C@H](O)[C@H](O)[C@@H](O)[C@@H](OC[C@@H]3([C@H](O)[C@H](O)[C@@H](O)[C@@H](OC[C@@H]2([C@H](O)[C@H](O)[C@@H](O)[C@@H](O[C@H]1([C@H](O)[C@@H](O)[C@@H](O)[C@H](O)[C@@H]1O))O2))O3))O4))O	7
896	C([C@@H]1([C@H]([C@@H]([C@H](C(O1)O)O)O)O))O	0,3,4,5,7,9,13,14,17
897	C(#N)C(=O)C1(\\C2(\\C(\\N/C=1)=C/C=C\\C=2))	3
898	CC(/C=C/C1(/C(C)(C)CCCC(/C)=1))=C\\C=C\\C(C)=O	17
899	CSCCCCCCC(/S[C@@H]1(O[C@H](CO)[C@@H](O)[C@H](O)[C@@H](O)1))=N\\O	3
900	CC(C)=CCC2(C1(C(C3(\\C(\\C(C1C\\C=C(C)/2)=O)=C(C(\\[O-])=C(C(\\C(C)C)=3)\\O)\\C=O))=O)(C))	9
901	C2(O[C@H](OC1(\\C=C/C(/O)=C(/C=1)/C(=O)[O-]))[C@H](O)[C@@H](O)[C@H](O)2)	4
902	[C@H]1(O)([C@@H](OP([O-])(=O)[O-])[C@H](OP([O-])([O-])=O)[C@@H](OP([O-])([O-])=O)[C@H](OP([O-])([O-])=O)[C@H](OP([O-])(=O)[O-])1)	16
903	CC(C1(\\CC[C@]2(CCCC(/C)=C(/C=1)/2)C))C	9
904	C[C@@H]6(O[C@@H](OC5(\\C=C4(C(\\C(=O)C(/O[C@@H]1(O[C@@H]([C@H]([C@@H]([C@H]1O[C@H]2([C@@H]([C@H]([C@@H]([C@H](O2)CO)O)O)O))O)O)CO))=C(C3(\\C=C/C(/O)=C\\C=3))\\O4)=C(/C=5)\\O)))[C@@H]([C@@H]([C@H]6O)O)O)	4
905	CC2(\\CCC[C@](C)(C)C(/C=C/C(/C([O-])=O)=C\\OC1(\\C=C(C)/C(=O)O1))=2)	2
906	COC1(\\C(\\O)=C/C=C(/C=1)/C5(/OC6(\\C(\\C(=O)C(/O[C@@H]3(O[C@@H]([C@@H](O)[C@H](OC(=O)/C=C/C2(\\C=C/C(/O)=C\\C=2))[C@@H](O)3)COC(=O)/C=C/C4(\\C=C/C(/O)=C\\C=4)))=5)=C(/C=C(/C=6)/O)\\O)))	4
907	COC1(\\C(\\O)=C/C(O)=C(/C=C/C([O-])=O)/C=1)	4
908	CC1(C)(\\C=C/C4(/C(/O1)=C\\C=C3([C@@H]2(COC5(/C=C(\\C=C/C(/[C@@H]2OC/3=4)=5)/O)))))	4
909	CC(C)C(CC[C@@H](C)[C@H]2(CC[C@@]3(CO)(C4(\\CC[C@H]1([C@H](C)[C@@H](O)CC[C@@](C)1C(\\CC[C@](C)23)=4)))))=C	9
910	C([O-])(=O)[C@H](O)[C@@H](C(=O)[O-])OC(=O)/C=C/C1(\\C=C/C(/O)=C\\C=1)	4
911	C=C1([C@@]4(O)(C[C@]5(C1)([C@H]([C@@H]6([C@]3(C(=O)O[C@](CC2(OC23))([C@@H](CC4)5)6)(C)))C([O-])=O)))	2
912	C=C(C)[C@H]1(CCC(/C)=C/[C@H](O)1)	9
913	C(=O)(OC[C@H]6([C@H](O)[C@@H](O)[C@H](O)[C@@H](O[C@H]1([C@@H]([C@@H](O)[C@@H](O[C@@H]1O[C@H]2([C@@H]([C@@H](O)[C@@H](O[C@@H]2OC4(\\C(C5(/C(/O)=C\\C(\\O)=C/C(/OC(\\C3(/C=C\\C(\\O)=C/C=3))=4)=5))=O))CO)O))CO)O))O6))/C=C/C7(\\C=C/C(/O)=C\\C=7)	4
914	C[C@@]4(C3([C@@](C1([C@@]2(C[C@](O)(C)[C@H](CC1)C2)CC3))(CCC4)C))C	2
915	COC2(\\C(=O)C3(/C(/OC(\\C1(/C=C\\C(\\O)=C/C=1))=2)=C\\C(\\O)=C/C(/O)=3))	4
916	CC(C)=CCNC1(\\C2(N(\\C=N/C(\\N=C/N=1)=2)[C@@H]3([C@@H]([C@H]([C@@H]([C@H](O3)CO)O)O)O)))	2
917	COC1(\\C=C(C2(\\C(C[C@H](OC(/C=1)=2)C3(\\C=C/C(/O)=C\\C=3))=O))\\O)	4
918	CC(/C=C/C=C(C)/C=C/C([O-])=O)=C\\C=C\\C=C(C)\\C=C\\C=C(C)\\C=C\\C(OC)=O	9
919	C([O-])(=O)[C@@H]([NH3+])CC1(\\C=C/C(=O)C(\\C=1)=O)	3
920	CCC(C)C(=O)SCCNC(=O)CCNC(=O)[C@H](O)C(C)(C)COP(=O)(OP(=O)(OC[C@@H]1([C@@H](OP([O-])(=O)[O-])[C@@H](O)[C@@H](O1)N2(C3(\\N=C/N=C(C(\\N=C/2)=3)/N))))[O-])[O-]	7,10
921	C[C@@]4(C)(C3(CC[C@@]2(C)([C@]1(C)(CC[C@@]5([C@H](C/1=C\\C(C2[C@](C)3CC[C@H](O)4)=O)C[C@](C=O)(C)CC5)C))))	9
922	C[C@@H]6([C@@H](O)[C@H](O)[C@H](O)[C@H](OC[C@@H]1([C@@H](O)[C@H](O)[C@@H](O)[C@@H](O1)OC3(\\C(C2(\\C=C(C(\\O)=C(/C=2)\\O)\\O))=[O+]C4(\\C=C(/C=C(C(\\C=3)=4)/[O-])\\O[C@@H]5(O[C@H](CO)[C@@H](O)[C@H](O)[C@@H](O)5)))))O6)	4
923	C([C@@H]([C@H]([C@@H]([C@@H](COP([O-])(=O)[O-])O)O)O)O)O	7
924	C[C@]1([C@H](CC[C@@]2(C5([C@@](CCC12)([C@]3(C(/C4([C@@](CC3)(CC[C@@](C4)(CO)C)C))=C/C(=O)5)C)C))C)O)C	9
925	C2(\\C=C(\\C=C/C(\\CCC(C1(/C(/O)=C\\C(\\O)=C/C(/O)=1))=O)=2)\\O)	4
926	C\\C=C(CC[C@@H](C)[C@H]3(CC[C@H]4(C1([C@@H]([C@@]2(C)(CCC(=O)C[C@H](CC=1)2))CC[C@](C)34))))/C(C)C	9
927	CC(/CO)=C\\CNC2(\\C3(\\N=C/N([C@H]1([C@@H]([C@@H]([C@H](O1)COP([O-])([O-])=O)O)O))C(\\N=C/N=2)=3))	2
928	CC(C)=CCCC(\\C)=C/C=C/C(\\C)=C/C=C/C(\\C)=C/C=C/C=C(C)/C=C/C=C(C)/C=C/C1(/C(C)(C)CCCC(/C)=1)	9
929	CC(/C=C/C=C(C)/C=C/C1(/C(C/C=C(C(/C)=1)/O)(C)C))=C\\C=C\\C=C(C)\\C=C\\C=C(C)\\C=C\\C2(\\C(CCC(C(/C)=2)O)(C)C)	9
930	C([C@H]1(O[C@H]([C@@H]([C@H]([C@@H]1O)O)O)OC2(\\C(=[O+]C3(\\C=C(/C=C(C(\\C=2)=3)/[O-])\\[O-]))C4(\\C=C/C(/O)=C\\C=4))))OC(/C=C/C5(\\C=C/C(/O)=C\\C=5))=O	4
931	C(OC(C1(\\C=C(C(\\O)=C(/C=1)\\O)\\O))=O)[C@H]7(O[C@H]([C@H](OC(C2(\\C=C(C(\\O)=C(/C=2)\\O)\\OC(C3(\\C=C(C(\\O)=C(/C=3)\\O)\\O))=O))=O)[C@@H](OC(=O)C4(\\C=C(C(\\O)=C(/C=4)\\O)\\OC(C5(\\C=C(C(\\O)=C(/C=5)\\O)\\O))=O))[C@H](OC(=O)C6(\\C=C(C(\\O)=C(/C=6)\\O)\\O))7)OC(C8(\\C=C(C(\\O)=C(/C=8)\\O)\\O))=O)	4
932	CC1(/CC/C=C(C)/C[C@H](O)[C@@H](C(C([O-])=O)=C)C/C=1)	9
933	COC3(\\C(\\O)=C/C(\\C[C@H]1(C2(\\C=C(C(/OC)=C\\C(/CC[NH2+]1)=2)\\O)))=C\\C=3)	3
934	CC(C)=CCCC(\\C)=C/CO	0,3,9
935	CC4(C)(C[C@H]5(C2(\\[C@]([C@@]1(CC[C@H]3(C(C)(C)[C@H](CC[C@]([C@H]1C\\C=2)3C)O))C)(C[C@H](O)[C@@](CC4)5C)C)))	9
936	CSCCCCCC(/S[C@@H]1(O[C@H](CO)[C@@H](O)[C@H](O)[C@@H](O)1))=N\\O	3
937	CC(/C=C/C=C(C)/C=C/C1(/C(C)(C)C[C@H](O)CC(/C)=1))=C\\C=C\\C=C(C)\\C=C\\C=C(C)\\C=C\\[C@]23(C(C)(C)C[C@H](O)C[C@](O2)(C)3)	9
938	CC[C@@]25(\\C=C/C[NH+]4(CC[C@@]1(C3(/C=C\\C(\\OC)=C/C(/N=C1/[C@@](O)(C(=O)OC)C2)=3))[C@@H]45))	3
939	CC(/C=C/C=C(C)/C=O)=C\\C=C\\C=C(C)\\C=C\\C=O	17
940	CC(=O)O[C@H]([C@H]1(C2(/C(\\CCN(C)1)=C\\C3(\\OCOC(/C(/OC)=2)=3))))C4(/C=C\\C(\\OC)=C(C(\\C=O)=4)\\OC)	3
941	C(SC[C@H]([NH3+])C(=O)[O-])(CC1(\\C2(\\C(\\N\\C=1)=C/C=C\\C=2)))=NO	3
942	C([C@H](CC1(\\C=C/C(/O)=C(\\C=1)/O))[NH3+])(=O)[O-]	3,4
943	CC\\C=C/C\\C=C/C=C/[C@H](CCCCCCCC([O-])=O)OO	1
944	CC[C@@]25(\\C=C/C[NH+]4(CC[C@@]1(C3(/C=C\\C(\\OC)=C/C(/N=C1/[C@](C(OC)=O)(O)C2)=3))[C@@H]45))	3
945	CN1(\\C=N/C2(N(C(NC(C1=2)=O)=O)C))	3
946	COC3(\\C=C/C(/C1(/OC2(/C=C(/C=C(C(\\C(=O)\\C=1)=2)/O)/OC)))=C\\C=3)	4
947	COC5(/C=C(/C=C/C(/O)=C/C(/C=C/C4(/C=C(C(/O[C@H]1([C@@H]([C@H]([C@@H]([C@H](O1)CO[C@H]2([C@@H]([C@H]([C@@H]([C@H](O2)CO[C@H]3([C@@H]([C@H]([C@@H]([C@H](O3)CO)O)O)O))O)O)O))O)O)O))=C\\C=4)/OC))=O)\\C=C/C(/O)=5)	4
948	CC1(\\C=C(C2(\\C(C5(/C6(C(C(/C=1)=2)=C3(C7(C(\\C(C4(/C(/O)=C\\C(/C)=C/C\\3=4))=O)=C(/C=C(C(C(C(/[O-])=C\\C(\\O)=5)=6)=7)/[O-])\\O)))))=O))\\O)	4
949	C(=O)/C=C/C1(\\C=C(C([O-])=O)/OC(O)C=1)	4
950	CC1(\\C2(\\C(=O)\\C=C(CC(=O)C)/OC(/C=C(\\C=1)/O)=2))	5
951	C=C(C)CCOP([O-])(=O)OP([O-])(=O)[O-]	9,17
952	COC3(/C=C1(C(/CC[NH+]([C@H]1CC2(\\C=C/C(/OC)=C(\\C=2)/O))C)=C/C(/OC)=3))	3
953	C(/C([O-])=O)=C\\C(=O)[O-]	3
954	COC2(\\C(\\C(=O)\\C=C(C1(\\C=C/C(/O)=C\\C=1))/[O-])=C/C=C(/C=2)/O)	4
955	CC(/C=C/C=C(C)/C=C/C1(/C(C)(C)CCCC(/C)=1))=C\\C=C\\C=C(C)\\C=C\\C=C(C)\\C=C\\C2(\\C(C)(C)C[C@@H](CC(/C)=2)O)	9
956	COC6(/C=C(/C=C/C(/O)=C/C(/C=C/C5(/C=C(C(/O[C@H]1([C@@H]([C@H]([C@@H]([C@H](O1)CO[C@H]2([C@@H]([C@H]([C@@H]([C@H](O2)CO[C@H]3([C@@H]([C@H]([C@@H]([C@H](O3)CO[C@H]4([C@@H]([C@H]([C@@H]([C@H](O4)CO)O)O)O))O)O)O))O)O)O))O)O)O))=C\\C=5)/OC))=O)\\C=C/C(/O)=6)	4
957	C2(\\OC3(/C=C(\\C=C/C(/C(C(/C1(\\C=C/C(/O)=C\\C=1))=2)=O)=3)/O[C@H]4([C@@H]([C@@H](O)[C@@H]([C@@H](COC(CC([O-])=O)=O)O4)O)O)))	4
958	CCC(C)C(O[C@@H]1([C@@H](O)[C@H](O[C@H](CO)[C@@H](OC(=O)CC(C)C)1)O[C@]2(CO)(O[C@H](CO)[C@@H](O)[C@H](OC(=O)CC(C)C)2)))=O	7
959	CCC(C)(O)C#N	3
960	COC4(/C=C1(C(/CN3(CC[C@]21(CCC(C[C@@H]23)=O)))=C\\C(\\O)=4))	3
961	C(CCCCCCCCSC)=[N+]([O-])O	3
962	C(OP([O-])(=O)[O-])C(=O)[C@H](O)[C@H](O)CF	11
963	C[N+]14(CC5(\\C(\\OC)=C(\\C=C/C(\\C[C@@H](C2(/C(\\CC1)=C\\C3(\\OCOC(/C(/O)=2)=3)))4)=5)\\OC))	3
964	C3(/C=C([C@H]1([C@H](C2(/C=C\\C(\\O)=C/C(/OC1)=2))O))\\C(\\O)=C/C(/O)=3)	4
965	C6(\\C(\\C5(\\[O+]=C2(C(/C(/O[C@H]1([C@@H]([C@H]([C@H](O)[C@H](O1)CO)O)O))=C\\C(\\[O-])=C/2)=C/C(/O[C@@H]4(O[C@@H]([C@@H](O)[C@H](O)[C@@H](O[C@@H]3(OC[C@@H](O)[C@H](O)[C@@H](O)3))4)CO))=5)))=C/C=C(\\C=6)/O)	4
966	C(OC(=O)/C=C/C1(\\C=C/C(/O)=C\\C=1))[C@@H]5([C@@H](O)[C@H](O)[C@@H](O)C(OC3(\\C(C2(\\C=C/C(/O)=C(/C=2)/O))=[O+]C4(\\C=C(/C=C(C(\\C=3)=4)/[O-])\\[O-])))O5)	4
967	C2(\\C=C1(CCC(OC/1=C/C=2)=O))	4
968	[C@@H]1(O)([C@@H](O)[C@H](OP([O-])([O-])=O)[C@H](OP([O-])([O-])=O)[C@H](OP(=O)([O-])[O-])[C@@H](OP(=O)([O-])[O-])1)	16
969	COC1(/C=C(/C=C/C=O)/C=C(C(\\O)=1)/OC)	4
970	C2(C6(/C(C3(/C=C\\C4(/C=C1(C(/OCO1)=C\\C(C(\\N(C)2)=3)=4))))=C(O)/C=C5(C(\\OCO5)=6)))	3
971	CC(O)(C)C#N	3,14
972	CC(C)=CCCC(/C)=C/C=O	9
973	C[C@](O)(CO)[C@H](O)COP([O-])([O-])=O	9
974	COC3(\\C=C/C(/C1(/C(C2(/C=C(C(/O)=C\\C(\\O\\C=1)=2)/OC))=O))=C\\C=3)	4
975	C3(/C(/O)=C(C(/O)=C\\C(\\C1(\\OC2(/C=C(/C=C(C(\\C(=O)\\C=1)=2)/O)/[O-])))=3)/O)	4
976	C[C@]1(CCC[C@]2(C3(CC[C@@H]4(C[C@](CCC12)3CC4C([O-])=O)))C)C=O	9
977	CSCCCCCCCCC(/SCC([NH3+])C([O-])=O)=N\\O	3
978	C=C1([C@H]2(C[C@]3(C1)([C@H]([C@@H]4([C@@](C)([C@@H](O)CC[C@@](CO)([C@@H](CC2)3)4)C(=O)[O-]))C([O-])=O)))	2
979	C[C@]1([C@H](CC[C@@]2(C5([C@@](CCC12)([C@]3(C(/C4([C@@](CC3)(CC[C@@](C4)(CO)C)C))=C/[C@@H](O)5)C)C))C)O)C	9
980	C2(\\C=C(C(\\O)=C1(C(/C=C\\C(=O)O1)=2))\\O[C@@H]3(O[C@H](CO)[C@@H](O)[C@H](O)[C@@H](O)3))	4
981	C[C@@H]6(O[C@H](OC4(\\C=C(C5(\\C(=O)C(/O[C@@H]1(O[C@@H]([C@H]([C@@H]([C@H]1O)O)O)CO[C@H]2([C@@H]([C@H]([C@@H]([C@H](O2)CO)O)O)O)))=C(C3(\\C=C/C(/O)=C(/C=3)/O))\\OC(/C=4)=5))\\O))[C@@H]([C@@H]([C@H]6O)O)O)	4
982	C1(\\NC2(/C=C\\C=C/C(/C(\\C[C@H](N(O)O)C(=O)[O-])=1)=2))	2,3,11
983	CC(/C=C/C=C(C)/C=C/C1(/C(C)(C)CCCC(/C)=1))=C\\C=C\\C=C(C)\\C=C\\C=O	17
984	C(O[C@@H]4([C@@H](O)[C@H](OC2(\\C(=O)C3(/C(/OC(\\C1(/C=C(C(/O)=C\\C=1)/O))=2)=C\\C(\\O)=C/C(/O)=3)))O[C@@H]([C@@H](O)4)CO))(=O)/C=C/C5(\\C=C/C(/O)=C\\C=5)	4
985	C[C@H]5([C@H](C)[C@@H]2([C@@](C=O)(CC[C@@]3(C)([C@]1(C)(CC[C@H]4([C@](C)(C)[C@@H](O)CC[C@](C)([C@H]1C\\C=C2/3)4))))CC5))	9
986	C3(/C=C(\\C=C/C(/C(OO)C1(OC2(\\C(\\C(=O)1)=C/C=C(/C=2)/O)))=3)/O)	4
987	C(O)[C@@H]1([C@H](O)[C@H](O)[C@@H](O)[C@H](O1)OP(OP(=O)([O-])OC[C@H]2(O[C@H]([C@H](O)[C@H](O)2)N3(\\C=C/C(=O)NC(=O)3)))([O-])=O)	3,4,7,9
988	[C@@H]1(OP([O-])([O-])=O)([C@H](OP([O-])(=O)[O-])[C@@H](OP([O-])(=O)[O-])[C@H](OP(=O)([O-])[O-])[C@@H](OP(=O)([O-])[O-])[C@@H](OP([O-])([O-])=O)1)	7,16
989	CSCCCCC(C(O)C(=O)[O-])C(=O)[O-]	3
990	CC(/C=C/C=C(C)/C=C/C1(/C(CCC(C(/C)=1)=O)(C)C))=C\\C=C\\C=C(C)\\C=C\\C=C(C)\\C=C\\C2(\\C(CCC(C(/C)=2)=O)(C)C)	9
991	COC1(\\C(\\O)=C(C=C(/C=1)/C=C/C(=O)O[C@H]9([C@H](O[C@H]2([C@@H](O[C@@H]([C@@H](O)[C@H](O)2)COC(/C=C/C4(\\C=C/C(/O[C@H]3([C@H](O)[C@@H](O)[C@H](O)[C@@H](CO)O3))=C\\C=4))=O)OC5(\\C(=[O+]C6(\\C(/C=5)=C(/C=C(/C=6)/[O-])\\O[C@@H]7(O[C@H](COC(=O)CC(=O)[O-])[C@@H](O)[C@H](O)[C@@H](O)7)))C8(\\C=C/C(/O)=C(/C=8)/O))))OC[C@@H](O)[C@H](O)9))\\OC)	4
992	C[C@H]1(CN[C@@]2(CC1)([C@@H](C)C3([C@@H](O2)CC4([C@@](C)3CC[C@H]6([C@H]4C\\C=C7(C[C@@H](O[C@@H]5(O[C@H](CO)[C@H](O)[C@H](O)[C@@H](O)5))CC[C@](C)67))))))	3
993	C([C@@H]4([C@H](O)[C@H](O)[C@@H](O)[C@@H](OC[C@@H]3([C@H](O)[C@H](O)[C@@H](O)[C@@H](OC[C@@H]2([C@H](O)[C@H](O)[C@@H](O)[C@@H](O[C@@H]1([C@@H](O)[C@H](O)[C@@H](O)[C@@H](O)[C@H](O)1))O2))O3))O4))O	7
994	CCCCCC1(\\C(\\C([O-])=O)=C(C2(\\[C@@H]3(\\C=C(C)/CC[C@@H](C(C)(C)OC(\\C=1)=2)3)))\\O)	10
995	C[C@](OP([O-])([O-])=O)(CO)[C@H](O)COP(OP([O-])(=O)OC[C@@H]2([C@H]([C@@H](O)[C@H](N1(C(/N=C(\\C=C/1)/N)=O))O2)O))([O-])=O	9
996	CCC(C(C1(C([C@@](C(/[O-])=C(CC=C(C)C)\\C(O)=1)(O)CC=C(C)C)=O))=O)C	10
997	C2(O[C@@H](OC[C@H]1(OC(O)[C@H](O)[C@@H](O)[C@H](O)1))[C@H](O)[C@@H](O)[C@@H](O)2)	0,14
998	C2(/C=C(\\C=C/C(/C=C/C(C1(\\C(\\O)=C/C(/O)=C\\C=1))=O)=2)/O)	4
999	C=CC3([C@@H](C)C2([C@H]([C@@]1(C[C@@H](O)[C@H](C(C)(C)[C@H]1CC2)O)(C))C(C=3)=O))	9
1000	C=C1(C[C@@]46(C[C@@]1(O[C@@H]2(O[C@@H]([C@@H](O)[C@H](O)[C@@H](O)2)CO))CC[C@@H]([C@]5(C)(CCC[C@](C(O[C@H]3([C@H](O)[C@H]([C@H](O)[C@@H](CO)O3)O))=O)(C)[C@@H](CC4)5))6))	9
1001	CC1(C(=O)C(/O)=C(C)\\O1)	0
1002	C=C[C@]1(C)(CC2(\\[C@H](CC1)[C@@]3(C)(CCCC(C)(C)[C@H](C\\C=2)3)))	9
1003	CSCCCCC(/SC[C@H]([NH3+])C([O-])=O)=N\\O	3
1004	C/C=C5([C@@H]1([C@](C(=O)OC)(C=O)[C@H]2(N([C@@H](C1)C3(\\NC4(/C=C\\C=C/C(/C(\\C2)=3)=4)))C5)))	3
1005	C[NH+]4(CC[C@@]15([C@@H]3(C(\\C=C/[C@@H]([C@@H](CC2(\\C=C/C(/O)=C(C\\1=2)/O3))4)5)=O)))	3
1006	CC2(C)(O[C@]1(C)(CC[C@H](CC1)2))	9
1007	C([C@H]4(O[C@@H](OC3(\\C=C2(C(\\C(C(/[O-])=C(C1(\\C=C/C(/O)=C\\C=1))\\O2)=O)=C(/C=3)\\O)))[C@@H]([C@H]([C@@H]4O)O)O))O	4
1008	CC1(\\[C@H]4(C[C@]3(\\C=1)(CC[C@@H]2(C(C)(C)C[C@@H](O)C[C@](C)2[C@@H]3CC4))))	9
1009	C1(CC[C@H]([NH2+]1)C2(\\C=N/C=C\\C=2))	3
1010	CC(C)C(CC[C@@H](C)[C@H]3(CC[C@@]4(C)([C@@H]1(CC[C@H]5([C@H](C)C(=O)CC[C@@]2(C[C@@]12CC[C@](C)34)5)))))=C	9
1011	CC(C)=CCCC(C)=C1(CCC(/C)=C/C1)	17
1012	C=C[C@@]2(CCC3([C@]1(CCC([C@]4(C1C(\\C=C(C2)/3)OC4=O)C)O)C))C	11
1013	COC2(\\C(\\O[C@@H]1(O[C@H](CO)[C@@H](O)[C@H](O)[C@@H](O)1))=C/C=C(/C=C/CO)/C=2)	4
1014	CC(C)=CCCC(\\C)=C/C=C\\C(/C)=C/C=C/C(\\C)=C/C=C/C=C(C)/C=C/C=C(C)\\C=C/C=C(C)/CCC=C(C)C	9
1015	C3(/C=C(\\C=C/C(/[C@@H]1([C@@H](O)CC2(/C(/O1)=C\\C(\\O)=C/C(/O)=2)))=3)/O)	4
1016	C1(OC3(/C=C(\\C=C/C(/C=C1/O[C@H]2([C@@H]([C@H]([C@H](O)[C@H](O2)CO)O)O))=3)/O))(=O)	4
1017	C3(/C=C(\\C=C/C(/C=C1(C(=O)C2(\\C(\\O1)=C/C(/O)=C\\C=2)))=3)/O[C@H]4([C@@H]([C@H]([C@H](O)[C@H](O4)CO)O)O))	4
1018	C1(/NC2(/C=C\\C=C/C(/C(/[C@@H]([C@@H](COP([O-])(=O)[O-])O)O)=1)=2))	11
1019	C=CC(CCC=C(C)C)=C	9
1020	C=C1([C@@]2(O)(C[C@]3(C1)([C@H]([C@@H]4([C@@](C)(CCC[C@@](C([O-])=O)([C@@H](CC2)3)4)C([O-])=O))C([O-])=O)))	2
1021	CC1(C)([C@@]3(C)(C2(C(C[C@H]1C2)3)))	9
1022	CN2(CC4(\\C5(\\OCOC(/C=C\\C(/CC(=O)C3(\\C=C1(C(/OCO1)=C\\C(/CC2)=3)))=4)=5)))	3
1023	C2(C6(/C(C3(/C=C\\C4(/C=C1(C(/OCO1)=C\\C(C(\\N(C)2)=3)=4))))=C(/C=C5(C(\\OCO5)=6))OC))	3
1024	CC1(/CC/C=C(C)/C[C@H]2(OC(=O)C([C@H](C/C=1)2)=C))	9
1025	CC(C)=CCCC(\\C)=C/C=C/C(\\C)=C/C=C/C(\\C)=C/C=C/C=C(C)/C=C/C=C(C)/C=C/[C@@H]1(C(C)(C)CC\\C=C(C)/1)	9
1026	CC(/CO)=C\\CNC2(\\C3(\\N=C/N([C@H]1([C@@H]([C@@H]([C@H](O1)COP(OP(=O)([O-])[O-])([O-])=O)O)O))C(\\N=C/N=2)=3))	2
1027	CN1(\\C=N/C2(\\NC(=O)NC(=O)C/1=2))	3
1028	C(OC(C1(\\C=C(C(\\O)=C(/C=1)\\O)\\O))=O)[C@H]3(O[C@H]([C@H](OC(C2(\\C=C(C(\\O)=C(/C=2)\\O)\\O))=O)[C@@H](O)[C@H](O)3)OC(C4(\\C=C(C(\\O)=C(/C=4)\\O)\\O))=O)	4
1029	[C@@H]1(O)([C@@H](O)[C@H](OP([O-])([O-])=O)[C@H](OP([O-])([O-])=O)[C@H](OP(=O)([O-])[O-])[C@@H](O)1)	16
1030	C1(/[N+](\\C)=C\\C=C/C(/C([O-])=O)=1)	3
1031	C/C=C3([C@@H]2(C4([C@@H](OC(=O)C)C15(C6(\\C(\\N=C1\\[C@H](C2)N([C@@H](O)3)[C@H]4C5)=C/C=C\\C=6)))))	3
1032	C([NH3+])CC1(\\C2(/C=C(\\C=C/C(/N\\C=1)=2)/O))	2,3
1033	COC2(\\C(\\O)=C/C=C(C[C@@H]([C@H](CC1(\\C=C/C(/O)=C(\\C=1)/OC))CO)CO)\\C=2)	4
1034	C/C=C5([C@H]1([C@@H](CO)[C@H]2(N([C@@H](C1)C3(\\NC4(/C=C\\C=C/C(/C(\\C2)=3)=4)))C5)))	3
1035	CC(/C=C/C=C(C)\\C=C\\C1(\\C(C)(C)CCCC(/C)=1))=C\\C=C\\C=C(C)\\C=C\\C=O	2
1036	CC1(/CC[C@H]2(C(C(=O)O[C@H](/C=C(C)/CC/C=1)2)=C))	9
1037	CC1(C)([C@@H]5([C@@](C)([C@H](O)OC(=O)1)[C@H]4([C@]3(C[C@@H]([C@]2(C)(OC23))CC4)CC5)))	9
1038	C=C[C@@H]1([C@H]2(CC[NH+](C1)[C@@H](C2)[C@H](O)C3(\\C4(\\C(\\N=C/C=3)=C/C=C(\\C=4)/OC))))	3
1039	C5(/C(/O)=C(C(/O)=C\\C(\\C3(\\OC4(/C=C(/C=C(C(\\C(=O)C(/O[C@H]1([C@@H]([C@H]([C@H](O)[C@H](O1)CO[C@H]2([C@@H]([C@H]([C@H](O)[C@H](O2)CO)O)O))O)O))=3)=4)/O)/O)))=5)/O)	4
1040	CC(=O)OC/C=C/C1(\\C=C/C(/O)=C\\C=1)	4
1041	COC1(\\C(\\O)=C/C=C(/C=1)/C(=O)O[C@@H]2(O[C@H](CO)[C@@H](O)[C@H](O)[C@@H](O)2))	4
1042	CC[C@@]25(\\C=C/C[NH+]4(CC[C@@]1(C3(/C=C\\C=C/C(/N=C1/[C@@](O)(C(=O)OC)C2)=3))[C@@H]45))	3
1043	C1(\\[NH2+]C\\C=C/C=1)	3
1044	COC4(\\C(\\OC)=C/C5(/C(C2(\\C=C1(C(/OCO1)=C\\C=2)))=C3(C(COC(=O)3)CC(/C=4)=5)))	4
1045	CC(CCC1(\\C=C/C(/O)=C\\C=1))=O	5
1046	CC(/CC[C@H]1([C@]2(CCCC(C)(C)[C@H](CCC1=C)2)C))=C\\COP([O-])(=O)OP([O-])([O-])=O	9
1047	C2(N)(\\N=C/N=C1(C(/N=C\\N1)=2))	11
1048	C([C@@H]1([C@H]([C@@H]([C@](O1)(COP(=O)([O-])[O-])O)O)O))OP([O-])(=O)[O-]	0
1049	C=CC1([C@@H](C)[C@@H]2([C@@H](CC=1)[C@@]3(C)([C@H](CC2)C(C)(C)[C@H](O)C(=O)C3)))	9
1050	CC(C)C(CC[C@@H](C)[C@H]2(CC[C@H]3(C4(\\CC[C@H]1([C@H](C)[C@@H](O)CC[C@@](C)1C(\\CC[C@](C)23)=4)))))=C	9
1051	C(C[C@H]([NH3+])C(=O)[O-])ON	3,14
1052	CC6(C)(C[C@H]5(C1(\\[C@](C)([C@@]2(C)([C@H](C\\C=1)[C@]4(C)([C@@H](CC2)[C@](CO)(C)[C@@H](O[C@H]3([C@@H]([C@H]([C@@H]([C@H](O3)CO)O)O)O))CC4)))CC[C@](C)5C(=O)C6)))	9
1053	CC(C)C(CC[C@@H](C)[C@H]2(CC=C3(C4(\\CC[C@H]1([C@H](C)[C@@H](O)CC[C@@](C)1C(\\CC[C@](C)23)=4)))))=C	9
1054	C=C1([C@@]2(O)(C[C@]3(C1)([C@H]([C@@H]4([C@@](C)(CCC[C@@](CO)([C@@H](CC2)3)4)C([O-])=O))C([O-])=O)))	2
1055	C=C[C@@]2(C)(CC[C@H]1([C@@]3(CCCC(C)(C)[C@@H](CCC/1=C\\2)3)C))	9
1056	C2(OC3(/C(/O)=C\\C=C/C(/C(/O[C@H]1([C@@H]([C@H]([C@H](O)[C@H](O1)CO)O)O))=C\\2)=3))(=O)	4
1057	C[C@@H]1(CCC2(\\C(/C)=C/OC(/C1)=2))	9
1058	C1(\\C=C/C(\\CC#N)=C\\C=1)	3
1059	CC6(C)(C[C@H]5(C1(\\[C@](C)([C@@]2(C)([C@H](C\\C=1)[C@]4(C)([C@@H](CC2)[C@@](C)(CO)[C@@H](O[C@@H]3(O[C@H](C(=O)[O-])[C@@H](O)[C@H](O)[C@@H](O)3))CC4)))CC[C@](C)5[C@H](O)C6)))	9
1060	C=C1(C[C@@]46(C[C@@]1(O[C@@H]3(O[C@@H]([C@@H](O)[C@H](O)[C@@H](O[C@H]2([C@H](O)[C@@H](CO)O[C@H]([C@H](O)2)O))3)CO))CC[C@@H]([C@]5(C)(CCC[C@](C([O-])=O)(C)[C@@H](CC4)5))6))	9
1061	CC(C)=CCCC(\\C)=C/C=C\\C(/C)=C/C=C/C(\\C)=C/C=C/C=C(C)/C=C/C=C(C)\\CC/C=C(C)/CCC=C(C)C	9
1062	CSCCC[C@@H](C([O-])=O)[NH3+]	3
1063	COC3(/C=C(C[C@@H]1([NH+](CCC2(\\C/1=C/C(/OC)=C(\\C=2)/OC))C))\\C=C/C(/OC)=3)	3
1064	COC1(/C=C(/C=C(C(\\OC)=1)/OC)[C@H]3([C@H]5([C@@H]([C@@H](O)C4(/C=C2(C(/OCO2)=C\\C3=4)))COC(=O)5)))	4
1065	CC(C(C1(/C(/O)=C\\C(\\O)=C/C(/O)=1))=O)C	10
1066	[C@H]1([C@@H]([C@@H]([C@H]([C@@H]([C@H]1O)O)O)O)O)O	7
1067	CC(C)=CCC1(C2(C(C3(/C(/C=O)=C(C(/OC)=C(C(C)C)\\C(\\C(C(C)(C\\C=C(C)/1)2)=O)=3)/[O-]))=O))	9
1068	C(SC(/CC1(\\C=C/C(/O)=C\\C=1))=N/O)[C@@H](C(NCC([O-])=O)=O)NC(=O)CC[C@H]([NH3+])C([O-])=O	3
1069	C1(/NC2(/C=C\\C=C/C(/C(/C(SC[C@@H](C(=O)NCC([O-])=O)[NH3+])C#N)=1)=2))	11
1070	CC1(\\C=C(C2(\\C(C6(/C(C(C(/C=1)=2)=C3(C5(/C=C(/C=C(C(\\C(C4(/C(/O)=C\\C(/C)=C/C\\3=4))=O)=5)/O)/O)))=CC(/O)=C\\C(\\O)=6))=O))\\O)	4
1071	[C@H]1(O)([C@H](OP(=O)([O-])[O-])[C@@H](OP([O-])(=O)[O-])[C@H](OP([O-])([O-])=O)[C@H](OP(=O)([O-])[O-])[C@H](OP(=O)([O-])[O-])1)	16
1072	CC2(CC[C@@]1(CC[C@@]3(C(/C1C2)=C/CC4([C@]3(CCC5([C@@]4(CC[C@@H]([C@@]5(C)C=O)O)C))C))C)C(=O)[O-])C	9
1073	C(O)[C@@H]5(C(O)[C@H](O)C(O)C(OC4(/C=C(/C=C3(C(\\C(C(/OC1(O[C@@H]([C@H]([C@@H]([C@H]1O)O)O)CO))=C(C2(\\C=C(C(/O)=C\\C=2)\\O))\\O3)=O)=4))/O))O5)	4
1074	COC2(/C=C(/C=C/C(=O)O[C@H]1([C@H](O)[C@H]([C@@H]([C@H](O1)CO)O)O))\\C=C/C(/O)=2)	3,4
1075	CC(C2(\\CC[C@@H]3([C@@]1([C@H]([C@@](CCC1)(CO)C)C\\C=C(/C=2)/3)C)))C	9
1076	CC(/C=C/C=C(C)/C=O)=C\\C=C\\C=C(C)\\C=C\\C=C(C)\\C=O	9,17
1077	C(S)[C@@H](C(NCC([O-])=O)=O)NC(=O)CC[C@H]([NH3+])C([O-])=O	3,8,11,14
1078	C6(/C=C1(C(/OCO1)=C\\C(\\[C@H]2(OC[C@@H]3([C@H](OC[C@H]23)OC4(\\C=C/C5(/OCOC(/C=4)=5)))))=6))	4
1079	C=CCSS(CC=C)=O	8
1080	CCCCCC1(\\C(\\C([O-])=O)=C(C2(\\C=C/C(C)(OC(\\C=1)=2)CCC=C(C)C))\\O)	10
1081	C1(\\NC2(/C=C\\C=C/C(/C(\\CC(/SC[C@@H](C(NCC([O-])=O)=O)NC(=O)CC[C@H]([NH3+])C([O-])=O)=N\\O)=1)=2))	3
1082	CC6(C)(C[C@H]5(C1(\\[C@](C)([C@@]2(C)([C@H](C\\C=1)[C@]4(C)([C@@H](CC2)[C@](CO[C@H]3([C@@H]([C@H]([C@@H]([C@H](O3)CO)O)O)O))(C)[C@@H](O)CC4)))CC[C@](C)5[C@H](O)C6)))	9
1083	CC(C)=CCCC(\\CO)=C\\CC1(\\C(\\O)=C/C=C(\\C=1)/O)	4
1084	C=C[C@@]2(CC[C@H]3([C@]1(CCCC(C)(C)[C@@H]1C\\C=C(C2)/3)C))C	9,11
1085	CC(CO)CC[C@@H](O)[C@@H](C)[C@H]3(CC[C@H]4([C@@H]2(C\\C=C1(C[C@@H](O)CC[C@@](C)1[C@H]2CC[C@](C)34))))	3
1086	C=C1(C[C@@]57(C[C@@]1(O[C@@H]3(O[C@@H]([C@@H](O)[C@H](O)[C@@H](O[C@H]2([C@H](O)[C@H]([C@H](O)[C@@H](CO)O2)O))3)CO))CC[C@@H]([C@]6(C)(CCC[C@](C(O[C@H]4([C@H](O)[C@H]([C@H](O)[C@@H](CO)O4)O))=O)(C)[C@@H](CC5)6))7))	9
1087	C=C1(C(=O)C(/O)=C(C)\\O1)	0
1088	C(O)[C@@H]1([C@H]([C@H](O)[C@@H](O)[C@@H](O1)OC2(\\C=C(C3(\\C=C(C(=[O+]C(\\C=2)=3)C4(\\C=C(C(\\O)=C(/C=4)\\O)\\O))\\O[C@H]5([C@H](O)[C@H]([C@H](O)[C@@H](CO)O5)O)))\\[O-]))O)	4
1089	COC2(\\C=C/C=C1(C(\\C(/CC(/[S-])=N\\OS(=O)([O-])=O)=C/N1)=2))	14
1090	C=C1(CC[C@@]23([C@H](C[C@H]1C2)CC[C@H]4([C@@](C)(C(O)=O)CCC[C@]34C)))	9
1091	CC(=O)O[C@@H](C([O-])=O)[C@@H](C(=O)[O-])OC(=O)/C=C/C1(\\C=C/C(/O)=C\\C=1)	4
1092	CC(/C=C/C=C(C)/C=C/C1(/C(C)(C)C[C@@H](CC(/C)=1)O))=C\\C=C\\C=C(C)\\C=C\\C=C(C)\\C=C\\C([C@@]2(C)(C(C)(C)C[C@H](O)C2))=O	9
1093	CCCCCC1(\\OC(=O)/C=C(\\C=1)/[O-])	10
1094	CC(C)C(CC[C@@H](C)[C@H]3(CC[C@@]4(C)([C@@H]1(CC[C@H]5([C@@](CO)(C)[C@@H](O)CC[C@@]2(C[C@@]12CC[C@](C)34)5)))))=C	9
1095	CC[C@@]4(O)(C(=O)OCC5(/C(=O)N1(C(/C2(\\C(/C1)=C/C3(\\C=C/C=C\\C(/N=2)=3)))=C/C\\4=5)))	3
1096	CC2(C)(\\C=C/C3(\\C=C1([C@@H]4(OC5(/C=C(\\C=C/C(/[C@](O)(COC/1=C/C(O2)=3)4)=5)/O)))))	4
1097	COC1(\\C(\\O)=C(C=C(/C=C/C=O)/C=1)\\O)	4
1098	C([C@@H](C1(\\C=C/C=C\\C=1))O)#N	3,14
1099	C[C@H]8(CC[C@@]1(O[C@@H]7([C@H]([C@H](C)1)[C@]6(C)([C@H]([C@H]5([C@@H]([C@]4(C)([C@H](C[C@@H](O[C@@H]3(O[C@H](CO)[C@H](O[C@@H]2(O[C@H](CO)[C@@H](O)[C@H](O)[C@@H](O)2))[C@H](O)[C@@H](O)3))CC4)CC5))CC6))C7)))(NC8))	3
1100	C=C(CO)[C@H]1(CC5(/C(/O1)=C\\C=C3(C(/O[C@@H]2(COC4(/C=C(C(/OC)=C\\C(\\[C@@H]2C3=O)=4)/OC)))=5)))	4
1101	C1(\\C=C(\\C=C/C(\\CC(\\[S-])=N\\O)=1)\\O)	3
1102	CC([C@H]1(/C=C/[C@@](C)(O)C[C@@H](O)/C=C(C)/CC/C=C(C)/CC1))C	9
1103	CC(C)=CCCC(\\C)=C/COP([O-])(OP(=O)([O-])[O-])=O	3,4,9,10,17
1104	COC5(\\C(\\OC)=C1(C(/[C@H](OC(O)1)[C@H]2(C3(/C(\\CCN(C)2)=C\\C4(\\OCOC(/C(/OC)=3)=4))))=C\\C=5))	3
1105	CC(/C=C/C1(\\C=C/C(/O)=C\\C=1))=O	5
1106	C2(\\C=C/C(/C(C1(/C(/O)=C\\C(\\O)=C/C(/O)=1))=O)=C\\C=2)	12
1107	CC\\C=C/C\\C=C/C=C/O/C=C/CCCCCCC([O-])=O	1
1108	CSCCCCCCC(O)(CC([O-])=O)C(=O)[O-]	3
1109	CC(C)=CCC3(/C(/O)=C\\C=C(C1(\\C(C2(/C(/O\\C=1)=C\\C(\\[O-])=C/C(/O)=2))=O))/C(/O)=3)	4
1110	C(OC[C@H]5(O[C@@H](OC2(\\C(=O)C3(/C(/OC(\\C1(/C=C\\C(\\O)=C/C=1))=2)=C\\C(\\O)=C/C(/O)=3)))[C@H](O)[C@@H](O)[C@H](OC(=O)/C=C/C4(\\C=C/C(/O)=C\\C=4))5))(=O)/C=C/C6(\\C=C/C(/O)=C\\C=6)	4
1111	COC1(\\C2(/C(/C\\N=C=S)=C\\NC(\\C=C/C=1)=2))	14
1112	COC1(/C=C\\C2(/C[C@@H]3(N(CC(\\C(\\O)=1)=2)CCC4(\\C/3=C/C5(/OCOC(/C=4)=5)))))	3
1113	COC2(/C=C1(C(/C=C\\C(O1)=O)=C/C(/OC)=2))	4
1114	COC3(\\C=C/C(/C1(/OC2(\\C(\\C(=O)\\C=1)=C(C(\\OC)=C(/C=2)\\OC)\\O)))=C\\C=3)	4
1115	C=CC(CC/C=C(C)/CCC=C(C)C)=C	9
1116	C[C@H]2([C@@H]1(CCC(C)(OO)C=C1[C@@H](CC2)[C@H](C([O-])=O)C))	9
1117	CC(CC(=O)SCCNC(=O)CCNC(=O)[C@H](O)C(C)(C)COP(=O)(OP(=O)(OC[C@@H]1([C@@H](OP([O-])(=O)[O-])[C@@H](O)[C@@H](O1)N2(C3(\\N=C/N=C(C(\\N=C/2)=3)/N))))[O-])[O-])C	7,10
1118	CO[C@@H]1([C@@H](O)[C@H](O)[C@H](O)[C@H](O)[C@@H](O)1)	7
1119	CC5(CC3(\\[C@@](CC[C@]2([C@@]1(CC[C@H]4(C([C@H](CC[C@]([C@H]1CCC/2=3)4C)O)(C)C))C)C)(CC5)C))C	9
1120	C3(\\C(\\C1(\\OC2(\\C(\\C(C(/OS(=O)(=O)[O-])=1)=O)=C(/C=C(/C=2)/[O-])\\O)))=C/C(/OS(=O)([O-])=O)=C(\\C=3)/O)	4
1121	COC4(/C(/O)=C3(C(/OC(\\C1(C(\\O)=C(C(/OC)=C\\C=1)\\O[C@H]2([C@@H]([C@H]([C@H](O)[C@H](O2)CO)O)O)))=C(C(=O)3)/OC)=C\\C(\\OC)=4))	4
1122	C([C@@H]4([C@H]([C@@H]([C@H]([C@H](C2(/C3(/OC(/C1(\\C=C/C(/O)=C\\C=1))=C/C(C(/C(/O)=C\\C(\\[O-])=2)=3)=O)))O4)O[C@H]5([C@@H]([C@H]([C@@H]([C@H](O5)CO)O)O)O))O)O))O	4
1123	CC(C)=CCC[C@](C)(O[C@@H]1(O[C@H](CO)[C@@H](O)[C@H](O)[C@@H](O)1))[C@@H]2([C@@H]4([C@@](C)(CC2)[C@]5(C)(C[C@H](O[C@H]3([C@H](O)[C@@H](O)[C@H](O)[C@@H](CO)O3))[C@H]6(C([C@@H](O)CC[C@](C)([C@@H](C[C@@H](O)4)5)6)(C)C))))	9
1124	C1(C6(/C(C4(\\C(\\N(C)1)=C3(/C=C2(C(/OCO2)=C\\C/3=C(\\C=4)/O))))=C(/C=C5(C(\\OCO5)=6))OC))	3
1125	CC[C@H](C)[C@H](N(O)O)C([O-])=O	3
1126	C([C@H]1(O[C@@H]([C@@H]([C@H]([C@@H]1O)O)O)N2(C3(\\N=C/N=C(C(\\N=C/2)=3)/NCC4(\\O\\C=C/C=4)))))O	2
1127	CC2(\\[C@H]1(C[C@@H]3(CCC(/C)=C(CC[C@@](C)1CC\\C=2)/C(C)(C)3)))	9
1128	C[C@@]3(C[C@H]4([C@]26(O[C@H](C[C@@H]5([C@]1(CC[C@@H]([C@@]([C@@H]1CC[C@@]([C@@]2(C[C@H](O)[C@@](C)(CC3)4)C)5C)(C)C)O)C))6)))C	9
1129	C(CC[C@@H](C(=O)[O-])[NH3+])([O-])=O	2,3,4,6,8,11,14
1130	C=C[C@@]3(CC[C@H]2([C@@]1(CCCC(C)([C@H]1C[C@H](O)C/2=C/3)C)C))C	11
1131	CC1(/CC[C@@H](C(C([O-])=O)=C)C/C=C(C)/CC/C=1)	9
1132	COC1(/C2(OC(\\C=C/C(\\C=C/C(/O)=1)=2)=O))	4
1133	CC(C2(\\CCC3(/[C@@]1(C([C@@](CCC1)(C(=O)[O-])C)CCC(/C=2)=3)C)))C	9
1134	CC\\C=C/C[C@@H](/C=C/C=C\\CCCCCCCC([O-])=O)OO	1
1135	COC1(/C=C(/C=C(C(\\O)=1)/OC)[C@H]2([C@H]5(C(=O)OC[C@H](CC3(\\C\\2=C/C4(/OCOC(/C=3)=4)))5)))	4
1136	C3(\\C(\\C1(C(/[O-])=C\\C2(\\C(\\[O+]=1)=C/C(/O)=C\\C(\\[O-])=2)))=C/C(/O)=C(\\C=3)/O)	4
1137	CC(C)=CCCC(\\C)=C/CC[C@H](CCCC(\\C)=C/COP([O-])(=O)OP([O-])(=O)[O-])C	9
1138	COC6(\\C(\\OC1(O[C@H]([C@@H]([C@H]([C@@H]1O)O)O)CO[C@H]2(O[C@H]([C@@H]([C@H]([C@@H]2O)O)O)CO)))=C/C=C(/C=C/C(/O)=C/C(/C=C/C5(\\C=C/C(/O[C@H]3([C@@H]([C@H]([C@@H]([C@H](O3)CO[C@H]4([C@@H]([C@H]([C@@H]([C@H](O4)CO)O)O)O))O)O)O))=C(C=5)/OC))=O)/C=6)	4
1139	COC3(\\C=C2(C(\\C(=O)\\C=C(C1(\\C=C/C(/O)=C\\C=1))/O2)=C(/C=3)\\O))	4
1140	CC(C)=CCCC(\\C)=C/C=C/C(\\C)=C/C=C/C(\\C)=C/C=C/C=C(C)/C=C/C=C(C)/CC/C=C(C)/CCC=C(C)C	9
1141	C(NC(SC[C@@H](C([O-])=O)[NH3+])=S)C1(\\C2(/C=C\\C=C/C(/N/C=1)=2))	14
1142	C(O)[C@H]1(O[C@H]([C@H](O)[C@@H](O)[C@H](O)1)OC2(\\C(\\O)=C(/C=C(/C=2)/C6(C(/O[C@@H]3(O[C@H](CO)[C@@H](O)[C@H](O)[C@@H](O)3))=C\\C7(\\C(\\O[C@H]5([C@H](O)[C@@H](O)[C@H](O)[C@@H](COC(=O)/C=C/C4(/C=C(C(/O)=C\\C=4)/O))O5))=C/C(/[O-])=C\\C(\\[O+]=6)=7)))\\O))	4
1143	CSCCCCCCCC(/S)=N\\O	3
1144	CC7(C)(C[C@@H](O)[C@@]6(C)([C@H](C5(\\[C@](C)([C@@]4(C)([C@@H]([C@@]3(C)(CC[C@H](O[C@@H]2(O[C@H](C([O-])=O)[C@@H](O)[C@H](O)[C@@H](O[C@H]1([C@H](O)[C@@H](O)[C@@H](O)[C@@H](CO)O1))2))[C@](C)(CO)[C@@H]3CC4))C\\C=5))CC6))C7))	9
1145	CC[C@H]3(C[NH+]4([C@@H](C[C@@H](C[C@@H]1(C2(\\C(/CC[NH2+]1)=C/C(/O)=C(/C=2)/O)))3)C5(\\C=C(C(/OC)=C\\C(/CC4)=5)\\OC)))	3
1146	C6(/C=C(\\C=C/C(/C1(/OC4(\\C(\\C(=O)\\C=1)=C(C(\\[C@@H]3(O[C@H](CO)[C@@H](O)[C@H](O)[C@@H](O[C@@H]2(O[C@H](CO)[C@@H](O)[C@H](O)[C@@H](O)2))3))=C(/C=4)/O[C@@H]5([C@@H]([C@H]([C@@H](O)[C@H](O5)CO)O)O))\\O)))=6)/O)	4
1147	CSCCC([O-])=O	8
1148	C([C@H](CC1(\\C=C/C(/O)=C\\C=1))N(O)O)([O-])=O	3
1149	C[NH+](C)CC1(\\C2(\\C(\\N/C=1)=C/C=C\\C=2))	3
1150	COC3(\\C=C/C(/C1(/OC2(\\C(\\C(=O)C(/O)=1)=C(/C=C(/C=2)/OC)\\O)))=C\\C=3)	4
1151	C2(/C(/O)=C(C(/O)=C\\C(\\C(=O)O[C@@H]1(O[C@H](CO)[C@@H](O)[C@H](O)[C@@H](O)1))=2)/O)	4
1152	CCCCCC1(\\C(\\C([O-])=O)=C(C(\\C/C=C(C)/CCC=C(C)C)=C(\\C=1)/O)\\O)	10
1153	CC(C)=CCC3(/C(/O)=C\\C=C2([C@@H]1(COC4(/C=C(\\C=C/C(/[C@H]1OC/2=3)=4)/O))))	4
1154	C(CC1(\\C=C(C(/O)=C\\C=1)\\O))[NH3+]	3
1155	CC(C=O)CCC1(O)([C@@H](C)C2([C@@H](O1)CC3([C@@](C)2CC[C@H]4([C@H]3C\\C=C5(C[C@@H](O)CC[C@](C)45)))))	3
1156	CC(/C=C/C=C(C)/C(=O)O[C@@H]1(O[C@@H]([C@H]([C@@H]([C@H]1O)O)O)CO))=C\\C=C\\C=C(C)\\C=C\\C=C(C)\\C(=O)O[C@H]2([C@@H]([C@H]([C@@H]([C@H](O2)CO)O)O)O)	9
1157	CC(C)=C3(CC[C@@H]2([C@@]1(C([C@@](CCC1)(C=O)C)CCC/2=C\\3)C))	9
1158	CCCCC\\C=C/C=C/O/C=C/CCCCCCC([O-])=O	1
1159	CC5(C)(CC[C@@]1(C)(C(/[C@@H]2([C@@](C)(CC1)[C@@]3(C)([C@H](CC2)[C@]4(C)([C@@H](CC3)C(C)(C)[C@@H](O)CC4))))=C/5))	9
1160	COC1(\\C(\\O)=C/C=C(/C=C/C([O-])=O)/C=1)	4
1161	C[C@H]%10(CC[C@@]1(O[C@@H]9([C@H]([C@H](C)1)[C@]8(C)([C@H]([C@H]7([C@@H]([C@]6(C)([C@H](C[C@@H](O[C@@H]5(O[C@H](CO)[C@H](O[C@@H]4(O[C@H](CO)[C@@H](O)[C@H](O[C@@H]2(OC[C@@H](O)[C@H](O)[C@@H](O)2))[C@@H](O[C@@H]3(O[C@H](CO)[C@@H](O)[C@H](O)[C@@H](O)3))4))[C@H](O)[C@@H](O)5))CC6)CC7))CC8))C9)))(NC%10))	3
1162	CC(C)C(CC[C@@H](C)[C@H]3(CC[C@@]4(C)([C@@H]1(CC[C@H]5([C@@](C=O)(C)[C@@H](O)CC[C@@]2(C[C@@]12CC[C@](C)34)5)))))=C	9
1163	C[C@H]1([C@H](O)[C@@H](O)[C@@H](O)[C@H](O1)OC3(\\C(=O)C4(/C(/O)=C\\C(\\[O-])=C/C(/OC(\\C2(/C=C(C(/O)=C\\C=2)/O))=3)=4)))	4
1164	C([C@H]1(O[C@@H]([C@@H]([C@H]([C@@H]1O)O)O)N3(C4(C(/NCC2(\\O\\C=C/C=2))=N\\C=N/C(\\N=C/3)=4))))O	2
1165	COC1(/C=C(/C=C(C(\\O)=1)/O)/C2(\\C=C/C=C\\C=2))	11
1166	CC5(OC(OC3(\\C=C(C4(\\C(=O)C(/OC1(OC(CO)C(O)C(O)C(O)1))=C(C2(\\C=C(C(/O)=C\\C=2)\\O))\\OC(/C=3)=4))\\O))C(O)C(O)C(O)5)	4
1167	C3(/C(/O)=C(C(/O)=C\\C(\\[C@H]1(OC2(\\C(/C[C@H](O)1)=C(/C=C(/C=2)/O)\\O)))=3)/O)	4
1168	C[C@H]5([C@H](C)[C@@H]2([C@@](CO)(CC[C@@]3(C)([C@]1(C)(CC[C@H]4([C@](C)(C)[C@@H](O)CC[C@](C)([C@H]1C\\C=C2/3)4))))CC5))	9
1169	C3(\\C=C/C(/[C@H]1(OC2(\\C(\\C([C@@H]1O)=O)=C(/C=C(/C=2)/[O-])\\O)))=C\\C=3)	4
1170	[C@@H]1(O)([C@@H](O)[C@H](OP([O-])([O-])=O)[C@H](OP([O-])([O-])=O)[C@H](O)[C@@H](O)1)	16
1171	CSCCCCC(/SC[C@H](NC(=O)CC[C@H]([NH3+])C([O-])=O)C(=O)NCC([O-])=O)=N\\O	3
1172	C[C@@H]1(O[C@@H]([C@@H]([C@@H]([C@@H](O)1)O)O)O[C@@H]2([C@H]([C@H](O)[C@@H](CO)O[C@H]2C5(/C(/OC)=C\\C(\\O)=C4(C(/OC(/C3(\\C=C/C(/O)=C\\C=3))=C/C(=O)4)=5)))O))	4
1173	C2(\\NC3(\\C=C/C=C(C(\\C(/CC(/S[C@@H]1(O[C@H](CO)[C@@H](O)[C@H](O)[C@@H](O)1))=N\\OS(=O)(=O)[O-])=2)=3)/O))	3,14
1174	C[C@@H]1(O[C@@H]([C@@H]([C@@H]([C@H]1O)O)O)O)	13
1175	C3(\\C(\\[C@H]1(OC2(/C=C(/C=C(C(\\C(C1)=O)=2)/O)/[O-])))=C/C(/O)=C(\\C=3)/O)	4
1176	CCCCCCCCCCCC(O[C@@H]1([C@@H](O)[C@H](O[C@H](CO)[C@@H](OC(=O)CC(C)C)1)O[C@]2(CO)(O[C@H](CO)[C@@H](O)[C@H](OC(C)=O)2)))=O	7
1177	COC4(\\C(\\OC)=C(\\C=C(C[C@@H]3([C@@H](CC1(\\C=C/C2(/OCOC(/C=1)=2)))COC3=O))/C=4)\\O)	4
1178	C3(\\C(\\C=C1(C(=O)C2(\\C(\\O1)=C/C(/O)=C\\C=2)))=CC(\\O)=C(\\C=3)\\O)	4
1179	CS(=O)CCCC(/S[C@@H]1(O[C@H](CO)[C@@H](O)[C@H](O)[C@@H](O)1))=N\\OS(=O)(=O)[O-]	3
1180	CC1(/C[C@@H](O)CC(C)(C)C(/C=O)=1)	9,17
1181	CC(\\C=C\\[C@@]1(C(C)(C)CC(=O)\\C=C(CO)/1)O)=C\\C([O-])=O	17
1182	COC1(\\C(\\O)=C(C=C(/C=1)/C=C/C(=O)NCCCCN(CCCNC(/C=C/C2(/C=C(C(\\O)=C(C=2)\\OC)/OC))=O)C(=O)/C=C/C3(/C=C(C(\\O)=C(C=3)\\OC)/O))\\O)	3
1183	C2(\\NC3(/C=C\\C=C/C(/C(\\CC(/S[C@@H]1(O[C@H](CO)[C@@H](O)[C@H](O)[C@@H](O)1))=N\\O)=2)=3))	3
1184	C1(\\C(\\O)=C/C(/O)=C(\\C=1)/C2(/C(=O)C3(/C=C\\C(\\O)=C/C(/O\\C=2)=3)))	4
1185	COC4(\\C=C/C(/C2(/OC3(\\C(\\C(=O)C(/O[C@@H]1(O[C@@H]([C@@H](O)[C@H](O)[C@@H](O)1)CO))=2)=C(/C=C(/C=3)/O)\\O)))=C\\C=4)	4
1186	CC(C)([C@@H](O)C(=O)NCCC(=O)NCCS)COP(=O)(OP(=O)(OC[C@H]1(O[C@H]([C@@H]([C@@H]1OP([O-])(=O)[O-])O)N2(C3(\\N=C/N=C(C(\\N=C/2)=3)/N))))[O-])[O-]	0,1,2,3,4,5,7,8,9,10,11,12
1187	[C@@H]1(O)([C@H](O)[C@@H](O)[C@H](OP(=O)([O-])[O-])[C@@H](OP(=O)([O-])[O-])[C@@H](O)1)	7
1188	C(OC(C[C@@H](O)C([O-])=O)=O)[C@H]1(O[C@H]([C@H](O)[C@@H](O)[C@H](O)1)OC2(\\C(=[O+]C3(\\C=C(/C=C(C(\\C=2)=3)/[O-])\\[O-]))C4(\\C=C(C(\\O)=C(/C=4)\\O)\\O)))	4
1189	C3(\\C(\\O)=C/C(O)=C([C@H]1(C(C2(\\C(\\OC1)=C/C(/O)=C\\C=2))=O))\\C=3)	4
1190	CC\\C=C/CC1(C(=O)CCC1CC(N[C@@H](CC2(\\C=C/C=C\\C=2))C([O-])=O)=O)	2
1191	C(O[C@H]4([C@H](O)[C@@H](O)[C@H](OC2(\\C(=O)C3(/C(/OC(\\C1(/C=C\\C(\\O)=C/C=1))=2)=C\\C(\\O)=C/C(/O)=3)))O[C@@H]4CO))(=O)/C=C/C5(\\C=C/C(/O)=C\\C=5)	4
1192	CCCCCC2(\\C(\\C(=O)[O-])=C(C(\\[C@H]1([C@H](C(C)=C)CCC(/C)=C/1))=C(\\C=2)/O)\\O)	10
1193	COC(C4(\\C(\\O[C@H]1([C@@H]([C@H]([C@H](O)[C@H](O1)CO[C@H]2([C@@H]([C@@H](O)[C@@H](CO2)O)O))O)O[C@H]3([C@@H]([C@H]([C@H](O)[C@H](O3)CO)O)O)))=C/C=C\\C=4))=O	4
1194	C1(\\C=C/C2(/C(/O1)=C(C(/O)=C\\C=2)/O))(=O)	4
1195	C3(/C=C(C(/O)=C\\C(\\[C@H]1(OC2(\\C(/C(C1)O)=C(/C=C(/C=2)/O)\\O)))=3)/O)	4
1196	CC(\\CO)=C\\CNC1(\\C2(N(\\C=N/C(\\N=C/N=1)=2)[C@@H]3([C@@H]([C@H]([C@@H]([C@H](O3)CO)O)O)O)))	2
1197	C(C(CCCO)=O)(=O)[O-]	11
1198	C1([NH2+][C@H](C2(\\C=C(C(/OC)=C\\C(/C1)=2)\\O))CC3(\\C=C/C(/O)=C\\C=3))	3
1199	CC1(\\CC[C@H]2([C@@H](CC[C@H]([C@@H](\\C=1)2)[C@H](C=O)C)C))	9
1200	COC4(\\C(\\O[C@H]1([C@@H]([C@H]([C@H](O)[C@H](O1)CO[C@H]2([C@@H]([C@@H](O)[C@@H](CO2)O)O))O)O[C@H]3([C@@H]([C@H]([C@H](O)[C@H](O3)CO)O)O)))=C/C=C\\C=4)	4
1201	C/C=C3([C@@H]2(C4([C@@H](OC(=O)C)C15(C6(\\C(\\N=C1\\[C@H](C2)N([C@H](O)3)[C@H]4C5)=C/C=C\\C=6)))))	3
1202	CCCC(CCCC=O)=O	3
1203	C[C@H]1(CC[C@H]6(N(C1)[C@H]7(C[C@H]5([C@@H]8(C\\C=C4(C[C@@H](O[C@@H]3(O[C@H](CO)[C@H](O)[C@H](O[C@@H]2(O[C@H](CO)[C@@H](O)[C@H](O)[C@@H](O)2))[C@@H](O)3))CC[C@@](C)4[C@@H](CC[C@@](C)5[C@@H]([C@H](C)6)7)8))))))	3
1204	C=C1([C@H]4(C[C@]3(C1)(CC[C@@H]2(C(C)(C)CCC[C@](C)2[C@@H]3CC4))))	2,9
1205	C(/C=C/C1(\\C=C/C(/O)=C\\C=1))(O[C@H](CC2(\\C=C/C(/O)=C(\\C=2)/O))C(=O)[O-])=O	4
1206	C=C(C)[C@@H]5(CC[C@]4(CO)(CC[C@]3(C)([C@H](CC[C@@H]2([C@@]1([C@H](C(C)(C)[C@H](CC1)O)CC[C@](C)23)(C)))[C@@H]45)))	9
1207	C(O)[C@@H]1([C@@H](O)[C@H](O)[C@@H](O)[C@@H](O1)OC3(\\C(C2(\\C=C(C(\\O)=C(/C=2)\\O)\\O))=[O+]C4(\\C(/C=3)=C(/C=C(/C=4)/[O-])\\[O-])))	4
1208	C=C[C@@]3(CC[C@H]2([C@@]1(CC[C@H](C(C)(C)[C@H]1C[C@H](O)C/2=C/3)O)C))C	11
1209	C[C@H]1(CN[C@@]2(CC1)([C@@H](C)C3([C@@H](O2)CC4([C@@](C)3CC[C@H]5([C@H]4C\\C=C6(C[C@@H](O)CC[C@](C)56))))))	3
1210	CCC(CC[C@@H](C)[C@H]3(CC[C@H]4([C@@H]2(C\\C=C1(C[C@@H](O)CC[C@@](C)1[C@H]2CC[C@](C)34)))))=C(C)C	9
1211	C2(\\C=C/C(/C=C/C(=O)O[C@@H]1(O[C@H](CO)[C@@H](O)[C@H](O)[C@@H](O)1))=C\\C=2)	4
1212	C(=O)([O-])/C=C/C1(\\C=C/C=C\\C=1)	3,4
1213	CCC1(\\C=C/C[NH+](\\C=1)CCC2(\\C3(/C=C\\C=C/C(/NC(/C(C(=O)OC)=C)=2)=3)))	3
1214	CC(/C=C/C=C(C)/C=C/C1(/C(CCCC(/C)=1)(C)C))=C\\C=C\\C=C(C)\\C=C\\C=C(C)\\C=C\\C2(\\C(CCC(C(/C)=2)=O)(C)C)	9
1215	CC1(/OC(\\C)=C(C(/O)=1)/O)	0
1216	COC2(\\C3(/C(\\CC(/S[C@@H]1(O[C@H](CO)[C@@H](O)[C@H](O)[C@@H](O)1))=N\\OS(=O)(=O)[O-])=C\\NC(\\C=C/C=2)=3))	3,14
1217	C([NH3+])CCC[C@H]([NH3+])C([O-])=O	3
1218	C3(\\C(C1(C(C2(\\C(\\OC1O)=C/C(/O)=C(/C=2)/O))=O))=C/C=C(\\C=3)/O)	4
1219	CC(C)=CC/C=C(C)/C1(CCC(/C)=C/C1)	9,17
1220	C/C=C/C1(\\C=C/C(/OC)=C\\C=1)	4
1221	C[N+]1(\\C3(/C(=O)NC(=O)NC(\\N(\\C=1)[C@@H]2(O[C@H](CO)[C@@H](O)[C@@H](O)2))=3))	3
1222	CC(/C=C/C=O)=C\\C=C\\O	2
1223	CC1(/CC[C@H]2(C(C[C@H](C(CC/C=1)=C)2)(C)C))	9
1224	C=C1([C@H]2(C[C@]3(C1)([C@H]([C@@H]4([C@@](C)(CCC[C@@](C=O)([C@@H](CC2)3)4)C([O-])=O))C([O-])=O)))	2
1225	CC(C)=CCC[C@@]1([C@H](C[C@@]2(C(C(\\CC=C(C)C)=C([C@]1(C(=O)2)C(C(C)C)=O)/O)=O)CC=C(C)C)CC=C(C)C)C	10
1226	C4(/C=C(C(/O)=C\\C(\\C2(\\OC3(/C=C(/C=C(C(\\C(=O)C(/O[C@@H]1(O[C@H](CO)[C@@H](O)[C@H](O)[C@@H](O)1))=2)=3)/O)/[O-])))=4)/O)	4,13
1227	CS(=O)CCCCCCC(/S[C@@H]1(O[C@H](CO)[C@@H](O)[C@H](O)[C@@H](O)1))=N\\OS(=O)(=O)[O-]	3
1228	C(/N=C/C1(\\C=C/C(/O)=C(/C=1)/O))CC2(\\C=C/C(/O)=C\\C=2)	3
1229	C(OC(=O)/C=C/C1(/C=C(C(/O)=C\\C=1)/O))[C@@H]2([C@@H](O)[C@H](O)[C@@H](O)[C@@H](O2)OC3(\\C(=[O+]C4(\\C=C(/C=C(C(\\C=3)=4)/O[C@H]5([C@@H]([C@H]([C@@H]([C@H](O5)COC(=O)CC(=O)[O-])OC(CC([O-])=O)=O)O)O))\\[O-]))C6(\\C=C/C(/O)=C\\C=6)))	4
1230	C1(C\\C=N/N1)	3
1231	C(OP(=O)([O-])[O-])[C@H]1(O[C@@](CO)(O)[C@@H](O)[C@H](O)1)	7,16
1232	CSCCCC(/S)=N\\O	3
1233	C([O-])(=O)[C@@H](N(O)O)CC1(\\C=C/C=C\\C=1)	3
1234	CC(/C=C/C=C(C)/C=C/C1(/C(C)(C)CCCC(/C)=1))=C\\C=C\\C=C(C)\\C=C\\C=C(C)\\C=C\\C2(\\C(C)(C)CCCC(/C)=2)	2,9,17
1235	CSCCCCCC(/SC[C@H](NC(=O)CC[C@H]([NH3+])C([O-])=O)C(=O)NCC([O-])=O)=N\\O	3
1236	C=CC1(S\\C=C/CS1)	8
1237	CC(C)C(CC[C@@H](C)[C@H]3(CC[C@@]4(C)([C@@H]1(CC[C@H]5([C@H](C)[C@@H](O)CC[C@@]2(C[C@@]12CC[C@](C)34)5)))))=C	9
1238	CC\\C=C/C[C@@H]1(OC\\1=C/C=C\\CCCCCCCC(=O)[O-])	1
1239	C([C@@H]3([C@H]([C@H]([C@H](N1(C2(\\N=C/N=C(C(\\N=C/1)=2)/N)))O3)O)O))OP([O-])(=O)OP([O-])(=O)OP([O-])(=O)[O-]	1,2,3,4,6,7,9,10,12,16
1240	COC2(\\C3(/C=C\\OC(\\C=C1(C(\\C=C/C(O1)=O)=2))=3))	4
1241	C(O[C@H]1([C@H](O)[C@H](O)/C=C(C1)/C([O-])=O))(=O)/C=C/C2(\\C=C/C(/O)=C(C=2)/O)	4
1242	CN1(\\C=C/C(/OC)=C(C(=O)1)/C(=O)[O-])	3
1243	CSCCCCCCCCC(/S[C@@H]1(O[C@H](CO)[C@@H](O)[C@H](O)[C@@H](O)1))=N\\OS(=O)(=O)[O-]	3
1244	CCCCCCCCCC(O[C@@H]1([C@@H](OC(=O)C)[C@H](O[C@H](CO)[C@@H](OC(=O)CC(C)C)1)O[C@]2(CO)(O[C@H](CO)[C@@H](O)[C@H](OC(=O)CC(C)C)2)))=O	7
1245	CC(C)=CCCC(\\C)=C/CCC(\\C)=C/COP(OP([O-])(=O)[O-])(=O)[O-]	9
1246	CC2(C)(CC(/[C@@H]1(C/C=C(CC1)/C=O))=C\\CC2)	9
1247	C1([C@H](O)[C@@H](C([O-])=O)N1C[C@H](O)[C@H]([NH2+]CC[C@H](O)C(=O)[O-])C(=O)[O-])	6
1248	CC(C)([C@@H](O)C(=O)NCCC(=O)NCCSC(=O)/C=C/C1(/C=C(C(/O)=C\\C=1)/OC))COP(=O)(OP(=O)(OC[C@@H]2([C@@H](OP([O-])(=O)[O-])[C@@H](O)[C@@H](O2)N3(C4(\\N=C/N=C(C(\\N=C/3)=4)/N))))[O-])[O-]	3,4
1249	C2(OC3(\\C(C(/O[C@H]1([C@@H]([C@H]([C@H](O)[C@H](O1)CO)O)O))=C\\2)=C/C=C(/C=3)/O))(=O)	4
1250	C(S)(=O)C1(\\C2(\\S\\N=N/C(\\C=C/C=1)=2))	15
1251	CCC(C)C(=O)OC2(/C=C\\C(\\OC)=C/C(/C1(OC(C)1))=2)	4
1252	C(=O)/C=C/C(/C=C(C([O-])=O)/O)=CC=O	4
1253	C3(\\C(\\C1(\\C(=O)C2(\\C(\\O\\C=1)=C/C(/O)=C(/C=2)/O)))=C/C=C(\\C=3)/O)	4
1254	C2(\\OC3(\\C(\\C(=O)C(/C1(\\C=C/C(/O)=C\\C=1))=2)=C(/C=C(/C=3)/O[C@H]4([C@H](O)[C@H]([C@H](O)[C@@H](COC(CC([O-])=O)=O)O4)O))\\O))	4
1255	CC(\\C=C\\[C@@]1(C(C)(C)CC(=O)\\C=C(C)/1)O)=C\\C=O	2
1256	CSCCCCCCCC(=O)C([O-])=O	3
1257	C2(CC3(/C=C(C(/O)=C\\C(\\[C@H](CC1(\\C=C(C(/O)=C\\C=1)\\O))[NH2+]2)=3)/OC))	3
1258	CC\\C=C/C[C@H]1([C@H](CCC(=O)1)CCCCCCCC(SCCNC(=O)CCNC(=O)[C@H](O)C(C)(C)COP(=O)(OP(=O)(OC[C@@H]2([C@@H](OP([O-])(=O)[O-])[C@@H](O)[C@@H](O2)N3(C4(\\N=C/N=C(C(\\N=C/3)=4)/N))))[O-])[O-])=O)	1
1259	C[C@H]1(CC[C@@H]2(C(/C=O)=C\\O[C@@H](O)[C@H]12))	3
1260	CC(\\C=C\\[C@@]1(C(C)(C)CC(=O)\\C=C(C)/1)O)=C\\C(=O)[O-]	2,17
1261	C(OC(CC([O-])=O)=O)[C@H]4(O[C@@H](OC2(\\C=C(C3(\\C(=O)\\C=C(C1(\\C=C/C(/O)=C\\C=1))/OC(/C=2)=3))\\O))[C@H](O)[C@@H](O)[C@H](O)4)	4
1262	C[C@@]4(CC5(C2(\\[C@]([C@@]1(CCC3([C@]([C@H](CC[C@](C1C\\C=2)3C)O)(C)C))C)(CC[C@@]([C@@H](C4)O)5C)C)))C	9
1263	CC[C@@]25(\\C=C/C[NH+]4(CC[C@@]1(C3(/C=C\\C=C/C(/NC1[C@@](O)(C(=O)OC)C2)=3))[C@@H]45))	3
1264	COC1(/C(/OC)=C\\C=C(C(\\O)=1)C2(/OC3(\\C(\\C(=O)C(/OC)=2)=C(C(\\OC)=C(/C=3)\\OC)\\O)))	4
1265	C[C@]1([C@H](CC[C@@]2(C5([C@@](CCC12)([C@]3(C(/C4([C@@](CC3)(CC[C@@](C4)(C=O)C)C))=C/C5)C)C))C)O)C	9
1266	CCCCCCCCCCCC(=O)O[C@H]1([C@H](O)[C@@H](O)[C@H](O[C@H](CO)1)O[C@]2(CO)(O[C@H](CO)[C@@H](O)[C@H](O)2))	7
1267	C=C[C@@H]4([C@H](C[C@H]1(C2(\\NC3(/C=C\\C=C/C(/C(\\CC[NH2+]1)=2)=3))))C(/C(=O)OC)=C\\O[C@H]4O)	3
1268	CC4(C[C@H]5(C2(\\[C@]([C@@]1(CC[C@H]3(C([C@H](CC[C@]([C@H]1C\\C=2)3C)O)(C)C))C)(CC[C@@](CC4)5CO)C)))C	9
1269	C1(\\N=C(C(/C([O-])=O)=C\\C=1)\\C([O-])=O)	3
1270	C=CCC2(\\C=C/C(/O[C@H]1([C@@H]([C@H]([C@H](O)[C@H](O1)CO)O)O))=C(\\C=2)/OC)	4
1271	COC1(\\C(\\OC)=C(C=C(/C=1)[C@H]3([C@H]5(C(=O)OC[C@H](CC4(C(\\OC)=C2(C(/OCO2)=C\\C3=4)))5)))\\OC)	4
1272	C[C@@]4(CC5(C2(\\[C@]([C@@]1(CCC3([C@]([C@H](CC[C@](C1[C@H](O)\\C=2)3C)O)(C)C))C)(CC[C@@](CC4)5C)C)))C	9
1273	COC4(/C=C3(C(\\C(=O)C(/O[C@H]1([C@@H]([C@H]([C@H](O)[C@H](O1)CO)O)O))=C(C2(\\C=C(C(/O)=C\\C=2)\\O))\\O3)=C(C(\\OC)=4)\\O))	4
1274	COC5(\\C=C1(C(/[C@H]3([C@@H](O1)C4(/C=C\\C(\\O[C@@H]2(O[C@H](CO)[C@@H](O)[C@H](O)[C@@H](O)2))=C/C(/OC3)=4)))=C/C=5))	4
1275	CC2(CC[C@@]1(C(C[C@@]3(C(/C1C2)=C/CC4([C@]3(CCC5([C@@]4(CC[C@@H]([C@@]5(C)C(=O)[O-])O)C))C))C)O)C(=O)[O-])C	9
1276	CC(\\C=C\\[C@@]2(O)([C@@]1(OC[C@](CC(=O)C1)(C)2)(C)))=C\\C(=O)[O-]	17
1277	CC2(\\[C@H](C[C@H]1(C[C@@H]3(C([C@H](CC[C@@](C)(CCC(\\C(C)(C)1)=2)3)O)=C)))O)	9
1278	C=C(C)[C@H]1(C\\C=C(C)/CC1)	9
1279	CC(CN)CCC1(O)([C@@H](C)C2([C@@H](O1)CC3([C@@](C)2CC[C@H]4([C@H]3C\\C=C5(C[C@@H](O)CC[C@](C)45)))))	3
1280	C1([NH+]([C@H](C2(\\C=C(C(/OC)=C\\C(/C1)=2)\\O))CC3(\\C=C/C(/O)=C\\C=3))C)	3
1281	CC(C)CC[C@@H](O)[C@@H](C)[C@H]3(CC[C@H]4([C@@H]2(C\\C=C1(C[C@@H](O)CC[C@@](C)1[C@H]2CC[C@](C)34))))	3
1282	CC[C@H]3([C@@H]2(C4([C@@H](OC(=O)C)C15(C6(\\C(\\N=C1\\[C@H](C2)N([C@H](O)3)[C@H]4C5)=C/C=C\\C=6)))))	3
1283	C(/C=C/C1(\\C=C/C=C\\C(O)=1))([O-])=O	4
1284	C=CC(C)(O)CCC=C(C)C	0
1285	C(C(CC1(\\C=C/C(/O)=C(\\C=1)/O))=O)(=O)[O-]	4
1286	C(\\C=C/C1(\\C=C/C=C\\C(O)=1))(=O)[O-]	4
1287	CC(/C=C/C12(C(CC(CC1(O2)C)O)(C)C))=O	17
1288	CC(C)([C@@H](O)C(=O)NCCC(=O)NCCSC(C1(\\C=C(\\C=C/C=1)\\O))=O)COP(=O)(OP(=O)(OC[C@H]2(O[C@H]([C@@H]([C@@H]2OP([O-])(=O)[O-])O)N3(C4(\\N=C/N=C(C(\\N=C/3)=4)/N))))[O-])[O-]	12
1289	C=C[C@]1(C)(CC2(\\[C@H](CC1)[C@@]3(C)(CCC[C@](C=O)(C)C(C\\C=2)3)))	9
1290	CSCCCCCC(\\C(=O)[O-])=C\\C([O-])=O	3
1291	CC(C)CCC[C@@H](C)[C@H]3(CC[C@H]4([C@@H]2(C\\C=C1(C[C@@H](O)CC[C@@](C)1[C@H]2CC[C@](C)34))))	3
1292	C(O)[C@@H]1([C@@H](O)[C@H](O)[C@@H](O)[C@@H](O1)OC3(\\C(C2(\\C=C(C(/O)=C\\C=2)\\O))=[O+]C4(\\C(/C=3)=C(/C=C(/C=4)/[O-])\\[O-])))	4
1293	[C@H]4(OC3(\\C=C1(C(\\C(=O)C(\\O1)=C\\C2(/C=C(C(\\O)=C(C=2)\\O)/O))=C(/C=3)\\O)))(O[C@H](CO)[C@@H](O)[C@H](O)[C@@H](O)4)	4
1294	CSCCCCCCCC(\\C(=O)[O-])=C\\C([O-])=O	3
1295	CC(C)C(CC[C@@H](C)[C@H]3(CC[C@H]4(C1(\\C([C@]2(CC[C@H](O)C[C@H](C/C=1)2)(C))CC[C@](C)34))))=C	9
1296	CC(\\C=C\\[C@@]1(C(C)(C)CC(=O)\\C=C(C)/1)O)=C\\CO	2
1297	CC(C)=CCC4(/C(/[O-])=C\\C=C2(C(/O[C@@H]1(COC3(/C=C(C(/OC)=C\\C(\\[C@@H]1C2=O)=3)/OC)))=4))	4
1298	C(=O)[C@@H](O)[C@@H](O)[C@H](O)[C@H](O)CO	16
1299	COC1(\\C2(/C(/C[NH3+])=C\\NC(\\C=C/C=1)=2))	14
1300	CC(/CO)=C\\CNC2(\\C3(\\N=C/N([C@H]1([C@@H]([C@@H]([C@H](O1)COP(OP(=O)([O-])OP(=O)([O-])O)([O-])=O)O)O))C(\\N=C/N=2)=3))	2
1301	CSCCCC(=O)C(=O)[O-]	3
1302	C(CO)[N+](C)(C)C	4
1303	CSCCCCC(\\C(=O)[O-])=C\\C([O-])=O	3
1304	C3(\\C=C/C4(/N\\C=C(CC1(\\C2(/C=C\\C=C/C(/N\\C=1)=2)))/C(\\C=3)=4))	14
1305	C[C@H]1(CN[C@@]2(CC1)([C@@H](C)C3([C@@H](O2)CC4([C@@](C)3CC[C@H]5([C@H]4CC[C@@H]6([C@@](C)5CC[C@H](O)C6))))))	3
1306	COC1(\\C=C(C=C(/C=1)/C=C/C2(\\C=C/C(/O)=C\\C=2))\\O)	4
1307	COC2(/C=C1(CC[N+]3(\\C(/C/1=C/C(/OC)=2)=C/C5(/C(/C=3)=C4(C(/OCO4)=C\\C=5)))))	3
1308	C[N+]24([C@H](C3(\\C=C1(C(/OCO1)=C\\C(/CC2)=3)))CC5(\\C=C/C6(/OCOC(/C(\\C4)=5)=6)))	3
1309	CC(C)=CCC1(\\C(\\O)=C/C2(OC(=O)\\C=C/C(\\C=1)=2))	4
1310	CSCCCCCCC[C@H]([NH3+])C(=O)[O-]	3
1311	CC(C)=CCCC(\\C)=C/CCC(/C)=C/CC/C=C(C)/CC\\C=C(C)/CCC(C)C(C)=C	9
1312	CC(C)=CCCC(\\C)=C/CC[C@@](C)(O)[C@@H]1(CC[C@H]2([C@](C)1CC[C@@H]3([C@@](C)2CC[C@H](O)C(C)(C)3)))	9
1313	C5(OC(O[C@@H]4([C@@H](O)[C@H](O)[C@@H](CO)O[C@@H](OC2(\\C=C(C3(\\C(=O)\\C=C(C1(\\C=C/C(/O)=C\\C=1))/OC(/C=2)=3))\\O))4))[C@H](O)[C@@](O)(CO)5)	4
1314	CSCCCCCCCC(/SC[C@H](NC(=O)CC[C@H]([NH3+])C([O-])=O)C(=O)NCC([O-])=O)=N\\O	3
1315	C[NH+]1([C@H]2(C[C@H](O)C[C@H]1CC2))	3
1316	C(O)[C@@H]5([C@H]([C@@H]([C@H]([C@H](OC1(\\C2(/C=C(C(=[O+]C(\\C=C(/C=1)\\[O-])=2)C3(\\C=C/C(/O)=C\\C=3))/O[C@H]4([C@H](O)[C@@H](O)[C@H](O)[C@@H](CO)O4))))O5)O)O)O)	4
1317	CC(C)=CCCC(\\C)=C/C=C/C(C)=O	17
1318	C([C@@H]3([C@H]([C@@H]([C@H]([C@H](OC1(\\C(\\O)=C/C2(/N[C@@H](CC(/C=1)=2)C([O-])=O)))O3)O)O)O))O	3
1319	C([O-])(=O)C1(\\C=C/C=C(/C=1)/O)	12
1320	C([C@H]1(O[C@@H]([C@@H]([C@H]([C@@H]1O)O)O)N3(C4(C(/NCC2(\\C=C/C=C\\C=2))=N\\C=N/C(\\N=C/3)=4))))O	2
1321	COC3(\\C(\\O)=C/C(/C1(/OC2(\\C(\\C(=O)C(/OC)=1)=C(C(\\O)=C(/C=2)\\OC)\\O)))=C\\C=3)	4
1322	C(O[C@@H]1(O[C@@H]([C@@H](O)[C@H](O)[C@@H](O)1)CO[C@@H]2(OC[C@](O)(CO)[C@@H](O)2)))C3(\\C=C/C=C\\C=3)	0
1323	CC(C2(/C3(\\C=C(C)/C=C1(C(\\C(\\CO1)=C(C(/OC)=2)\\O)=3))))C	9
1324	C([C@H]5(O[C@@H](O[C@@H]1([C@H]([C@@H]([C@@H](C([O-])=O)OC1OC4(\\C=C3(C(\\C(\\C=C(C2(\\C=C(C(/O)=C\\C=2)\\O))/O3)=O)=C(/C=4)\\O)))O)O))[C@@H]([C@H]([C@@H]5O)O)O))([O-])=O	13
1325	CCC(C)C(O[C@@H]1([C@@H](OC(=O)C)[C@H](O[C@H](CO)[C@@H](OC(=O)CC(C)C)1)O[C@]2(CO)(O[C@H](CO)[C@@H](O)[C@H](OC(=O)CC(C)C)2)))=O	7
1326	C/C=C4([C@@H]2(C5([C@@H](OC(=O)C)C16(C7(\\C(\\N=C1\\[C@H](C2)N([C@H](O[C@@H]3(O[C@H](CO)[C@@H](O)[C@H](O)[C@@H](O)3))4)[C@H]5C6)=C/C=C\\C=7)))))	3
1327	C([C@H]1(O[C@H]([C@@H]([C@H]([C@@H]1O)O)O)OC3(\\C=C(C(/C(/C=C/C2(/C=C(C(/O)=C\\C=2)/O))=O)=C\\C=3)\\O)))O	4
1328	CC(/CO)=C\\CNC1(\\C2(\\N=C/N(C[C@H]([NH3+])C(=O)[O-])C(\\N=C/N=1)=2))	2
1329	COC3(\\C=C1(C(\\C(C[C@@H](O1)C2(\\C=C/C=C\\C=2))=O)=C(/C=3)\\O))	4
1330	CN1(C3(/C=C\\C=C/C(/C(=O)C2(/C(/O)=C\\C(\\O)=C/C\\1=2))=3))	3
1331	C1(\\C=C/C2(/NC(=O)C(O)C(/C=1)=2))	11
1332	CC(/CC/C=C(C)/C=O)=C\\CO	3
1333	C=CC(C)(/C=C/C(C)CC/C=C(C)/CCC=C(C)C)CC/C=C(C)/CCC=C(C)C	9
1334	C(OC(=O)CC(=O)O)[C@@H]7([C@@H](O)[C@H](O)[C@@H](O)[C@H](OC6(\\C=C(/C=C1(C(\\C=C(C(=[O+]1)C2(\\C=C/C(/O)=C(/C=2)/O))\\O[C@@H]4(O[C@@H]([C@@H](O)[C@H](O)[C@@H](O[C@@H]3(OC[C@@H](O)[C@H](O)[C@@H](O)3))4)COC(/C=C/C5(\\C=C/C(/O)=C\\C=5))=O))=6))\\O))O7)	4
1335	C(\\C=C1(CC(C([O-])=O)[NH2+]C(/C([O-])=O)=C/1))=[N+]2([C@@H](C([O-])=O)CC3(\\C/2=C/C(/O)=C(\\C=3)/O[C@@H]4(O[C@@H]([C@@H](O)[C@H](O)[C@@H](O)4)COC(=O)/C=C/C5(\\C=C/C(/O)=C(C=5)/OC))))	3
1336	C[C@H]6(CC[C@@]1(O[C@@H]5([C@H]([C@H](C)1)[C@]4(C)([C@H]([C@H]2([C@@H]([C@]3(C)(C(/CC2)=C/C(=O)CC3))CC4))C5)))(NC6))	3
1337	CC2(C(C(C(OC1(C(C(C(C(C)O1)O)O)O))C(O2)C5(/C(/O)=C4(C(/OC(/C3(\\C=C(C(/O)=C\\C=3)\\O))=C/C4=O)=C\\C(\\[O-])=5)))O)=O)	4
1338	CC2(\\CC[C@H]1(C[C@H]3([C@](C)(CCC(\\[C@](C)(C)1)=2)CC[C@H](OC(=O)C)C3=C)))	9
1339	CSCCC/C=N/O	3
1340	CCCCCC1(\\C(\\C([O-])=O)=C(/C=C(\\C=1)/O)\\O)	10
1341	COC1(/C=C(/C=C(C(\\O)=1)/OC)[C@H]2([C@H]5(C(=O)OC[C@H]([C@H](O)C3(\\C\\2=C/C4(/OCOC(/C=3)=4)))5)))	4
1342	COC1(/C=C(\\C=C/C(/O)=1)/O[C@H]2(OC[C@@H]3([C@H](OC[C@H]23)C5(\\C=C4(C(/OCO4)=C\\C=5)))))	4
1343	CC1(/CC[C@@H](C(O)(C)C)/C=C/[C@@H](C)CC/C=1)	9
1344	CNC1(\\C(\\C([O-])=O)=C/C=C\\C=1)	11
1345	C1(\\C=C/C(\\CCO)=C\\C=1)	0,4
1346	C=CC1([C@@H](C)[C@@H]2([C@@H](CC=1)[C@@]3(C)([C@H](CC2)C(C)(C)CCC3)))	9
1347	C=CC(CC/C=C(C)/CC/C=C(C)/CCC=C(C)C)(C)O	9
1348	CC1(/CC/C=C(C)/C[C@@H](O)[C@@H](C(C([O-])=O)=C)C/C=1)	9
1349	C[C@H]1([C@H](O)[C@@H](O)[C@@H](O)[C@H](O1)O[C@@H]6([C@@H](O)[C@H](O)[C@@H](CO)O[C@@H](C5(/C(/O)=C3(C(/OC(/C2(\\C=C/C(/O)=C\\C=2))=C/C(=O)3)=C\\C(\\O[C@@H]4(O[C@H](CO)[C@@H](O)[C@H](O)[C@@H](O)4))=5)))6))	4
1350	COC(/C=C/C1(\\C=C/C=C\\C=1))=O	4
1351	CSCCCCCCCC=[N+](O)[O-]	3
1352	C[NH2+]CC1(\\C2(\\C(\\N/C=1)=C/C=C\\C=2))	3
1353	CC(C)=CCCC(\\C)=C/CO[C@H]1([C@@H]([C@H]([C@H](O)[C@H](O1)CO)O)O)	0
1354	CC4(C[C@H]5(C2(\\[C@]([C@@]1(CC[C@H]3(C(C)(C)[C@H](CC[C@]([C@H]1C\\C=2)3C)O))C)(CC[C@@](C)(CC4)5)C)))C	9
1355	CC1(C)([C@@H]2(CC[C@]1(C)C(=O)C2))	9
1356	C=C1(C[C@@]24(C[C@@]1(O)CC[C@@H]([C@]3(C)(CCC[C@](C([O-])=O)(C)[C@@H](CC2)3))4))	9
1357	CC(\\CO)=C\\CNC2(\\C3(\\N=C/N([C@H]1([C@@H]([C@@H]([C@H](O1)CO)O)O))C(\\N=C/N=2)=3))	2
1358	C(CC1(\\C=C/C=C\\C=1))=[N+](O)[O-]	3
1359	C1(NNCC1)	3
1360	COC2(\\C(\\O[C@H]1([C@@H]([C@H]([C@H](O)[C@@H](CO)O1)O)O))=C/C3(OC(\\C=C/C(/C=2)=3)=O))	4
1361	CSCCCCCCCCC(/S)=N\\O	3
1362	CC(/C=C/C=C(C)/C=C/C1(/C(CCC(C(/C)=1)O)(C)C))=C\\C=C\\C=C(C)\\C=C\\C=C(C)\\C=C\\C2(\\C(CCC(C(/C)=2)=O)(C)C)	9
1363	C=C[C@]1(C)(CC2(\\[C@H](CC1)[C@@]3(C)(CCC[C@](CO)(C)C(C\\C=2)3)))	9
1364	C/C=C4([C@@H]1(CC[N+](CCC2(\\C3(/C=C\\C=C/C(/NC(/[C@](C(=O)OC)(COC(C)=O)1)=2)=3)))=C4))	3
1365	CCCCCC1(\\C=C(/C=C(\\C=1)/O)\\O)	10
1366	C[C@@H]5(O[C@@H](OC[C@H]4(O[C@@H](OC2(\\C(=O)C3(/C(/OC(\\C1(/C=C\\C(\\OC)=C/C=1))=2)=C\\C(\\O)=C/C(/O)=3)))[C@H](O)[C@@H](O)[C@H](O)4))[C@H](O)[C@H](O)[C@@H](O)5)	4
1367	C(O)[C@@H]2([C@@H](O)[C@H](O)[C@@H](O)[C@H](SC(/CC1(\\C=C/C=C\\C=1))=N/OS(=O)(=O)[O-])O2)	3
1368	CCCCCCCCCCCC(O[C@@H]1([C@@H](O)[C@H](O[C@H](CO)[C@@H](OC(=O)CC(C)C)1)O[C@]2(CO)(O[C@H](CO)[C@@H](O)[C@H](OC(=O)CC(C)C)2)))=O	7
1369	C1(\\NC2(/C=C\\C=C/C(/C(\\C[C@H]([NH3+])C(=O)[O-])=1)=2))	2,3,11
1370	C6(/C=C(C(/O)=C\\C(/C=C/C(=O)OC[C@H]5(O[C@@H](OC1(\\C(=[O+]C2(\\C(/C=1)=C(/C=C(/C=2)/O)\\[O-]))C3(\\C=C/C(/O)=C(/C=3)/O)))[C@H](O[C@@H]4(OC[C@@H](O)[C@H](O)[C@@H](O)4))[C@@H](O)[C@H](O)5))=6)/O)	4
1371	CC(C)C(CC[C@@H](C)[C@H]3(CC[C@H]4(C1([C@@H]([C@@]2(C)(CC[C@H](O)[C@@H](C([O-])=O)[C@H](CC=1)2))CC[C@](C)34))))=C	9
1372	C1(\\N=C(C2(/N=C\\NC(/N=1)=2))\\NCC3(\\C=C/C=C\\C=3))	2
1373	CC(=O)O[C@@H]1([C@H]3(C4(/C(\\CC[N+](CC2(/C(/OC)=C(\\C=C/C\\1=2)/OC))(C)3)=C\\C5(\\OCOC(/C(/O)=4)=5))))	3
1374	C([O-])(=O)[C@H]1(NC2(\\C=C(C(/O)=C\\C(/C1)=2)\\O))	3
1375	C1(OC2(/C=C(C(/O)=C\\C(\\C=C/1)=2)/OC))(=O)	4
1376	C([C@H]([C@H]([C@@H]([C@@H](CO)O)O)O)O)O	7,16
1377	C(O)[C@H]1(O[C@H]([C@H](O)[C@@H](O)[C@H](O)1)OC2(/C3(OC(=O)\\C=C/C(\\C=C/C(/O)=2)=3)))	4
1378	CC(C)=CCCC(\\C)=C/CC[C@@H](C)[C@@]1(C)(CCC2(\\[C@]3(C)([C@@H](C[C@H](O)C\\1=2)C(C)(C)[C@@H](O)CC3)))	9
1379	CC1(CC[C@@]2(CC[C@]4(C)(C(/[C@H](C1)2)=C/C[C@@H]3([C@@]5(C)(C[C@@H]([C@H](O)[C@@](C)(C(=O)[O-])[C@H](CC[C@](C)34)5)O))))(C(=O)[O-]))(C)	9
1380	C([NH3+])CC1(\\C=C/C=C\\C=1)	4
1381	C=C[C@H]1(CN2(CCC3(\\C4(/C=C\\C=C/C(/NC(/[C@H](C[C@@H]1CC=O)2)=3)=4))))	3
1382	C(OP([O-])(=O)OP([O-])(=O)OP([O-])(=O)[O-])[C@H]1(O[C@H]([C@H](O)[C@H](O)1)N2(\\C=C/C(/N)=N\\C(=O)2))	9
1383	CO[C@@H]4(\\C=C/[C@@]15([C@H](O)CN(CC2(\\C1=CC3(\\OCOC(/C=2)=3)))[C@@H](C4)5))	3
1384	C(O)C(=O)[C@@H](O)[C@H](O)[C@H](O)CO	7,16
1385	C=C(C)[C@@H]5(CC[C@]4(C=O)(CC[C@]3(C)([C@H](CC[C@@H]2([C@@]1([C@H](C(C)(C)[C@H](CC1)O)CC[C@](C)23)(C)))[C@@H]45)))	9
1386	CSCCCCCC=[N+](O)[O-]	3
1387	C1(/[C@@H](O)[C@@H](O)[C@@H](CC(/C(=O)[O-])=1)O)	4
1388	C([C@H]1(O[C@H]([C@@H]([C@H]([C@@H]1O)O)O)O))OC(=O)C2(\\C=C(C(\\O)=C(/C=2)\\O)\\O)	4
1389	CC1(\\CCCC(C(/C=C/C(=O)C)=1)(C)C)	2,17
1390	COC2(/C=C(/C=C/C(=O)NCCC1(\\C=C/C(/O)=C\\C=1))/C=C(C(\\O)=2)/OC)	3
1391	C[NH+]5(CC[C@@]12([C@@H]4(C(/OC)=C\\C=C1\\[C@@H](CC3(\\C2=C(C(/OC)=C\\C=3)O4))5)))	3
1392	CC(/CC[C@@H]1([C@]2(CCCC(C)(C)[C@@H](CC[C@](O)(C)1)2)C))=C\\COP([O-])(=O)OP([O-])(=O)[O-]	9
1393	C=CC(C)=C	9
1394	CC3(\\[C@H]4(C[C@]2([C@]1(CCCC(C)(C)[C@@H]1CC[C@H]2\\C=3)C)CC4))	9
1395	CCC(=O)C1([NH2+]CCCC1)	3
1396	C([O-])(=O)[C@]1(O)(C[C@@H](O)[C@@H](O)[C@@H](C1)OC(=O)/C=C/C2(\\C=C/C(/O)=C\\C=2))	4
1397	CC\\C=C/C[C@H]1([C@H](CCC(=O)1)CC(=O)CC(=O)SCCNC(=O)CCNC(=O)[C@H](O)C(C)(C)COP(=O)(OP(=O)(OC[C@@H]2([C@@H](OP([O-])(=O)[O-])[C@@H](O)[C@@H](O2)N3(C4(\\N=C/N=C(C(\\N=C/3)=4)/N))))[O-])[O-])	1
1398	CCC(C)C(O[C@@H]1([C@@H](O)[C@H](O[C@H](CO)[C@@H](OC(=O)CC(C)C)1)O[C@]2(CO)(O[C@H](CO)[C@@H](O)[C@H](O)2)))=O	7
1399	COC3(\\C=C/C(/C1(/OC2(/C(/O)=C(C(\\OC)=C(C(\\C(=O)\\C=1)=2)\\O)/OC)))=C\\C=3)	4
1400	CC(C)=CCCC(\\C)=C/CCC(\\C)=C/CCC(\\C)=C/CCC(\\C)=C/CCC(\\C)=C/CCC(\\C)=C/CCC(\\C)=C/CCC(\\C)=C/CC1(\\C(C(/C)=C(C)/C(\\C=1)=O)=O)	9
1401	CC[C@@]25(\\C=C/C[NH+]4(CC[C@@]1(C3(/C=C\\C=C/C(/N(C)C1[C@@](O)(C(=O)OC)[C@H](O)2)=3))[C@@H]45))	3
1402	CC2(C)(C(=O)C(/[C@@H]1(C/C=C(CC1)/C([O-])=O))=C/CC2)	9
1403	C1(\\C2(\\C=C/C(OC(/C=C(\\C=1)/O)=2)=O))	4
1404	C\\C=C(CC[C@@H](C)[C@H]3(CC[C@H]4(C1([C@@H]([C@@]2(C)(CC[C@H](O)[C@@H](CO)[C@H](CC=1)2))CC[C@](C)34))))/C(C)C	9
1405	C(NC(/C=C/C1(\\C=C/C(/O)=C\\C=1))=O)CC2(\\C=C/C(/O)=C\\C=2)	3
1406	CSCCCCCCCC(C(O)C(=O)[O-])C(=O)[O-]	3
1407	CC(C)=CCC3(/C4(/OC[C@]1(O)([C@@H](OC2(\\C1=C/C=C(/C=2)/O))C(/C=C\\C(\\O)=3)=4)))	4
1408	CC(C)=CCC[C@@H](C)C1(\\C\\C=C(C)/C/C=1)	9
1409	CC(/C=C/C=C(C)/C=C/C([C@@]1(C)(C(C)(C)C[C@H](O)C1))=O)=C\\C=C\\C=C(C)\\C=C\\C=C(C)\\C=C\\C(=O)[C@@]2(C)(C(C)(C)C[C@H](O)C2)	9
1410	CC1(C)(CC[C@@]2(C)([C@@H](C1)[C@@]3(C)([C@](C)(CC2)C4(\\CC[C@@H]5([C@@](C)(C(\\CC3)=4)CC[C@H](O)C(C)(C)5)))))	9
1411	CC(C)=CCNC1(\\C2(\\N=C/NC(/N=C\\N=1)=2))	2
1412	CCCCCCCCCCCC(=O)C	2
1413	CO[C@H]1([C@H](O)[C@@H](O)[C@H](O)[C@H](O)[C@H](O)1)	7
1414	C/C=C1([C@@H](C(\\C(OC)=O)=C\\O)C[C@H]2(C3(\\NC4(/C=C\\C=C/C(/C(\\CCN(C1)2)=3)=4))))	3
1415	C\\C=C(CC[C@@H](C)[C@H]3(CC[C@H]4(C2([C@@H]([C@@]1(C)(CC[C@H](O)CC/1=C\\C=2))CC[C@](C)34))))/C(C)C	9
1416	C[C@]1(CCC[C@@]2(C)(C3(CC[C@@H]4(C[C@](CCC12)3/C=C4/C([O-])=O))))C=O	9
1417	CC(C)=CCC1(/C(/[O-])=C\\C(\\O)=C(C(/O)=1)\\C(/C=C/C2(\\C=C/C(/O)=C\\C=2))=O)	4
1418	CSCCCC(/SC[C@H]([NH3+])C(=O)NCC([O-])=O)=N\\O	3
1419	[C@@H]1(OP([O-])([O-])=O)([C@H](OP([O-])(=O)[O-])[C@@H](OP(=O)([O-])OP(=O)([O-])[O-])[C@H](OP(=O)([O-])[O-])[C@@H](OP(=O)([O-])OP([O-])(=O)[O-])[C@@H](OP([O-])([O-])=O)1)	7
1420	COC3(/C=C\\C2(\\CNCC[C@@]14(\\C=C/[C@H](O)C[C@H](OC(/C/1=2)=3)4)))	3
1421	C[C@](O)(CO)[C@H](O)COP(OP([O-])(=O)OC[C@@H]2([C@H]([C@@H](O)[C@H](N1(C(/N=C(\\C=C/1)/N)=O))O2)O))([O-])=O	9
1422	CON2(C3(/C=C\\C=C/C(/C(\\CC(/S[C@@H]1(O[C@H](CO)[C@@H](O)[C@H](O)[C@@H](O)1))=N\\OS(=O)(=O)[O-])=C\\2)=3))	3
1423	CC(\\C=C\\[C@@]2(O)([C@@]1(OC[C@@](CC(=O)C1)(C)2)(C)))=C\\C(=O)[O-]	17
1424	CCSS(CC)=O	8
1425	C=CC\\C=C/C\\C=C/CCCCCCCC1(/C=C(/C=C(C(/O)=1)/O)/OC)	4
1426	CC2(CC[C@@]1(CC[C@@]3(C(/C1C2)=C/CC4([C@]3(CCC5([C@@]4(CC[C@@H]([C@@]5(C)C(=O)[O-])O)C))C))C)C(=O)[O-])C	9
1427	CSCCCCCCCC[C@H]([NH3+])C(=O)[O-]	3
1428	CC[C@](C)(O)C#N	14
1429	C(=[N-])=S	14
1430	CC[C@@]25(\\C=C/C[NH+]4(CC[C@@]1(C3(/C=C\\C(\\OC)=C/C(/N(C)[C@H]1[C@](C(OC)=O)(O)C2)=3))[C@@H]45))	3
1431	C/C=C/SC[C@H]([NH3+])C([O-])=O	8
1432	C(=O)([O-])[C@@H]([NH3+])CCCCCCSC	3
1433	CCCCC[C@H](O)CC(=O)CCC1(\\C=C(C(/O)=C\\C=1)\\OC)	4
1434	C3(/C=C(C(/OS(=O)(=O)[O-])=C\\C(\\C1(\\OC2(/C=C(/C=C(C(\\C(=O)C(/OS(=O)(=O)[O-])=1)=2)/O)/OS(=O)(=O)[O-])))=3)/O)	4
1435	C1(OC2(\\C(/C=C\\1)=C/C=C\\C=2))=O	4
1436	CC(/C=C/C=C(C)/C(=O)[O-])=C\\C=C\\C=C(C)\\C=C\\C=C(C)\\C(=O)O[C@@H]1(O[C@@H]([C@H]([C@@H]([C@H]1O)O)O)CO)	9
1437	C=C([C@H]2(C[C@@]1([C@@H]([C@@H](CCC/1=C\\C2)O)C)C))C	9
1438	C[N+]2(\\C4(/C5(/C=C1(C(/OCO1)=C\\C(\\C=C/C(/C3(\\C=C/C(/OC)=C(C(\\C=2)=3)/OC))=4)=5))))	3
1439	CC1(CC[C@@]2(CC[C@]5(C)(C(/[C@H](C1)2)=C/C[C@@H]4([C@@]6(C)(C[C@@H]([C@H](O)[C@](C(O[C@H]3([C@@H]([C@H]([C@@H]([C@H](O3)CO)O)O)O))=O)(C)[C@H](CC[C@](C)45)6)O))))(C(=O)[O-]))(C)	9
1440	COC3(\\C(/C1(/C(=O)C2(/C=C(C(/O)=C\\C(\\O\\C=1)=2)/OC)))=C/C(/OC)=C(/C=3)/OC)	4
1441	[C@@H]1(O)([C@H](O)[C@@H](O)[C@H](OP([O-])(=O)[O-])[C@H](O)[C@H](O)1)	16
1442	C2(OC3(/C=C(\\C=C/C(/C(=O)[C@H](C1(\\C=C/C(/OC)=C\\C(O)=1))2)=3)/O))	4
1443	CC(=O)N[C@H]1(CCC3(\\C=C(C(\\OC)=C(C(/C2(C\\1=C\\C(=O)C(/OC)=C\\C=2))=3)\\OC)\\OC))	3
1444	C4(\\C=C/C(/C1(/OC2(/C=C(C(\\O)=C(C(\\C(=O)\\C=1)=2)\\O)/O[C@H]3([C@@H]([C@H]([C@H](O)[C@H](O3)CO)O)O))))=C\\C=4)	4
1445	CC(C)=CCC1(/C2(/OCC(C(C(/C(/O)=C\\C(\\[O-])=1)=2)=O)C3(\\C=C/C(/O)=C\\C(O)=3)))	4
1446	C([C@@H]3([C@H]([C@@H]([C@H](C(OC2(\\C(\\C(/C=C/C1(\\C=C/C(/O)=C\\C=1))=O)=C(/C=C(/C=2)/O)\\O))O3)O)O)O))O	4
1447	C([C@H]2(O[C@@H](OC1(\\C=C/C=C\\C(\\C=C/C(=O)[O-])=1))[C@@H]([C@H]([C@@H]2O)O)O))O	4
1448	COC3(\\C(\\O)=C/C=C(C[C@H]2([C@@H](CO)[C@H](C1(\\C=C/C(/O)=C(/C=1)/OC))OC2))\\C=3)	4
1449	C1(OC2(\\C(\\O1)=C/C=C(/C=2)/[C@H]3(OC[C@H]4([C@H](OC[C@H]34)C6(\\C(\\O[C@H]5([C@@H]([C@H]([C@H](O)[C@H](O5)CO)O)O))=C/C7(/OCOC(/C=6)=7))))))	4
1450	C1(\\C=C/C3(/C(/O1)=C\\C(\\O[C@H]2([C@@H]([C@H]([C@H](O)[C@H](O2)CO)O)O))=C(\\C=3)\\O))(=O)	4
1451	C(O)C1(\\C2(/C=C\\C=C/C(/N/C=1)=2))	14
1452	COC(C3(\\C(\\O[C@H]1([C@@H]([C@H]([C@H](O)[C@H](O1)CO[C@H]2([C@@H]([C@@H](O)[C@@H](CO2)O)O))O)O))=C/C=C\\C=3))=O	4
1453	CC(C1(\\CC2(CC[C@@H]3([C@@](C(C/C=1)=2)(CCCC3(C)C)C))))C	9
1454	C=CC(/C)=C/CC=C(C)C	9
1455	C1(\\C=C(\\C=C/C(\\C/C=N/O)=1)\\O)	3
1456	COC5(/C=C(/C=C/C(OC[C@H]4(O[C@@H](OC2(\\C(=O)C3(/C(/OC(\\C1(/C=C(C(/O)=C\\C=1)/O))=2)=C\\C(\\O)=C/C(/O)=3)))[C@H](O)[C@@H](O)[C@H](O)4))=O)\\C=C/C(/O)=5)	4
1457	COC1(\\C(\\O)=C(C=C(/C=1)/C=C/C(=O)O[C@H]9([C@H](O[C@H]2([C@@H](O[C@@H]([C@@H](O)[C@H](O)2)COC(/C=C/C4(\\C=C/C(/O[C@H]3([C@H](O)[C@@H](O)[C@H](O)[C@@H](CO)O3))=C\\C=4))=O)OC5(\\C(=[O+]C6(\\C=C(/C=C(C(\\C=5)=6)/O[C@@H]7(O[C@H](COC(=O)CC(=O)O)[C@@H](O)[C@H](O)[C@@H](O)7))\\O))C8(\\C=C/C(/O)=C(/C=8)/O))))OC[C@@H](O)[C@H](O)9))\\OC)	4
1458	CC(C)=CCC1(/C(/[O-])=C(CC=C(C)C)\\C(\\O)=C(C(/O)=1)\\C(CC(C)C)=O)	10
1459	C=CCC1(\\C=C/C(/OC)=C\\C=1)	4
1460	CC(C1(\\CCC(/C)=C/C=1))C	9
1461	CC\\C=C/C[C@H]1([C@H](CCC(=O)1)CCCCCC(SCCNC(=O)CCNC(=O)[C@H](O)C(C)(C)COP(=O)(OP(=O)(OC[C@@H]2([C@@H](OP([O-])(=O)[O-])[C@@H](O)[C@@H](O2)N3(C4(\\N=C/N=C(C(\\N=C/3)=4)/N))))[O-])[O-])=O)	1
1462	C=C1([C@H]2(C[C@]3(C1)([C@H]([C@@H]4([C@@](C)(CCC[C@@](C)([C@@H](CC2)3)4)C([O-])=O))C([O-])=O)))	2
1463	C=C[C@@]2(CC[C@H]3([C@]1(CCC[C@]([C@@H]1C\\C=C(C2)/3)(C)C([O-])=O)C))C	11
1464	C([C@H]1(O[C@H]([C@@H]([C@H]([C@@H]1O)O)O)OC2(\\C(=[O+]C3(\\C=C(/C=C(C(\\C=2)=3)/O[C@H]4([C@@H]([C@H]([C@@H]([C@H](O4)COC(CC(=O)[O-])=O)O)O)O))\\[O-]))C5(\\C=C/C(/O)=C(/C=5)/O))))OC(/C=C/C6(\\C=C/C(/O)=C\\C=6))=O	4
1465	CC(/C=C/C=C(C)/C=C/C1(/C(CCC(C(/C)=1)=O)(C)C))=C\\C=C\\C=C(C)\\C=C\\C=C(C)\\C=C\\C2(\\C(C[C@@H](C(C(/C)=2)=O)O)(C)C)	9
1466	C(/C=C1(C[C@H](NC(/C(=O)[O-])=C/1)C([O-])=O))=O	3
1467	C(OC[C@H]5(O[C@@H](OC2(\\C(=O)C3(/C(/OC(\\C1(/C=C\\C(\\O)=C/C=1))=2)=C\\C(\\O)=C/C(/O)=3)))[C@H](O)[C@@H](OC(=O)/C=C/C4(\\C=C/C(/O)=C\\C=4))[C@H](O)5))(=O)/C=C/C6(\\C=C/C(/O)=C\\C=6)	4
1468	C3(/C=C(C(/O)=C\\C(\\C1(\\OC2(/C(/C(C(/[O-])=1)=O)=C(/C=C(C(\\O)=2)/O)/O)))=3)/O)	4
1469	C5(/C=C(\\C=C/C(/C1(/OC4(\\C(\\C(=O)\\C=1)=C(C(\\[C@@H]3(O[C@H](CO)[C@@H](O)[C@H](O)[C@@H](O[C@@H]2(O[C@H](CO)[C@@H](O)[C@H](O)[C@@H](O)2))3))=C(/C=4)/[O-])\\O)))=5)/O)	4
1470	C(O)[C@H]2(O[C@@H](OC(C1(\\C=C/C=C\\C=1))=O)[C@H](O)[C@@H](O)[C@H](O)2)	4
1471	COC3(/C=C\\C(\\C1(\\C(=O)C2(/C(/O)=C\\C(\\[O-])=C/C(/O\\C=1)=2)))=C/C(/O)=3)	4
1472	CC2(\\C[C@@H]1(C(C)(C)[C@@H]1C\\C=2))	9
1473	CC[C@@](O[C@@H]2(O[C@H](CO[C@@H]1(O[C@H](CO)[C@@H](O)[C@H](O)[C@@H](O)1))[C@@H](O)[C@H](O)[C@@H](O)2))(C#N)C	14
1474	C5([C@H](CC1(\\C=C/C2(/OCOC(/C=1)=2)))[C@@H](CC4(\\C=C3(C(/OCO3)=C\\C=4)))C(O5)=O)	4
1475	CSCCCC(/S[C@@H]1(O[C@H](CO)[C@@H](O)[C@H](O)[C@@H](O)1))=N\\OS(=O)(=O)[O-]	3
1476	C2(\\C=C/C(/C=C/C(CC(=O)/C=C/C1(\\C=C/C(/O)=C\\C=1))=O)=C\\C=2)	5
1477	CC(C)=CCCC1(CC2(C(C3(/C(/C=O)=C(C(/OC)=C(C(C)C)\\C(\\C(C(C)(CC=1)2)=O)=3)/[O-]))=O))	9
1478	C([C@@H]3([C@H]([C@H]([C@H](N1(C2(\\N=C/N=C(C(\\N=C/1)=2)/N)))O3)O)O))F	11
1479	C=C1(C[C@@]35(C[C@@]1(O)CC[C@@H]([C@]4(C)(CCC[C@](C(O[C@H]2([C@H](O)[C@H]([C@H](O)[C@@H](CO)O2)O))=O)(C)[C@@H](CC3)4))5))	9
1480	CCCCCC\\C=C/CCCCCCCC(=O)SCCNC(=O)CCNC(=O)[C@H](O)C(C)(C)COP(=O)(OP(=O)(OC[C@@H]1([C@@H](OP([O-])(=O)[O-])[C@@H](O)[C@@H](O1)N2(C3(\\N=C/N=C(C(\\N=C/2)=3)/N))))[O-])[O-]	4
1481	CCCCCCCCCC(=O)O[C@H]1([C@H](O)[C@@H](O)[C@H](O[C@H](CO)1)O[C@]2(CO)(O[C@H](CO)[C@@H](O)[C@H](O)2))	7
1482	CC[C@H](C)/C=N/O	3
1483	CCCC1(CCC(O)C[NH2+]1)	3
1484	C(O)[C@@H]1([C@@H](O)[C@H](O)[C@@H](O)[C@@H](O1)OC3(\\C(C2(\\C=C/C(/O)=C(/C=2)/O))=[O+]C4(\\C(/C=3)=C(/C=C(/C=4)/O[C@@H]6(O[C@H](COC(=O)C5(\\C=C/C(/O)=C\\C=5))[C@@H](O)[C@H](O)[C@@H](O)6))\\[O-])))	4
1485	CC(C)=C1(CC[C@H](CC1=O)C)	9
1486	C([NH3+])C([O-])=O	3,8,11,14
1487	CN2(C4(/C5(/C=C1(C(/OCO1)=C\\C(\\C=C/C(/C3(\\C=C/C(/OC)=C(C(\\C2)=3)/OC))=4)=5))))	3
1488	C(O)[C@@H]1([C@@H](O)[C@H](O)[C@@H](O)[C@@H](O1)OC2(\\C(=[O+]C3(\\C=C(/C=C(C(\\C=2)=3)/[O-])\\[O-]))C4(\\C=C/C(/O)=C\\C=4)))	4
1489	CC1(\\C2(\\NC3(/C=C(\\C=C/C(/C(\\C=C/N=1)=2)=3)/OC)))	3
1490	C=CC(\\C)=C/CC=C(C)C	9
1491	C2(CC3(\\C(\\C(/CC1(\\C=C(C(/OC)=C\\C=1)\\O))=[N+](C)/2)=C/C(/O)=C(\\C=3)/OC))	3
1492	CC(\\C=C\\[C@@]1(O)(C(/C)=C/C(=O)C[C@@](CO)(C)1))=C\\C(=O)[O-]	17
1493	C[C@H]8(CC[C@@H]9([C@@H](C)[C@H]3([C@H](CC2([C@@H]4(C\\C=C1(CC(CC[C@@](C)1[C@@H](CC[C@@](C)23)4)O[C@H]5([C@@H]([C@H](C([C@@H](CO)O5)O[C@H]6([C@@H]([C@@H]([C@H]([C@H](C)O6)O)O)O))O)O[C@H]7([C@@H]([C@@H]([C@H]([C@H](C)O7)O)O)O))))))[NH+](C8)9)))	3
1494	C=C[C@@]2(CC[C@H]3([C@]1(CCC[C@]([C@@H]1C\\C=C(C2)/3)(C)CO)C))C	11
1495	C#N	11,14
1496	[C@@H]1(O)([C@@H](OP([O-])(=O)[O-])[C@H](OP([O-])([O-])=O)[C@H](OP([O-])([O-])=O)[C@H](OP(=O)([O-])[O-])[C@@H](O)1)	16
1497	COC2(\\C(=O)C3(/C(/OC(\\C1(/C=C(C(/O)=C\\C=1)/O))=2)=C\\C(\\[O-])=C/C(/O)=3))	4
1498	COC4(\\C(\\OC)=C/C5(C(C2(\\C=C1(C(/OCO1)=C\\C=2)))=C3(C(=O)OCC/3=C/C(/C=4)=5)))	4
1499	C/C=C4([C@@H]1(CC[NH+](CCC2(\\C3(/C=C\\C=C/C(/NC(/[C@](C(OC)=O)(C=O)1)=2)=3)))C4))	3
1500	COC1(\\C(\\O)=C/C=C(/C=1)/C2(/OC3(/C=C(/C=C(C(\\C(=O)\\C=2)=3)/O)/[O-])))	4
1501	CC(C)=CCC[C@](C)(O)[C@@H]1(CC[C@]5(C)([C@@H]1[C@H](O)C[C@H]4([C@@](C)(CC[C@H]2([C@](C)(CC[C@@H](C(C)(C)2)O[C@@H]3(O[C@H](CO)[C@H]([C@H](O)[C@@H](O)3)O))4))5)))	9,17
1502	CC3(\\C=C2(C(/N(C[C@H](O)[C@H](O)[C@H](O)COP([O-])(=O)[O-])C1(\\C(\\C(=O)NC(=O)/N=1)=N/2))=C\\C(/C)=3))	9
1503	CC1(/CCCC(/C=C/C(CC/C=1)=C)(C)C)	9
1504	CC(C)C2(\\C=C1(CC[C@@H]3([C@@](C(=O)[O-])(C1=C(O)C(O)=2)CCCC(C)(C)3)))	9
1505	C=CC=S	8
1506	CC(C)C(CC[C@@H](C)[C@H]3(CC[C@H]4(C2([C@@H]([C@]1(CC[C@H](O)CC/1=C\\C=2)(C))CC[C@](C)34))))=C	9
1507	CC(C2(\\C=C1(CCC3([C@@]([C@H]1CC=2)(CCC[C@]3(CO)C)C))))C	9
1508	CC(C)[C@@H](C)/C=C/[C@@H](C)[C@H]3(CC[C@H]4([C@@H]2(C\\C=C1(C[C@@H](O)CC[C@@](C)1[C@H]2CC[C@](C)34))))	9
1509	CC(/C=C/C=C(C)/C=C/C1(/C(C)(C)C[C@@H](CC(/C)=1)O))=C\\C=C\\C=C(C)\\C=C\\C=C(C)\\C=C\\C2(\\C(C)(C)[C@@H](O)[C@@H](CC(/C)=2)O)	9
1510	CC5(OC(OC1(C(O)C(O)C(CO)OC1C4(/C(/O)=C3(C(/OC(/C2(\\C=C/C(/O)=C\\C=2))=C/C3=O)=C\\C(\\[O-])=4))))C(O)C(O)C(O)5)	4
1511	CCC(=O)SCCNC(=O)CCNC(=O)[C@H](O)C(C)(C)COP(=O)(OP(=O)(OC[C@@H]1([C@@H](OP([O-])(=O)[O-])[C@@H](O)[C@@H](O1)N2(C3(\\N=C/N=C(C(\\N=C/2)=3)/N))))[O-])[O-]	4
1512	C(=O)([C@H](O)[C@@H](O)[C@H](O)[C@H](O)C(=O)[O-])[O-]	4
1513	CC3(C)(OC4(\\C=C/C5(/C(=O)[C@@H]1([C@@H](COC2(\\C\\1=C/C(/OC)=C(/C=2)/OC))OC(/C(\\C=C/3)=4)=5))))	4
1514	CCCCC\\C=C/C\\C=C/CCCCCCCC([O-])=O	1
1515	COC2(/C=C(\\C=C/C(/C(/C=C/C1(\\C=C/C(/O)=C\\C=1))=O)=2)/O)	4
1516	C([C@H]([NH3+])C(=O)[O-])N1(\\C=C/C(=O)NC1=O)	3
1517	CC(C)=CCC1(/C(/O)=C(C(/O)=C\\C(\\[O-])=1)/C(C(C)C)=O)	10
1518	CC(C)=CCCC(\\C)=C/CC[C@@H](C)[C@@]1(C)(CCC2(/[C@]3(C)([C@@H](CCC\\1=2)C(C)(C)[C@@H](O)CC3)))	9
1519	C(CC[NH3+])[NH3+]	3
1520	C1([C@H](O)[C@@H](C([O-])=O)N1CC[C@H]([NH2+]CC[C@H](O)C(=O)[O-])C(=O)[O-])	6
1521	C[C@H]1(CC[C@H]2([NH+](C1)[C@H]3(C[C@@H]4([C@@](C)([C@@H]([C@H](C)2)3)CC[C@H]5([C@H]4C\\C=C6(CC(CC[C@](C)56)OC7(O[C@@H]([C@@H]([C@@H]([C@H]7O)O)O)CO)))))))	3
1522	CC(OC/C=C/C1(\\C=C/C(/O)=C(C=1)/OC))=O	4
1523	C5(\\C(\\C4(\\[O+]=C1(C(/C(/[O-])=C\\C(\\[O-])=C/1)=C/C(/O[C@@H]3(O[C@@H]([C@@H](O)[C@H](O)[C@@H](O[C@@H]2(OC[C@@H](O)[C@H](O)[C@@H](O)2))3)CO))=4)))=C/C(/O)=C(\\C=5)/O)	4
1524	C3(\\C(\\C1(\\C(=O)C2(/C=C\\C(\\O)=C/C(/O\\C=1)=2)))=C/C=C(\\C=3)/O)	4
1525	C(C([O-])=O)C([O-])=O	4
1526	C4(/C=C(\\C=C/C(/C(=O)CC(=O)C3(/C(/O)=C([C@H]1([C@@H]([C@H]([C@H](O)[C@H](O1)CO)O)O))\\C(\\[O-])=C([C@H]2([C@@H]([C@H]([C@H](O)[C@H](O2)CO)O)O))/C(/O)=3))=4)/O)	4
1527	C(O[C@H]1([C@H](O)[C@H](O)/C=C(C1)/C([O-])=O))(=O)/C=C/C2(\\C=C/C(/O)=C\\C=2)	4
1528	C([C@H](CC[NH+]1([C@@H](CC1)C([O-])=O))[NH2+]CCC(C([O-])=O)O)([O-])=O	6
1529	CC1(/CC[C@H](C(CO)=C)C/C=C(C)/CC/C=1)	9
1530	CC4(C[C@H]5(C2(\\[C@]([C@@]1(CC[C@H]3(C([C@H](CC[C@]([C@H]1C\\C=2)3C)O)(C)C))C)(CC[C@@](CC4)5C=O)C)))C	9
1531	CC(C)=CCC2(C1(C(C3(/C(\\C(C)C)=C(C(\\[O-])=C(C(\\C(C1C\\C=C(C)/2)=O)=3)\\C=O)/OC))=O)(C))	9
1532	CC(CCC[C@H](CCC[C@H](CCCC(\\C)=C/COP([O-])(=O)OP([O-])(=O)[O-])C)C)C	9
1533	C5(/C=C(C(/O)=C\\C(/C=C/C(=O)OC[C@H]4(O[C@@H](OC1(\\C(=[O+]C2(\\C(/C=1)=C(/C=C(/C=2)/[O-])\\[O-]))C3(\\C=C/C(/O)=C(/C=3)/O)))[C@H](O)[C@@H](O)[C@H](O)4))=5)/O)	4
1534	C=CCCCC(/S[C@@H]1(O[C@H](CO)[C@@H](O)[C@H](O)[C@@H](O)1))=N\\OS(=O)(=O)[O-]	3
1535	C/C=C3([C@@H]2(C4([C@@H](OC(=O)C)C15(C6(\\C(\\N[C@H]1[C@H](C2)N([C@H](O)3)[C@H]4C5)=C/C=C\\C=6)))))	3
1536	CC(=O)C(=O)C1(\\C=C/C=C\\C=1)	3
1537	C=C1(C[C@@]35(C[C@@]1(O[C@@H]2(O[C@@H]([C@@H](O)[C@H](O)[C@@H](O)2)CO))CC[C@@H]([C@]4(C)(CCC[C@](C([O-])=O)(C)[C@@H](CC3)4))5))	9
1538	CC(/C=C/C=C(C)/C=C/[C@@H]1(C(C)(C)C[C@@H](O)\\C=C(C)/1))=C\\C=C\\C=C(C)\\C=C\\C=C(C)\\C=C\\C2(\\C(C)(C)C[C@H](O)CC(/C)=2)	9,17
1539	C(O)[C@H]1(O[C@H]([C@H](O)[C@@H](O)[C@H](O)1)O[C@@H]2([C@@H](O)[C@H](O)[C@@H](CO)O[C@H]2OC4(\\C(C5(/C(/O)=C\\C(\\O)=C/C(/OC(\\C3(/C=C\\C(\\O)=C(/C=3)\\O))=4)=5))=O)))	4
1540	CC(C)[C@@H]2(C1(\\[C@@H](CCC(\\C=1)=C)[C@H](C)CC2))	9
1541	C/C=C5([C@H]1([C@@H](C=O)[C@H]2(N([C@@H](C1)C3(\\NC4(/C=C\\C=C/C(/C(\\C2)=3)=4)))C5)))	3
1542	CC(C)=CCCC(\\C)=C/CCC(\\C)=C/CC/C=C(C)/CC/C=C(C)/CC[C@H]1(C(C)(C)O1)	9
1543	CC(C)=CCC[C@](C)(O[C@@H]1(O[C@H](CO)[C@H]([C@H](O)[C@@H](O)1)O))[C@@H]5(CC[C@]6([C@]7(C)(CC[C@H]2([C@](C)(CC[C@@H](C(C)(C)2)O[C@@H]4(O[C@H](CO)[C@H]([C@H](O)[C@@H](O[C@@H]3(O[C@H](CO)[C@H]([C@H](O)[C@@H](O)3)O))4)O))[C@H](C[C@@H](O)[C@H]56)7)))(C))	9
1544	C1(\\C=C/C2(/C(C3(/C(/O)=C(\\C=C/C(/C(C(/C=1)=2)=O)=3)/O))=O))	4
1545	CC1(\\C(=O)NC(=O)N(\\C=1)[C@H]2(C[C@H](O)[C@@H](COP(=O)([O-])OP(=O)([O-])[O-])O2))	9
1546	CSCCCCC/C=N/O	3
1547	CC\\C=C/C[C@H]1([C@H](CCC(=O)1)CCCCCCCC([O-])=O)	1
1548	C[C@H]6(CC[C@@]1(O[C@@H]5([C@H]([C@H](C)1)[C@]4(C)([C@H]([C@H]3([C@@H]([C@]2(C)([C@H](C[C@@H](O)CC2)CC3))CC4))C5)))(NC6))	3
1549	CC(C)=CCC1(/C(/O)=C(C(/O)=C\\C(\\[O-])=1)/C(CC(C)C)=O)	10
1550	C([C@H]([C@H]([C@@H]([C@H](C([O-])=O)O)O)O)O)OP([O-])([O-])=O	7
1551	CC(C)=CCCC(\\C)=C/CCC(\\C)=C/C=C/C(\\C)=C/C=C/C=C(C)/C=C/C=C(C)/CC/C=C(C)/CCC=C(C)C	9
1552	CCC(C)=O	14
1553	COC3(\\C(\\O[C@H]1([C@@H]([C@H]([C@H](O)[C@H](O1)CO[C@H]2([C@@H]([C@@H](O)[C@@H](CO2)O)O))O)O))=C/C=C\\C=3)	4
1554	CCCCCCCCCCCCCCCC(SCCNC(=O)CCNC(=O)[C@H](O)C(C)(C)COP(=O)(OP(=O)(OC[C@@H]1([C@@H](OP([O-])(=O)[O-])[C@@H](O)[C@@H](O1)N2(C3(\\N=C/N=C(C(\\N=C/2)=3)/N))))[O-])[O-])=O	4
1555	CC(C)/C=C/CCCCC(=O)OC/C=C/C1(/C=C(C(/O)=C\\C=1)/OC)	3
1556	C4(/C=C(\\C=C/C(/C1(/OC3(\\C(\\C(=O)\\C=1)=C(C(\\[C@@H]2(O[C@H](CO)[C@@H](O)[C@H](O)[C@@H](O)2))=C(/C=3)/[O-])\\O)))=4)/O)	4
1557	C3(OC4(\\C(\\C(=O)[C@H](C2(/C=C1(C(/OCO1)=C\\C(O)=2)))3)=C/C=C(/C=4)/O))	4
1558	C1(CC4(/C=C(C(/OC)=C\\C(\\[C@@H]2(CC3(\\C(\\CN12)=C(C(/OC)=C\\C=3)\\OC)))=4)/OC))	3
1559	CSCCCCCC(O)(CC([O-])=O)C(=O)[O-]	3
1560	COC5(/C=C(/C=C/C(OC[C@H]4(O[C@@H](OC2(\\C(=O)C3(/C(/OC(\\C1(/C=C\\C(\\O)=C/C=1))=2)=C\\C(\\O)=C/C(/O)=3)))[C@H](O)[C@@H](O)[C@H](O)4))=O)\\C=C/C(/O)=5)	4
1561	C(\\N=C/C=C1(C[C@H](NC(/C(=O)[O-])=C/1)C([O-])=O))CC2(\\C=C(C(/O)=C\\C=2)\\O)	3
1562	CC[C@H](C)C#N	3
1563	C([C@H]([C@H]([C@@H]([C@@H](COP([O-])([O-])=O)O)O)O)O)O	7
1564	CC(C)([C@@H](O)C(=O)NCCC(=O)NCCSC(=O)CC(=O)[O-])COP(=O)(OP(=O)(OC[C@@H]1([C@@H](OP([O-])(=O)[O-])[C@@H](O)[C@@H](O1)N2(C3(\\N=C/N=C(C(\\N=C/2)=3)/N))))[O-])[O-]	0,4,5,10,11,12
1565	[C@@H]1(O)([C@H](OP([O-])(=O)[O-])[C@@H](O)[C@H](OP(=O)([O-])[O-])[C@@H](OP(=O)([O-])[O-])[C@@H](O)1)	7
1566	C[C@@H]9([C@@H](O)[C@H](O)[C@H](O)[C@H](OC[C@@H]1([C@@H](O)[C@H](O)[C@@H](O)[C@@H](O1)OC3(\\C(C2(\\C=C(C(\\O)=C(/C=2)\\O)\\O))=[O+]C4(\\C(/C=3)=C(/C=C(/C=4)/O[C@@H]8(O[C@H](COC(=O)C7(\\C=C/C(/O[C@@H]6(O[C@H](COC(=O)C5(\\C=C/C(/O)=C\\C=5))[C@@H](O)[C@H](O)[C@@H](O)6))=C\\C=7))[C@@H](O)[C@H](O)[C@@H](O)8))\\[O-]))))O9)	4
1567	CSCCCC[C@H]([NH3+])C(=O)[O-]	3
1568	C([C@H]1(O[C@H]([C@@H]([C@H]([C@@H]1O)O)O)OC2(\\C(=[O+]C3(\\C(/C=2)=C(/C=C(/C=3)/[O-])\\[O-]))C4(\\C=C/C(/O)=C(/C=4)/O))))OC(/C=C/C5(\\C=C/C(/O)=C\\C=5))=O	4
1569	COC2(\\C=C/C=C1(C(\\C(\\CNC(SC[C@@H](C(NCC([O-])=O)=O)NC(=O)CC[C@H]([NH3+])C([O-])=O)=S)=C/N1)=2))	14
1570	CC(C)[C@@H](C)CC[C@@H](C)[C@H]3(CC[C@H]4([C@@H]2(C\\C=C1(C[C@@H](O)CC[C@@](C)1[C@H]2CC[C@](C)34))))	9
1571	C[N+]3(C)(CCC2(/C=C(C(O)=C1(C4(C(/C[C@@H](C/1=2)3)=C/C=C(C(O)=4)/OC)))/OC))	3
1572	C(CNC(/C=C/C1(\\C=C/C(/O)=C\\C=1))=O)CC[NH+]=C(N)N	3
1573	CC(C)(SC[C@@H](C(NCC([O-])=O)=O)NC(=O)CC[C@H]([NH3+])C([O-])=O)CCO	8
1574	C[NH+]1([C@@H](CCC1)C2(\\C=N/C\\C=C/2))	3
1575	COC1(\\C=C(C=C(/C=1)/C=C/C2(\\C=C/C(/O)=C\\C=2))\\OC)	4
1576	CC(/C=C/C=C(C)/C(=O)O[C@@H]1(O[C@@H]([C@H]([C@@H]([C@H]1O)O)O)CO[C@H]2([C@@H]([C@@H](O)[C@@H]([C@@H](CO)O2)O)O)))=C\\C=C\\C=C(C)\\C=C\\C=C(C)\\C(=O)O[C@H]3([C@@H]([C@H]([C@@H]([C@H](O3)CO[C@H]4([C@@H]([C@@H](O)[C@@H]([C@@H](CO)O4)O)O))O)O)O)	9
1577	COC4(\\C=C/C(/C1(/C(C3(\\C(\\O\\C=1)=C/C(/OC2(OC(COC(CC([O-])=O)=O)C(O)C(O)C(O)2))=C(/C=3)/OC))=O))=C\\C=4)	4
1578	C(SC(/CC1(\\C=C/C(/O)=C\\C=1))=N/O)[C@H]([NH3+])C(=O)[O-]	3
1579	CCC(C)C(=O)O[C@H]1([C@H](O)[C@@H](O)[C@H](O[C@H](CO)1)O[C@]2(CO)(O[C@H](CO)[C@@H](O)[C@H](O)2))	7
1580	CCC\\C=C/C\\C=C/CCCCCCCC(=O)SCCNC(=O)CCNC(=O)[C@H](O)C(C)(C)COP(=O)(OP(=O)(OC[C@@H]1([C@@H](OP([O-])(=O)[O-])[C@@H](O)[C@@H](O1)N2(C3(\\N=C/N=C(C(\\N=C/2)=3)/N))))[O-])[O-]	4
1581	C(O)[C@H](O)[C@@H]1(C(\\[O-])=C(C(=O)O1)\\O)	3,9,14
1582	COC4(/C=C\\C(\\C1(OC2(/C=C(/C=C(C(\\C(C1)=O)=2)/O)/O[C@@H]3(O[C@@H]([C@H]([C@@H]([C@H]3O)O)O)CO))))=C/C(/O)=4)	4
1583	C=CCC1(\\C=C/C(/O)=C\\C=1)	4,15
1584	C(NC(=O)/C=C/C1(\\C=C/C=C\\C=1))CC2(\\C3(/C=C(\\C=C/C(/N\\C=2)=3)/O))	3
1585	CC1(\\[C@H]4(C[C@]3(\\C=1)(CC[C@@H]2(C(C)(C)CCC[C@](C)2[C@@H]3CC4))))	9
1586	C=C([C@H]1(CCC(/C)=C/C1=O))C	9
1587	COC1(/C=C(/C=C(C(\\O)=1)/OC)/C2(/OC3(/C=C(/C=C(C(\\C(=O)C(/[O-])=2)=3)/O)/O)))	4
1588	COC4(\\C=C/C(/C2(/C(C3(/C=C\\C(\\O[C@H]1([C@@H]([C@@H](O)[C@@H]([C@@H](CO)O1)O)O))=C/C(/O\\C=2)=3))=O))=C\\C=4)	4
1589	C3(/C=C(C(/O)=C\\C(\\C1(\\OC2(/C=C(/C=C(C(\\C(=O)C(/OS(=O)(=O)[O-])=1)=2)/O)/OS(=O)(=O)[O-])))=3)/OS(=O)(=O)[O-])	4
1590	CSCCCC(\\SC[C@H]([NH3+])C(=O)[O-])=N\\O	3
1591	CC(C)=CCCC(\\C)=C/CCC(\\C)=C/[C@@H]1([C@@](C)(CC/C=C(C)/CCC=C(C)C)[C@H]1COP(OP([O-])([O-])=O)([O-])=O)	9
1592	C[C@@H]6(O[C@H](OC4(\\C=C(C5(\\C(=O)C(/O[C@@H]1(O[C@@H]([C@H]([C@@H]([C@H]1O[C@@H]2([C@H]([C@@H]([C@H]([C@@H](O2)CO)O)O)O))O)O)CO))=C(C3(\\C=C/C(/O)=C(/C=3)/O))\\OC(/C=4)=5))\\O))[C@@H]([C@@H]([C@H]6O)O)O)	4
1593	CC(C)=CCC3(/C(/[O-])=C\\C(\\O)=C2(C(/O[C@H](C1(/C=C\\C(\\O)=C/C(/O)=1))CC2=O)=3))	4
1594	C=CC(\\C)=C/C[C@@H]1([C@]2(CCCC(C)(C)[C@@H](CC[C@](O)(C)1)2)C)	9
1595	C[C@H]9(CC[C@@]1(O[C@@H]8([C@H]([C@H](C)1)[C@]7(C)([C@H]([C@H]6([C@@H]([C@]5(C)([C@H](C[C@@H](O[C@@H]4(O[C@H](CO)[C@H](O[C@@H]3(O[C@H](CO)[C@@H](O)[C@H](O)[C@@H](O[C@@H]2(O[C@H](CO)[C@@H](O)[C@H](O)[C@@H](O)2))3))[C@H](O)[C@@H](O)4))CC5)CC6))CC7))C8)))(NC9))	3
1596	C=CCC(=O)C(=O)[O-]	11
1597	CSCCCC/C=N/O	3
1598	C1(CC2(\\C(\\N1)=C/C=C\\C=2))(=O)	11
1599	C1([NH+]([C@@H](C2(\\C=C(C(/OC)=C\\C(/C1)=2)\\O))CC3(\\C=C/C(/O)=C\\C=3))C)	3
1600	COC3(\\C=C/C([C@H]1([C@H](C2(\\C(\\OC1)=C/C(/O)=C\\C=2))O))=C(/C=3)O)	4
1601	C(O)[C@@H]1([C@@H](O)[C@H](O)[C@@H](O)[C@@H](O1)OC3(\\C4(/C=C(C(C2(\\C=C(C(\\O)=C(/C=2)\\O)\\O))=[O+]C(\\C=C(/C=3)\\[O-])=4)/O[C@H]5([C@H](O)[C@@H](O)[C@H](O)[C@@H](CO)O5))))	4
1602	CC1(C)(CC[C@@]5(C)([C@@H](C1)[C@@]2(C)(C([C@@]3(C)([C@H](CC2)[C@]4(C)([C@@H](CC3)C(C)(C)[C@@H](O)CC4)))=CC5)))	9
1603	CSS(=O)C	8
1604	C=CC1([C@@H](C)[C@@H]2([C@@H](CC=1)[C@@]3(C)([C@H](CC2)C(C)(C)C[C@H](O)C3)))	9
1605	C(O)[C@H]1(O[C@H]([C@H](O)[C@@H](O)[C@H](O)1)OC[C@H]2(O[C@H]([C@H](O)[C@@H](O)[C@H](O)2)OC[C@H]3(O[C@H]([C@H](O)[C@@H](O)[C@H](O)3)OC[C@H]4(O[C@H]([C@H](O)[C@@H](O)[C@H](O)4)OC6(\\C(C7(/C(/O)=C\\C(\\O)=C/C(/OC(\\C5(/C=C\\C(\\O)=C(/C=5)\\O))=6)=7))=O)))))	4
1606	COC6(/C=C(/C=C/C(OC[C@H]5(O[C@@H](OC2(\\C(=O)C3(/C(/OC(\\C1(/C=C(C(/O)=C\\C=1)/OC))=2)=C\\C(\\O)=C/C(/O)=3)))[C@H](O)[C@@H](OC(=O)/C=C/C4(\\C=C/C(/O)=C\\C=4))[C@H](O)5))=O)\\C=C/C(/O)=6)	4
1607	C(O)[C@@H]1([C@H]([C@H](O)[C@@H](O)[C@@H](O1)SC(/CC2(\\C=C/C(/O)=C\\C=2))=N/O)O)	3
1608	C2(/C=C(\\C=C/C(/C=C/C(=O)CC1(\\OC(=O)/C=C(\\C=1)/[O-]))=2)/O)	4,5
1609	CC1(C)([C@H]2(CC[C@](C)1C(O)C2))	9
1610	CC5(C[C@H]6(C2(\\[C@]([C@@]1(CC[C@H]3(C([C@H](CC[C@]([C@H]1C\\C=2)3C)O[C@H]4([C@@H]([C@H]([C@@H]([C@H](C([O-])=O)O4)O)O)O))(C)C))C)(CC[C@@](CC5)6C(O[C@H]7([C@@H]([C@H]([C@@H]([C@@H](CO)O7)O)O)O))=O)C)))C	9
1611	C=C1([C@@]2(O)(C[C@]3(C1)([C@H]([C@@H]4([C@@](C)(CCC[C@@](C)([C@@H](CC2)3)4)C([O-])=O))C([O-])=O)))	2
1612	C(O)[C@@H]3([C@@H](O)[C@H](O)[C@@H](O)[C@H](OC2(\\C=C(C(\\C(/C=C/C1(\\C=C/C(/O)=C\\C=1))=O)=C(/C=2)\\O)\\O))O3)	4
1613	C(=O)/C=C/C1(/C(O)OC(/C([O-])=O)=C/C=1)	4
1614	CN2(CC4(\\C5(\\OCOC(/C=C\\C(/CC(=O)C3(\\C=C1(C(/OCO1)=C\\C(/CC2O)=3)))=4)=5)))	3
1615	COC3(/C4(/OC(/C1(\\C=C/C=C\\C=1))=C/C(=O)C(/C(/O)=C\\C(\\O[C@@H]2(O[C@H](C([O-])=O)[C@@H](O)[C@H](O)[C@@H](O)2))=3)=4))	4
1616	C=C1([C@H]2(C[C@]3(C1)([C@H]([C@@H]4([C@@](C)([C@@H](O)CC[C@@](C=O)([C@@H](CC2)3)4)C([O-])=O))C([O-])=O)))	2
1617	C1(\\N(\\N=C/C=1)C[C@H]([NH3+])C(=O)[O-])	3
1618	CC(C)([C@@H](O)C(=O)NCCC(=O)NCCSC(=O)CC(O)C1(\\C=C(C(/O)=C\\C=1)\\OC))COP(=O)(OP(=O)(OC[C@@H]2([C@@H](OP([O-])(=O)[O-])[C@@H](O)[C@@H](O2)N3(C4(\\N=C/N=C(C(\\N=C/3)=4)/N))))[O-])[O-]	3
1619	C[N+]2(\\C5(/C6(/C=C1(C(/OCO1)=C\\C(\\C=C/C(/C3(\\C=C/C4(/OCOC(/C(\\C=2)=3)=4)))=5)=6))))	3
1620	CC(=O)C	4,9,14
1621	C=C(C)[C@H]5(CC[C@@]4(C)([C@@H](CC[C@]2(C)([C@H](CC[C@@H]1([C@@]3(C)(CCCC(C)(C)[C@H](CC[C@](C)12)3)))4))5))	9
1622	C2(\\C=C/C(\\CCC1(\\C=C(/C=C(\\C=1)/O)\\O))=C\\C=2)	4
1623	CC(C)[C@H](C)CC[C@@H](C)[C@H]3(CC[C@H]4([C@@H]2(C\\C=C1(C[C@@H](O)CC[C@@](C)1[C@H]2CC[C@](C)34))))	9
1624	C(OP([O-])(=O)[O-])[C@@H](O)[C@H](O)C(=O)CO	16
1625	C(O)[C@@H]1([C@@H](O)[C@H](O)[C@@H](O)[C@@H](O1)OC[C@@H]3([C@@H](O)[C@H](O)[C@@H](O[C@@H]2(OC[C@@H](O)[C@H](O)[C@@H](O)2))[C@@H](O3)OC5(\\C(C4(\\C=C(C(/O)=C\\C=4)\\O))=[O+]C6(\\C(/C=5)=C(/C=C(/C=6)/O)\\[O-]))))	4
1626	CC3(/C=C(/C=C2(C(/C(=O)CC(O)(CC1(\\OC(=O)/C=C(\\C=1)/[O-]))O2)=3))/O)	5
1627	CCCCCCCCCC(=O)SCCNC(=O)CCNC(=O)[C@H](O)C(C)(C)COP(=O)(OP(=O)(OC[C@@H]1([C@@H](OP([O-])(=O)[O-])[C@@H](O)[C@@H](O1)N2(C3(\\N=C/N=C(C(\\N=C/2)=3)/N))))[O-])[O-]	7
1628	CC(C)=C3(CC[C@@H]2([C@@]1(C([C@@](CCC1)(C(O)O)C)CCC/2=C\\3)C))	9
1629	CC(/C=C/[C@]1(O)(C(C)(C)CC(=O)\\C=C(C)/1))=C\\C(=O)[O-]	2
1630	C(O)[C@H](O)[C@@H](O)[C@H](O)CO	16
1631	C2(/C=C(\\C=C/C(/C=C/C(=O)C1(\\C(\\O)=C/C(/O)=C\\C=1))=2)/O)	4
1632	C=C(C)[C@@H]5(CC[C@]4(C(=O)[O-])(CC[C@]3(C)([C@H](CC[C@@H]2([C@@]1([C@H](C(C)(C)[C@H](CC1)O)CC[C@](C)23)(C)))[C@@H]45)))	9
1633	C3(\\C(\\O)=C/C4(/OC[C@]1(O)([C@@H](OC2(\\C1=C/C=C(/C=2)/O))C(/C=3)=4)))	4
1634	C([C@@H]3([C@H]([C@H]([C@H](N1(C2(\\N=C/N=C(C(\\N=C/1)=2)/N)))O3)O)O))OP([O-])([O-])=O	1,2,3,4,10,12
1635	C(=O)/C=C/C1(/C=C(C(/O)=C\\C=1)/O)	4
1636	COC1(/C=C(/C=C/C([O-])=O)/C=C(C(\\O)=1)/O)	4
1637	C(NC(=O)/C=C/C1(\\C=C/C(/O)=C\\C=1))CC2(\\C3(/C=C(\\C=C/C(/N\\C=2)=3)/O))	3
1638	C=C[C@H]3([C@@H](O/C=C([C@@H](C[C@@H]1([NH2+]CCC2(/C=C(C(/O)=C\\C/1=2)/OC)))3)/C(=O)OC)O)	3
1639	[C-]#[O+]	8
1640	C=C1(CC[C@@]23([C@H](C[C@H]1C2)CC[C@H]4([C@@](C)(C=O)CCC[C@]34C)))	9
1641	C=C1([C@@]3(O)(C[C@]4(C1)([C@H]([C@@H]5([C@]2(C(=O)O[C@](C\\C=C/2)([C@@H](CC3)4)5)(C)))C([O-])=O)))	2
1642	CCO	4
1643	CC(/C=C/C=C(C)/C=C/C1(/C(C/C=C(C(/C)=1)/O)(C)C))=C\\C=C\\C=C(C)\\C=C\\C=C(C)\\C=C\\C2(\\C(C/C=C(C(/C)=2)/O)(C)C)	9
1644	C=C1(C(CC([NH3+])C([O-])=O)C1)	11
1645	COC4(/C=C\\C(\\C1(\\C(=O)C3(\\C(\\O\\C=1)=C/C(/O[C@H]2([C@@H]([C@H]([C@H](O)[C@H](O2)CO)O)O))=C\\C=3)))=C/C(/O)=4)	4
1646	C(O)[C@@H]7([C@@H](O)[C@H](O)[C@@H](O)[C@H](OC6(\\C=C(/C=C1(C(\\C=C(C(=[O+]1)C2(\\C=C/C(/O)=C(/C=2)/O))\\O[C@@H]4(O[C@@H]([C@@H](O)[C@H](O)[C@@H](O[C@@H]3(OC[C@@H](O)[C@H](O)[C@@H](O)3))4)COC(/C=C/C5(\\C=C/C(/O)=C\\C=5))=O))=6))\\O))O7)	4
1647	C3(\\C=C/C(/C1(/OC2(\\C(\\C(=O)\\C=1)=C(C(=O)C(=O)/C=2)\\O)))=C\\C=3)	15
1648	C1(N3([C@H](C2(\\C=C(C(/OC)=C\\C(/C1)=2)\\O))CC4(\\C=C/C5(/OCOC(/C(\\C3)=4)=5))))	3
1649	CC(C)=CCC[C@@](O)(C)[C@@H]1([C@@H]3([C@@](C)(CC1)[C@]4(C)(C[C@H](O[C@H]2([C@H](O)[C@@H](O)[C@H](O)[C@@H](CO)O2))[C@H]5(C([C@@H](O)CC[C@](C)([C@@H](C[C@@H](O)3)4)5)(C)C))))	9
1650	COC3(\\C=C/C(/C1(/C(C2(/C(/O\\C=1)=C\\C(\\[O-])=C/C(/O)=2))=O))=C\\C=3)	4
1651	CC(\\C=C\\[C@@]1(O)(C(/C)=C/C(=O)C[C@](CO)(C)1))=C\\C([O-])=O	17
1652	C[N+]14(CC5(/C(/OC)=C(\\C=C/C(/[C@H](O)[C@@H](C2(/C(\\CC1)=C\\C3(\\OCOC(/C(/O)=2)=3)))4)=5)/OC))	3
1653	CC(C)CC(=O)[O-]	10
1654	CC1(/CC/C=C(C)/C[C@@H]2(OC(=O)C([C@H](C/C=1)2)=C))	9
1655	C(OP(=O)([O-])[O-])[C@H]1(O[C@H](OP([O-])(=O)OP([O-])(=O)[O-])[C@H](O)[C@H](O)1)	3
1656	COC2(\\C=C(C3(\\C(=O)C(/O)=C(C1(\\C=C(C(\\O)=C(/C=1)\\OC)\\OC))\\OC(/C=2)=3))\\O)	4
1657	C=C([C@@H]1(C[C@H]2(C(/C)=C/CC[C@](CC1)2C)))C	9
1658	C(O)/C=C/C1(\\C=C(C([O-])=O)/OC(=O)C=1)	4
1659	[C@@H]1(O)([C@@H](OP([O-])([O-])=O)[C@H](OP([O-])(=O)[O-])[C@@H](OP([O-])(=O)[O-])[C@H](OP(=O)([O-])[O-])[C@@H](OP(=O)([O-])[O-])1)	7
1660	C(O)C2(\\C=C(C3(C(=O)C4(/C(\\[C@@H](C1(C(O)C(O)C(O)C(CO)O1))C(/C=2)=3)=C\\C=C/C(/O)=4)))\\O)	5
1661	C1(\\C2(\\C(=O)C3(/C(/OC(/C(/O)=C(\\C=1)/O)=2)=C\\C(\\[O-])=C/C(/O)=3)))	12
1662	CC(/C=C/C=C(C)/C=C/C(OC)=O)=C\\C=C\\C=C(C)\\C=C\\C=C(C)\\C=C\\C(OC)=O	9
1663	CC(/C=C/C=O)=C\\C=C\\C=O	17
1664	COC1(/C=C(\\C=C/C(/O)=1)/[C@H]3(OC[C@@H]4([C@@H](C2(\\C=C/C(/O)=C(/C=2)/OC))OC[C@H]34)))	4
1665	CSO	8
1666	C[NH+]5(CC[C@@]12([C@@H]4(C(=O)C/C=C1/[C@@H](CC3(\\C2=C(C(/OC)=C\\C=3)O4))5)))	3
1667	C(CNC(/C=C/C2(\\C=C1(C(C(OC/1=C/C=2)C3(\\C=C/C(/O)=C\\C=3))C(NCCCC[NH+]=C(N)N)=O)))=O)CC[NH+]=C(N)N	3
1668	C3(/C=C(C(/O)=C\\C(\\C1(\\OC2(/C=C(/C=C(C(\\C(=O)\\C=1)=2)/O)/[O-])))=3)/O)	4,13
1669	COC1(/C=C(/C=C(C(\\O)=1)/O)/C2(/OC3(/C=C(/C=C(C(\\C(=O)\\C=2)=3)/O)/[O-])))	4
1670	CO[C@@H]1([C@H]([C@@H]([C@@H]([C@@H]([C@H]1O)O)O)O)O[C@@H]2([C@@H]([C@H]([C@H]([C@H](O2)CO)O)O)O))	7
1671	C=C[C@H]4(C[NH+]3(CCC(C[C@@H]([C@H](O)C1(\\C2(/C=C\\C=C/C(/N=C\\C=1)=2)))3)4))	3
1672	C([C@H]1([C@@H](O)[C@H](O)[C@@H](O)[C@H](O)O1))O[C@H]2([C@H](O)[C@](CO)(O)CO2)	0,4,15
1673	CC1(C(=O)C(/OC)=C(C)\\O1)	0
1674	COC3(\\C=C2(C(\\C(=O)C(/OC)=C(C1(\\C=C(C(/O)=C\\C=1)\\O))\\O2)=C(/C=3)\\O))	4
1675	C4(OC5(/C=C1(C([C@]23([C@H](O)CN(C1)[C@@H](C[C@@H](\\C=C/2)O)3))=CC(\\O4)=5)))	3
1676	CO[C@H]1([C@@H]([C@H]([C@H]([C@@H]([C@@H]1O)O)O)O[C@H]2(O[C@@H]([C@@H]([C@@H]([C@H]2O)O)O)CO[C@@H]3([C@@H]([C@H]([C@H]([C@H](O3)CO)O)O)O)))O)	7
1677	C[C@H]1(CC[C@H]2([C@@H]1C(O)O\\C=C(C)/2))	3
1678	CC(C1(CCC(\\C=C/1)=C))C	9
1679	CC(/CC[C@H]1([C@@]2(CCCC(C)(C)[C@@H](CCC1=C)2)C))=C\\COP([O-])(=O)OP([O-])([O-])=O	2,9
1680	C3(\\C(\\C1(\\OC2(\\C=C(/C=C(C(\\[C@H](O)C(/[O-])=1)=2)/[O-])\\O)))=C/C=C(\\C=3)/O)	4
1681	CC(C)=CCOP(=O)([O-])OP(=O)([O-])[O-]	2,4,9,10,11,12,17
1682	C1(O[C@H]([C@@H]([C@@H](O)[C@@H]1O)O)OC[C@@H]3([C@@H](O)[C@H](O)[C@@H](O)[C@H](OCC2(\\C=C/C=C\\C=2))O3))	0
1683	C=C2([C@H](CC[C@@]3(C)([C@H]([C@@H](C1(\\C(C)(C)C(C[C@@H](C(\\C)=1)OC(C)=O)[C@@H](O)C23))OC(C)=O)OC(C)=O))OC(C)=O)	9
1684	C=C/C=C(C)/CCC=C(C)C	9
1685	C3(/C(/[C@H]1(OC2(/C=C(/C=C(C(\\C([C@@H]1O)=O)=2)/O)/[O-])))=C\\C(\\O)=C(C(/O)=3)\\O)	4
1686	CC\\C=C/C[C@H]1([C@H](CCC(=O)1)C[C@H](O)CC(=O)SCCNC(=O)CCNC(=O)[C@H](O)C(C)(C)COP(=O)(OP(=O)(OC[C@@H]2([C@@H](OP([O-])(=O)[O-])[C@@H](O)[C@@H](O2)N3(C4(\\N=C/N=C(C(\\N=C/3)=4)/N))))[O-])[O-])	1
1687	C(O)[C@H]1(O[C@H]([C@H](O)[C@@H](O)[C@H](O)1)OC2(\\C(\\O)=C/C3(OC(=O)\\C=C/C(/C=2)=3)))	4
1688	CCCCCCCCCCCC(O[C@@H]1([C@@H](OC(C)=O)[C@H](O[C@H](CO)[C@@H](OC(=O)CC(C)C)1)O[C@]2(CO)(O[C@H](CO)[C@@H](O)[C@H](OC(=O)CC(C)C)2)))=O	7
1689	CC1(C)(CC[C@@]2(C)([C@@H](C1)[C@@]3(C)([C@](C)(CC2)C4(\\[C@H](CC3)[C@]5(C)([C@@H](C/C=4)C(C)(C)[C@@H](O)CC5)))))	9
1690	COC4(/C=C3([C@@H]2([C@H](O)C\\C=C1(CCN([C@H]12)CC/3=C/C(/O)=4))))	3
1691	CC(CC(C1(/C(/O)=C\\C(\\O)=C/C(/O)=1))=O)C	10
1692	C(CC1(\\C=C/C(/O)=C\\C=1))#N	3
1693	C[C@@]12(CCC[C@@](C1CC[C@@]34(C2CC[C@H](C3)C(/C([O-])=O)=C\\4))(C)C([O-])=O)	9
1694	CC\\C=C/C[C@H]1([C@H](CCC(=O)1)CCC[C@H](O)CC(SCCNC(=O)CCNC(=O)[C@H](O)C(C)(C)COP(=O)(OP(=O)(OC[C@@H]2([C@@H](OP([O-])(=O)[O-])[C@@H](O)[C@@H](O2)N3(C4(\\N=C/N=C(C(\\N=C/3)=4)/N))))[O-])[O-])=O)	1
1695	CC(C)=C1(CCC(/C)=C/C1)	9
1696	C(=[S+][O-])C1(\\C=C/C=C\\C=1)	8
1697	CC(C)=CCCC(\\C)=C/COC(C)=O	9
1698	C/C=C5([C@@H]1([C@@H](C=O)[C@H]2(N([C@@H](C1)C3(\\NC4(/C=C\\C=C/C(/C(\\C2)=3)=4)))C5)))	3
1699	CC[C@@]25(\\C=C/C[NH+]4(CC[C@@]1(C3(/C=C\\C=C/C(/NC\\1=C(C2)/C(=O)OC)=3))[C@@H]45))	3
1700	C(OC(C1(\\C=C(C(\\O)=C(/C=1)\\O)\\O))=O)[C@H]6(O[C@H]([C@H](OC(C2(\\C=C(C(\\O)=C(/C=2)\\O)\\O))=O)[C@@H](OC(=O)C3(\\C=C(C(\\O)=C(/C=3)\\O)\\OC(C4(\\C=C(C(\\O)=C(/C=4)\\O)\\O))=O))[C@H](OC(=O)C5(\\C=C(C(\\O)=C(/C=5)\\O)\\O))6)OC(C7(\\C=C(C(\\O)=C(/C=7)\\O)\\O))=O)	4
1701	COC1(\\C(\\O)=C(C=C(/C=1)/C=C/C(=O)O[C@H]8([C@H](O[C@H]2([C@@H](O[C@@H]([C@@H](O)[C@H](O)2)COC(/C=C/C3(\\C=C/C(/O)=C\\C=3))=O)OC4(\\C(=[O+]C5(\\C=C(/C=C(C(\\C=4)=5)/O[C@@H]6(O[C@H](COC(=O)CC(=O)O)[C@@H](O)[C@H](O)[C@@H](O)6))\\O))C7(\\C=C/C(/O)=C(/C=7)/O))))OC[C@@H](O)[C@H](O)8))\\OC)	4
1702	C(O)[C@@H]4([C@@H](O)[C@H](O)[C@@H](O)[C@H](C2(/C(/O)=C(C(/O)=C([C@@H]1(O[C@H](CO)[C@@H](O)[C@H](O)[C@@H](O)1))\\C(\\O)=2)/C(=O)CCC3(\\C=C/C(/O)=C\\C=3)))O4)	4
1703	C([O-])(=O)[C@@H]([NH3+])CC1(\\C=C/C=C\\C=1)	2,3,4
1704	C(OC[C@H]4(O[C@@H](OC2(\\C(=O)C3(/C(/OC(\\C1(/C=C(C(/O)=C\\C=1)/O))=2)=C\\C(\\O)=C/C(/O)=3)))[C@H](O)[C@@H](O)[C@H](O)4))(=O)/C=C/C5(\\C=C/C(/O)=C\\C=5)	4
1705	CC(C)CCC[C@@H](C)CCC[C@@H](C)CCCC(\\C)=C/CO	9
1706	COC3(\\C=C2(C(\\C(=O)C(/O)=C(C1(\\C=C(C(/O)=C\\C=1)\\OC))\\O2)=C(/C=3)\\O))	4
1707	C(#N)C(=O)C1(\\C2(\\C(\\N/C=1)=C/C=C\\C(\\O)=2))	3
1708	C([O-])(=O)C1(CC1)[NH3+]	2
1709	CCC(O)C1([NH2+]CCCC1)	3
1710	C=C([C@H]2(C[C@@]1([C@@H]([C@@H](C[C@H](C/1=C/C2)O)O)C)C))C	9
1711	CCCCCCCCCC(CC([O-])=O)=O	2
1712	C=C1([C@@]3(O)(C[C@]4(C1)([C@H]([C@@H]5([C@]2(C(=O)OC[C@](CC[C@H](O)2)([C@@H](CC3)4)5)(C)))C([O-])=O)))	2
1713	COC3(/C=C(C[C@@H]([C@H](CC1(\\C=C/C(/O)=C(\\C=1)/OC))CO[C@@H]2([C@H]([C@@H]([C@@H](O)[C@@H](O2)CO)O)O))CO)\\C=C/C(/O)=3)	4
1714	C(=O)([O-])C[C@H](O)C([O-])=O	4
1715	C1(\\C/C=C(C\\N=1)/C([O-])=O)	3
1716	C1(/C=C(C2(\\OC3(\\C(\\C(=O)C(/C(/O)=1)=2)=C(/C=C(/C=3)/[O-])\\O)))/O)	12
1717	C1(OC4(\\C(\\O1)=C/C(/C2(/C(=O)C3(/C=C\\C(\\O)=C/C(/O\\C=2)=3)))=C\\C=4))	4
1718	CC1(\\OC2(/C=C(/C=C(C(\\C(=O)\\C=1)=2)/O)/O))	5
1719	C([C@@H]3([C@H]([C@H]([C@H](N1(C2(\\N=C/N=C(C(\\N=C/1)=2)/N)))O3)O)OP(=O)([O-])[O-]))OP(OS([O-])(=O)=O)([O-])=O	3,4
1720	CSCCCCCC(=O)C([O-])=O	3
1721	COC2(\\C(\\O)=C/C=C(C[C@H]([C@@H](CC1(\\C=C/C(/O)=C(\\C=1)/OC))CO)CO)\\C=2)	4
1722	COC2(/C=C(CCCO)\\C=C/C(/O[C@H]1([C@@H]([C@H]([C@@H]([C@H](O1)CO)O)O)O))=2)	4
1723	C[C@@]4(CC5(C2(\\[C@]([C@@]1(CCC3([C@]([C@H](CC[C@](C1C(=O)\\C=2)3C)O)(C)C))C)(CC[C@@](CC4)5C)C)))C	9
1724	CC(C)=C1(CCC(/C)=C/CCC(\\C)=C/C1)	9
1725	C[C@H]3([C@H](CO)[C@@H]2(C4([C@@H](OC(=O)C)C15(C6(\\C(\\N=C1\\[C@H](C2)N3[C@H]4C5)=C/C=C\\C=6)))))	3
1726	COC3(\\C=C/C(/C1(/OC2(/C(/O)=C(C(\\OC)=C(C(\\C(=O)\\C=1)=2)\\O)/O)))=C\\C=3)	4
1727	CC\\C=C/CC1(C(=O)CCC1CC(NC2(CC2)C([O-])=O)=O)	2
1728	C3(/C=C(\\C=C/C(/C(O)C1(OC2(\\C(\\C(=O)1)=C/C=C(/C=2)/O)))=3)/O)	4
1729	CC1(\\C2(\\NC3(/C=C(\\C=C/C(/C(\\CC\\N=1)=2)=3)/O)))	3
1730	C(#N)C(O)C1(\\C2(/C=C\\C=C/C(/N/C=1)=2))	3,11
1731	C=C(C)[C@H]1(CC5(/C(/O1)=C\\C=C3(C(/O[C@@H]2(COC4(/C=C(C(/OC)=C\\C(\\[C@@H]2C3=O)=4)/OC)))=5)))	4
1732	C=C1(C(C(C(=O)[O-])C(C([O-])=O)O)C1)	11
1733	CC(/C=C/CCCCC([O-])=O)C	3
1734	COC3(\\C(\\O)=C/C=C(C[C@@H]2([C@H](CO)[C@@H](C1(\\C=C/C(/O)=C(/C=1)/OC))OC2))\\C=3)	4
1735	CC(CO)CCC1(O)([C@@H](C)C2([C@@H](O1)CC3([C@@](C)2CC[C@H]4([C@H]3C\\C=C5(C[C@@H](O)CC[C@](C)45)))))	3
1736	CC(C)=CCCC(\\C)=C/CCC(\\C)=C/CO	9
1737	CC\\C=C/C[C@H]1([C@H](CCC(=O)1)CCCCC[C@H](O)CC(SCCNC(=O)CCNC(=O)[C@H](O)C(C)(C)COP(=O)(OP(=O)(OC[C@@H]2([C@@H](OP([O-])(=O)[O-])[C@@H](O)[C@@H](O2)N3(C4(\\N=C/N=C(C(\\N=C/3)=4)/N))))[O-])[O-])=O)	1
1738	COC4(/C=C1(C(/CN3(CC[C@@]21(\\C=C/C(C[C@H]23)=O)))=C\\C(\\O)=4))	3
1739	C(F)[C@@H](O)[C@H]([NH3+])C(=O)[O-]	11
1740	C1(OC2(\\C(\\O1)=C/C=C(/C=2)/[C@H]3(OC[C@H]4([C@H](OC[C@H]34)C7(\\C(\\O[C@H]5([C@@H]([C@H]([C@H](O)[C@H](O5)CO[C@H]6([C@@H]([C@H]([C@H](O)[C@H](O6)CO)O)O))O)O))=C/C8(/OCOC(/C=7)=8))))))	4
1741	C[C@]1([C@H](CC[C@@]2(C5([C@@](CCC12)([C@]3(C(/C4([C@@](CC3)(CC[C@@](C4)(CO)C)C))=C/C5)C)C))C)O)C	9
1742	C3(\\C(\\C1(OC2(\\C(\\C(C1)=O)=C/C(/O)=C(/C=2)/O)))=C/C=C(\\C=3)/O)	4
1743	C=C[C@@]3(CC[C@@]2(O)([C@@]1(CC[C@H](C(C)(C)[C@H]1CCC/2=C\\3)O)C))C	11
1744	CC5(C)(C[C@H]4(C1(\\[C@](C)([C@@]2(C)([C@H](C\\C=1)[C@]3(C)([C@@H](CC2)[C@](CO)(C)[C@@H](O)CC3)))CC[C@](C)4C(=O)C5)))	9
1745	CC(C)C(CC[C@@H](C)[C@H]3(CC[C@H]4([C@@H]2(C\\C=C1(C[C@@H](O)CC[C@@](C)1[C@H]2CC[C@](C)34)))))=C	9
1746	O=S(=O)([O-])[O-]	14
1747	C3(/C=C(C(/O)=C\\C(\\[C@H]1(OC2(/C=C(/C=C(C(\\C(=O)[C@H](O)1)=2)/O)/[O-])))=3)/O)	4
1748	C3(\\C=C/C(/C1(/OC2(\\C(\\C(=O)\\C=1)=C(/C=C(/C=2)/[O-])\\O)))=C\\C=3)	4
1749	CNC2(\\C(\\C(O[C@@H]1(O[C@@H]([C@@H](O)[C@H](O)[C@@H](O)1)CO))=O)=C/C=C\\C=2)	9,11
1750	C(NC(=O)/C=C/C1(/C=C(C(/O)=C\\C=1)/O))CC2(\\C3(/C=C(\\C=C/C(/N\\C=2)=3)/O))	3
1751	CC(C)=CCCC(/C)=C/COP([O-])(OP([O-])([O-])=O)=O	9
1752	CC2(C)([C@H](O)C(/[C@@H]1(C/C=C(CC1)/C([O-])=O))=C/CC2)	9
1753	C1(\\C=C(/C=C(\\C=1)/C(C2(/C(/O)=C\\C(\\O)=C/C(/O)=2))=O)\\O)	12
1754	C=CCSC[C@H]([NH3+])C([O-])=O	8
1755	CC2(\\C(\\C1(\\OC(=O)/C=C(\\C=1)/[O-]))=C(/C=C(\\C=2)/O)\\O)	5
1756	C(F)C=O	11
1757	C2(\\C=C/C(/C(=O)CC(=O)C1(/C(/O)=C\\C(\\O)=C/C(/O)=1))=C\\C=2)	4
1758	CC(C)[C@H](C)/C=C/[C@@H](C)[C@H]3(CC[C@H]4([C@@H]2(C\\C=C1(C[C@@H](O)CC[C@@](C)1[C@H]2CC[C@](C)34))))	9
1759	CC(C)(C#N)O[C@@H]1(O[C@H](CO)[C@@H](O)[C@H](O)[C@@H](O)1)	3,14
1760	C(/C=C/C1(/C=C(C(/O)=C\\C=1)/O))(O[C@@H](C([O-])=O)CC2(\\C=C/C(/O)=C(\\C=2)/O))=O	4
1761	C2([C@@]1(C4(C(/O[C@@H]1C3(\\C(\\O2)=C/C(/O)=C\\C=3))=C\\C5(\\OCOC(/C=4)=5)))(O))	4
1762	C(=O)/C=C/C1(/C(=O)OC(/C([O-])=O)=C/C=1)	4
1763	COC5(\\C(\\OC1(O[C@H]([C@@H]([C@H]([C@@H]1O)O)O)CO))=C/C=C(/C=C/C(/O)=C/C(/C=C/C4(\\C=C/C(/O[C@H]2([C@@H]([C@H]([C@@H]([C@H](O2)CO[C@H]3([C@@H]([C@H]([C@@H]([C@H](O3)CO)O)O)O))O)O)O))=C(C=4)/OC))=O)/C=5)	4
1764	C=C1([C@H]2(C[C@]3(C1)([C@H]([C@@H]4([C@@](C)(CCC[C@@](CO)([C@@H](CC2)3)4)C([O-])=O))C([O-])=O)))	2
1765	C[C@@H](CCNC1(\\C2(\\N=C/NC(/N=C\\N=1)=2)))CO[C@@H]3([C@@H]([C@H]([C@@H]([C@H](O3)CO)O)O)O)	2
1766	CC(/C=C/C=C(C)/C=C/[C@H]1(C(/C)=C/CCC(C)(C)1))=C\\C=C\\C=C(C)\\C=C\\C=C(C)\\C=C\\[C@@H]2(C(C)(C)CC\\C=C(C)/2)	9
1767	C[NH+]4(CC[C@]12(/C=C([C@@H](CC(=O)O)/C=C1/[C@@H](CC3(\\C2=C(O)C(/OC)=C\\C=3))4)/OC))	3
1768	CC(\\CO)=C\\CNC1(\\C2(\\N=C/NC(/N=C\\N=1)=2))	2
1769	C[C@@H]1(O/C=C([C@@H]2(C\\1=C\\[NH+]3(CCC4(\\C5(/C=C\\C=C/C(/NC(/[C@H](C2)3)=4)=5)))))/C(OC)=O)	3
1770	CC(\\CO)=C\\CNC1(\\C2(\\N=C/N(C(\\N=C/N=1)=2)[C@@H]3([C@@H]([C@H]([C@@H]([C@H](O3)CO)O)O)O)))	2
1771	COC3(\\C(\\OC)=C/C(\\C[C@@H]2([C@@H](CC1(\\C=C/C(/O)=C(\\C=1)/OC))COC2=O))=C\\C=3)	4
1772	C3(/C=C(\\C=C/C(/[C@H]1(OC2(\\C(\\C(C1)=O)=C(/C=C(/C=2)/O)\\O)))=3)/O)	4
1773	CC(C)([C@@H](O)C(=O)NCCC(=O)NCCSC(=O)/C=C/C1(\\C=C/C(/O)=C\\C(O)=1))COP(=O)(OP(=O)(OC[C@@H]2([C@@H](OP([O-])(=O)[O-])[C@@H](O)[C@@H](O2)N3(C4(\\N=C/N=C(C(\\N=C/3)=4)/N))))[O-])[O-]	4
1774	C(O)[C@@H](O)[C@H](O)C(=O)CO	16
1775	CC\\C=C/CC1(C(=O)CCC1CC([O-])=O)	2
1776	COC1(\\C(\\O)=C(/C=C(/C=1)/C2(\\C=C/C=C\\C=2))\\OC)	11
1777	C3(/C=C2(C(/OC(O[C@@H]1(O[C@H](CO)[C@@H](O)[C@H](O)[C@@H](O)1))C(=O)N(O)2)=C\\C(\\O)=3))	11
1778	C(O)[C@@H]4([C@@H](O)[C@H](O)[C@@H](O)[C@H](OC1(\\C=C/C2(/C(C(\\OC(/C=1)=2)=C\\C3(/C=C(C(/O)=C\\C=3)/O))=O)))O4)	4
1779	CC[C@@]25(\\C=C/C[NH+]4(CC[C@@]1(C3(/C=C\\C(\\OC)=C/C(/N(C)[C@H]1[C@](C(OC)=O)(O)[C@H](O)2)=3))[C@@H]45))	3
1780	C(COC(=O)/C=C/C1(/C=C(C(\\O)=C(C=1)\\OC)/OC))[N+](C)(C)C	4
1781	C(=O)/C=C/C1(\\C=C/C(/O)=C\\C=1)	4
1782	C(=O)CC1(\\C2(\\C(\\N\\C=1)=C/C=C\\C=2))	3
1783	COC2(\\C=C(C3(\\C(=O)C(/O)=C(C1(\\C=C(C(\\OC)=C(/C=1)\\OC)\\OC))\\OC(/C=2)=3))\\O)	4
1784	CC(=O)NCCC1(\\C2(/C=C(\\C=C/C(/N\\C=1)=2)/OC))	2
1785	COC4(\\C=C/C(/C1(/C(C3(\\C(\\O\\C=1)=C/C(/OC2(OC(C(C(C2O)O)O)CO))=C(/C=3)/OC))=O))=C\\C=4)	4
1786	C[C@H]1([C@H](O)[C@@H](O)[C@@H](O)C(O1)O[C@H]5([C@H](C3(/C(/[O-])=C\\C4(\\OC(/C2(\\C=C(C(/O)=C\\C=2)\\O))=C/C(C(/C(/O)=3)=4)=O)))O[C@H](CO)[C@@H](O)[C@H](O)5))	4
1787	CC(OCCC1(\\C=C/C=C\\C=1))=O	0
1788	CC[C@@]25(\\C=C/C[NH+]4(CC[C@@]1(C3(/C=C\\C(\\OC)=C/C(/N(C)[C@H]1[C@](C(OC)=O)(O)[C@H](OC(=O)C)2)=3))[C@@H]45))	3
1789	C/C=C4([C@@H]1(CC[NH+](CCC2(\\C3(/C=C\\C=C/C(/NC(/[C@](C(OC)=O)(CO)1)=2)=3)))C4))	3
1790	C(C1(\\C(\\N)=C/C=C\\C=1))(=O)[O-]	3,11
1791	C4(/C(/O)=C(C(/O)=C\\C(\\C2(\\OC3(/C=C(/C=C(C(\\C(=O)C(/O[C@H]1([C@@H]([C@H]([C@H](O)[C@H](O1)CO)O)O))=2)=3)/O)/O)))=4)/O)	4
1792	CC(C)=CCC1(/C(/[O-])=C(CC=C(C)C)\\C(\\O)=C(C(/O)=1)\\C(C(C)C)=O)	10
1793	CC(C)=CCCC(\\C)=C/CCC(\\C)=C/C(=O)[O-]	2
1794	C[C@@H](C)C1(/C=C/C(CC/C=C(C)/CC1)=C)	9
1795	CC4(/[C@@H](OC(C[C@@H]([NH3+])C1(\\C=C/C=C\\C=1))=O)C[C@@]3(O)([C@@H](OC(C2(\\C=C/C=C\\C=2))=O)[C@H]5([C@](C)(C(=O)[C@H](OC(C)=O)C(\\C(C)(C)3)=4)[C@@H](O)C[C@H]6(OC[C@@](OC(=O)C)56))))	9
1796	C(CC1(\\C=C/C(/O)=C\\C=1))=[N+](O)[O-]	3
1797	COC(=O)CC1(\\C2(\\C(\\N\\C=1)=C/C=C\\C=2))	2
1798	CC(/C=C/C=C(C)/C=C/[C@@H]1(C(C)(C)CC\\C=C(C)/1))=C\\C=C\\C=C(C)\\C=C\\C=C(C)\\C=C\\C2(\\C(C)(C)C[C@H](O)CC(/C)=2)	9
1799	COC3(/C=C\\C2(\\CNCC[C@@]14(\\C=C/C(=O)C[C@H](OC(/C/1=2)=3)4)))	3
1800	C3(\\C(\\[C@H]1(OC2(\\C=C(/C=C(C(\\[C@@H]([C@@H]1O)O)=2)/O)\\O)))=C/C(/O)=C(\\C=3)/O)	4
1801	C1(\\N=C(N)/N=C(\\C=1)/C(=O)[O-])	3
1802	COC3(\\C=C(C(/[C@@H]1(CC2(\\C(\\OC1)=C/C(/O)=C\\C=2)))=C/C=3)\\O)	4
1803	CCCOC(=O)C	4
1804	CC(\\C=C\\[C@@]2(O)([C@@]1(OC[C@@](C[C@H](O)C1)(C)2)(C)))=C\\C(=O)[O-]	17
1805	C(OC(C1(\\C=C/C=C\\C=1))=O)CCC(/S[C@@H]2(O[C@H](CO)[C@@H](O)[C@H](O)[C@@H](O)2))=N\\OS(=O)(=O)[O-]	3
1806	C([C@H]([C@H](C([O-])=O)O)O)([O-])=O	4
1807	CC(/C=C/C=C(C)/C=C/[C@@H]1(C(C)(C)C[C@@H](O)\\C=C(C)/1))=C\\C=C\\C=C(C)\\C=C\\C=C(C)\\C=C\\[C@@H]2(C(C)(C)C[C@@H](O)\\C=C(C)/2)	9
1808	C2(\\C(\\C(=O)CC(=O)C1(/C(/O)=C\\C(\\O)=C/C(/O)=1))=C/C=C(\\C=2)/[O-])	4
1809	C([C@@H]4([C@H]([C@@H]([C@H]([C@H](C3(/C(/O)=C2(C(/OC(/C1(\\C=C/C=C\\C=1))=C/C2=O)=C\\C(\\[O-])=3)))O4)O)O)O))O	4
1810	C(OC(=O)/C=C/C1(/C=C(C(/O)=C\\C=1)/O))[C@@H]2([C@@H](O)[C@H](O)[C@@H](O)[C@@H](O2)OC3(\\C(=[O+]C4(\\C=C(/C=C(C(\\C=3)=4)/O[C@H]5([C@@H]([C@H]([C@@H]([C@H](O5)COC(=O)CC(=O)[O-])O)O)O))\\[O-]))C6(\\C=C/C(/O)=C\\C=6)))	4
1811	CC(/CO[C@@H]1([C@@H]([C@H]([C@@H]([C@H](O1)CO)O)O)O))=C\\CNC2(\\C3(\\N=C/N(C(\\N=C/N=2)=3)[C@@H]4([C@@H]([C@H]([C@@H]([C@H](O4)CO)O)O)O)))	2
1812	C=C([NH3+])C(=O)[O-]	8
1813	C=CC(O[C@H]1([C@@H]([C@H]([C@H](O)[C@H](O1)CO[C@H]2([C@@H]([C@@H](O)[C@H](CO2)O)O))O)O))(C)CCC=C(C)C	0
1814	C1(\\NC(=O)N(C(\\C=1)=O)C[C@@H](C(=O)[O-])[NH3+])	3
1815	CC(C)=CCCC([C@H]1(CCC(/C)=C/C1))=C	9,17
1816	C4(\\C(\\C1(=[O+]C2(\\C=C(/C=C(C(\\C=C/1)=2)/O[C@H]3([C@@H]([C@H]([C@H](O)[C@H](O3)CO)O)O))\\[O-])))=C/C=C(\\C=4)/O)	4
1817	CC\\C=C/C[C@H]1(C(=O)CC[C@@H]1CC([O-])=O)	1
1818	C(=O)([O-])[C@@H]([NH3+])CSC(/CC1(\\C=C/C=C\\C=1))=N/O	3
1819	CSCCCCCCCCC(=O)C([O-])=O	3
1820	C=C[C@@H]6([C@H]1(C(/C(=O)N2([C@@H](C1)C3(\\NC4(\\C(/C(\\CC2)=3)=C/C=C\\C=4))))=C\\O[C@@H](O[C@H]5([C@H](O)[C@@H](O)[C@H](O)[C@@H](CO)O5))6))	3
1821	COC5(\\C=C1(C(/[C@H]2(OC3(\\C([C@@](O)(CO1)2)=CC4(\\OCOC(/C=3)=4))))=C/C=5))	4
1822	COC2(\\C(\\O[C@H]1([C@@H]([C@H]([C@@H]([C@H](O1)CO)O)O)O))=C(C=C(/C=2)/C=C/CO)\\OC)	4
1823	COC3(/C=C\\C(\\C1(\\C(=O)C2(\\C(\\O\\C=1)=C/C(/O)=C\\C=2)))=C/C(/O)=3)	4
1824	CC(C)C(CC[C@@H](C)[C@H]3(CC[C@@]4(C)([C@@H]1(CC[C@H]5(C(C)(C)[C@@H](O)CC[C@@]2(C[C@@]12CC[C@](C)34)5)))))=C	9
1825	C(OP([O-])(=O)[O-])[C@@H]1([C@@H](O)[C@@H](O)[C@@H](O1)[N+]2(\\C=C/C=C(/C=2)/C(=O)[O-]))	3
1826	[C@H]1(OP(=O)([O-])[O-])([C@@H](OP(=O)([O-])[O-])[C@H](OP([O-])(=O)OP([O-])(=O)[O-])[C@@H](OP([O-])(=O)[O-])[C@H](OP(OP([O-])(=O)[O-])([O-])=O)[C@H](OP([O-])([O-])=O)1)	7
1827	CC1(\\CC[C@H]2([C@@H](CC[C@H]([C@@H](\\C=1)2)C(C=O)=C)C))	9
1828	C2(/C=C(\\C=C/C(/C=C/C1(/OC(=O)/C=C(\\C=1)/[O-]))=2)/O)	4
1829	C([C@@H]3([C@H]([C@H]([C@H](N1(C2(\\N=C/N=C(C(\\N=C/1)=2)/N)))O3)O)OP(=O)([O-])[O-]))OP([O-])([O-])=O	3,4
1830	CO[C@H]1([C@@H]([C@H]([C@H]([C@@H]([C@@H]1O)O)O)O[C@H]2(O[C@@H]([C@@H]([C@@H]([C@H]2O)O)O)CO))O)	7
1831	COC1(/C=C(/C=C(C(\\O)=1)/O)/C2(/OC3(/C=C(/C=C(C(\\C(C(/[O-])=2)=O)=3)/O)/O)))	4
1832	C(O)[C@@H]1([C@H]([C@H](O)[C@@H](O)[C@@H](O1)OC3(\\C=C/C4(/[C@@H]5(OC6(/C=C2(C(/OCO2)=C\\C(\\[C@H](COC(/C=3)=4)5)=6))))))O)	4
1833	CC(\\CO)=C\\CNC2(\\C3(\\N=C/N([C@H]1([C@@H]([C@@H]([C@H](O1)COP([O-])([O-])=O)O)O))C(\\N=C/N=2)=3))	2
1834	C=O	3,4,5,14
1835	C=C([C@H]1(C[C@]2([C@@H](CC\\C=C(CC1)/2)C)C))C	9
1836	[C@H]1(OP(=O)([O-])[O-])([C@H](OP([O-])(=O)[O-])[C@@H](OP([O-])(=O)[O-])[C@H](OP(OP([O-])(=O)[O-])([O-])=O)[C@H](OP([O-])([O-])=O)[C@H](OP(=O)([O-])[O-])1)	7
1837	CSCCCCCCCC(/S[C@@H]1(O[C@H](CO)[C@@H](O)[C@H](O)[C@@H](O)1))=N\\OS(=O)(=O)[O-]	3
1838	C3(O[C@H](OP(=O)([O-])OP(=O)([O-])OC[C@H]1(O[C@H]([C@H](O)[C@H](O)1)N2(\\C=C/C(=O)NC(=O)2)))[C@H](O)[C@@H](O)[C@H](O)3)	0,3,4
1839	CC(C)[C@H]1(/C=C/[C@@](C)(O)C[C@@H](O)/C=C(C)/CC/C=C(C)/CC1)	9
1840	CCCCCCCCCCCC(O[C@H]2([C@@H]([C@@H](CO)O[C@](O[C@H]1(O[C@H](CO)[C@@H](OC(=O)CC(C)C)[C@H](OC(=O)C(C)CC)[C@@H](OC(=O)C)1))(CO)2)O))=O	7
1841	CC(C)=CCC1(/C([O-])=C(C(C(C(/O)=1)(CC=C(C)C)CC=C(C)C)=O)C(CC(C)C)=O)	10
1842	C1(O[C@H]([C@@H]([C@@H](O)[C@@H]1O)O)OC[C@@H]3([C@@H](O)[C@H](O)[C@@H](O)[C@H](OCCC2(\\C=C/C=C\\C=2))O3))	0
1843	C(=O)([O-])C1(/C=C(\\C=C/C(/O)=1)/O)	4
1844	C=C1(C(C)(C)[C@H]2(C[C@H]1CC2))	9
1845	CCCCCCCCCCCC(O[C@@H]1([C@@H](O)[C@H](O[C@H](CO)[C@@H](OC(=O)CC(C)C)1)O[C@]2(CO)(O[C@H](CO)[C@@H](O)[C@H](OC(=O)C(C)C)2)))=O	7
1846	C3(/C(/O)=C(C(/O)=C\\C(\\C1(\\OC2(/C=C(/C=C(C(\\C(=O)C(/[O-])=1)=2)/O)/O)))=3)/O)	4
1847	CC2(CC[C@@]1(CC[C@@]3(C(/[C@@H]1C2)=C/C[C@H]4([C@]3(CC[C@@H]5([C@@]4(CC[C@@H]([C@](CO)(C)5)O)C))C))C)C(=O)O[C@H]6([C@@H]([C@H]([C@@H]([C@H](O6)CO)O)O)O))C	9
1848	C6(\\C(\\C5(\\[O+]=C2(C(/C(/O[C@H]1([C@@H]([C@H]([C@H](O)[C@H](O1)CO)O)O))=C\\C(\\[O-])=C/2)=C/C(/O[C@@H]4(O[C@@H]([C@@H](O)[C@H](O)[C@@H](O[C@@H]3(OC[C@@H](O)[C@H](O)[C@@H](O)3))4)CO))=5)))=C/C(/O)=C(\\C=6)/O)	4
1849	CSCCCCC(C(=O)C(=O)[O-])C(=O)[O-]	3
1850	C[C@H]1(CC[C@H]2([C@@H]1[C@H](O)O/C=C2/CO))	3
1851	CN2(CCC4(/C=C1(C(/OCO1)=C\\C(\\C(=O)CC3(\\C=C/C(/OC)=C(C(/C2)=3)/OC))=4)))	3
1852	CC(C)=CCCC(/C)=C/CCC(/C)=C/COP([O-])(=O)OP([O-])(=O)[O-]	9
1853	CC(C)=CCC3(/C(/O)=C2(C(/O\\C=C(C1(\\C(\\O)=C/C(/O)=C\\C=1))/C2=O)=C\\C(\\[O-])=3))	4
1854	CC(/C=C/C=C(C)/C=C/C1(/C(C)(C)[C@@H](O)[C@@H](CC(/C)=1)O))=C\\C=C\\C=C(C)\\C=C\\C=C(C)\\C=C\\C2(\\C(C)(C)[C@@H](O)[C@@H](CC(/C)=2)O)	9
1855	CSCCCCCC(/S[C@@H]1(O[C@H](CO)[C@@H](O)[C@H](O)[C@@H](O)1))=N\\OS(=O)(=O)[O-]	3
1856	COC2(/C=C\\C3(\\C=C1(C4(\\C=C(C(/OC)=C\\C(/CC[N+]/1=C\\C(C(\\O)=2)=3)=4)\\O))))	3
1857	C=C[C@@H]1([C@H]2(CC(N(C1)CC2)C(C3(\\C4(/C=C(\\C=C/C(/N=C\\C=3)=4)/OC)))=O))	3
1858	CC(C)([C@@H](O)C(=O)NCCC(=O)NCCSC(=O)C1(\\C(\\O)=C/C=C\\C=1))COP(=O)(OP(=O)(OC[C@@H]2([C@@H](OP([O-])(=O)[O-])[C@@H](O)[C@@H](O2)N3(C4(\\N=C/N=C(C(\\N=C/3)=4)/N))))[O-])[O-]	5
1859	CN2(CCC3(\\C(\\[C@H](CCC1(\\C=C(C(\\OC)=C(\\C=1)\\OC)\\O))2)=C/C(/O)=C(\\C=3)/OC))	3
1860	C(O)[C@@H]1([C@H]([C@H](C(O)O1)O)O)	2,3
1861	CC(C)C2(\\C=C1(CC[C@H]3(C(C)(C)CCC[C@](C)(C1=C(O)C(O)=2)3)))	9
1862	COC4(\\C(\\OC)=C/C5(/C(/O)=C1(C(C(=O)OC1)=C(C3(\\C=C2(C(/OCO2)=C\\C=3)))C(/C=4)=5)))	4
1863	C=C1([C@H]2(C[C@]3(C1)([C@H]([C@@H]4([C@@](C)(CCC[C@@](C(=O)[O-])([C@@H](CC2)3)4)C([O-])=O))C([O-])=O)))	2
1864	CC(C)[C@H](N(O)O)C([O-])=O	3
1865	CC(=O)SCCNC(=O)CCNC(=O)[C@H](O)C(C)(C)COP(=O)(OP(=O)(OC[C@@H]1([C@@H](OP([O-])(=O)[O-])[C@@H](O)[C@@H](O1)N2(C3(\\N=C/N=C(C(\\N=C/2)=3)/N))))[O-])[O-]	0,1,2,3,4,5,7,9,11
1866	C(C1(\\C=C/C=C\\C=1))O	0,4
1867	CSCCCCCCCC(/SC[C@H]([NH3+])C(=O)NCC([O-])=O)=N\\O	3
1868	C(=O)[C@H](O)COP(=O)([O-])[O-]	9,11
1869	C=C[C@@]1(C)([C@H](C(C)=C)C[C@H](C(C)=C)CC1)	9
1870	C(C([O-])=O)NC([C@H](CS)[NH3+])=O	11
1871	COC3(\\C=C/C(/C1(/C(=O)C2(\\C(\\O\\C=1)=C/C(/O)=C\\C=2)))=C\\C=3)	4
1872	COC1(/C=C\\C=C/C(/O)=1)	4
1873	CC(C2(\\C=C1(CCC3([C@@](C1=CC=2)(CCC[C@]3(C(O)O)C)C))))C	9
1874	C=CCC(/S[C@@H]1(O[C@H](CO)[C@@H](O)[C@H](O)[C@@H](O)1))=N\\OS([O-])(=O)=O	3
1875	C=CC(OC(C1(\\C=C/C=C\\C=1))=O)CC(/S[C@@H]2(O[C@H](CO)[C@@H](O)[C@H](O)[C@@H](O)2))=N\\OS(=O)(=O)[O-]	3
1876	CC2(CC[C@@]1(CC[C@@]3(C(/[C@@H]1C2)=C/C[C@H]4([C@]3(CC[C@@H]5([C@@]4(CC[C@@H]([C@](CO)(C)5)O)C))C))C)C([O-])=O)C	9
1877	C([C@H]1(O[C@H]([C@H](O)[C@@H](O)[C@@H]1O)OC3(\\C=C/C4(/C(C(/C2(\\C=C/C(/O)=C\\C=2))=C/OC(/C=3)=4)=O))))O	4
1878	CC1(/CC/C=C(C)/CCC2(C(C)(C(/C=C(C)/CC/C=1)2)C))	9
1879	CC([C@H]1(CC[C@H](CC1=O)C))C	9
1880	CC(C)=CCC3(/C(/[O-])=C\\C(\\O)=C2(C(/O\\C=C(C1(\\C(\\O)=C/C(/O)=C\\C=1))/C2=O)=3))	4
1881	CC\\C=C/CC1(C(=O)CCC1CC(N[C@@H](CCC(N)=O)C([O-])=O)=O)	2
1882	C3(/C=C(C(/O)=C\\C(\\[C@H]1(OC2(\\C(/C[C@H]1O)=C(/C=C(/C=2)/O)\\O)))=3)/O)	4
1883	CC[C@@]25(\\C=C/C[NH+]4(CC[C@@]1(C3(/C=C\\C(\\O)=C/C(/NC\\1=C(C2)/C(=O)OC)=3))[C@@H]45))	3
1884	CC(C3(/C4(\\C=C(C)/C(C1(\\C(\\O)=C/C2(C(\\C=O)=C(C(/OC)=C(C(C)C)\\C(C(/C)=1)=2)\\O)))=C(C(\\C(\\C=O)=C(C(/OC)=3)\\O)=4)O)))C	9
1885	C(NC(/C=C/C1(\\C=C/C(/O)=C(C=1)/O))=O)CCN(C(/C=C/C2(\\C=C/C(/O)=C(C=2)/O))=O)CCCCNC(=O)/C=C/C3(\\C=C/C(/O)=C(C=3)/O)	3
1886	C([C@@H]3([C@H](O)[C@H](O)[C@@H](O)[C@@H](OC[C@@H]2([C@H](O)[C@H](O)[C@@H](O)[C@@H](O[C@H]1([C@H](O)[C@@H](O)[C@@H](O)[C@H](O)[C@@H]1O))O2))O3))O	7
1887	CC(C)=CCC1(/C(/[O-])=C\\C(\\OC)=C(C(/O)=1)\\C(/C=C/C2(\\C=C/C(/O)=C\\C=2))=O)	4
1888	C/C=C4([C@@H](C(\\C(OC)=O)=C\\O)C[C@@H]1([N+](/CCC2(\\C3(/C=C\\C=C/C(/NC\\1=2)=3)))=C/4))	3
1889	CCC\\C=C/C\\C=C/CCCCCCCC(=O)SCCNC(=O)CCNC(=O)[C@H](O)C(C)(C)COP(=O)(OP(=O)(OC[C@H]1(O[C@H]([C@@H]([C@@H]1OP([O-])(=O)[O-])O)N2(C3(\\N=C/N=C(C(\\N=C/2)=3)/N))))[O-])[O-]	4
1890	C=C[C@@](C)(O)CCC=C(C)C	9
1891	C(OC(=O)CC([O-])=O)[C@@H]1([C@@H](O)[C@H](OC(=O)CC(=O)[O-])[C@@H](O)[C@@H](O1)OC3(\\C(C2(\\C=C(C(/O)=C\\C=2)\\O))=[O+]C4(\\C(/C=3)=C(/C=C(/C=4)/[O-])\\[O-])))	4
1892	[C@@H]1([C@H]([C@H]([C@H]([C@@H]([C@H]1OP(=O)([O-])[O-])OP(=O)([O-])OP([O-])([O-])=O)OP(=O)([O-])[O-])OP(=O)([O-])[O-])OP(=O)([O-])[O-])O	7
1893	C6(\\C(\\C4(\\OC5(/C=C(/C=C(C(\\C(C(/O[C@@H]1([C@H]([C@@H]([C@@H](O)[C@@H](O1)CO)O)O[C@@H]2([C@H]([C@@H]([C@@H](O)[C@@H](O2)CO)O)O[C@@H]3([C@H]([C@@H]([C@@H](O)[C@@H](O3)CO)O)O))))=4)=O)=5)/O)/O)))=C/C=C(\\C=6)/O)	4
1894	C3(/C(/[C@H]1(OC2(/C=C(/C=C(C(\\C(C1)=O)=2)/O)/[O-])))=C\\C(\\O)=C(C(/O)=3)\\O)	4
1895	C([C@H](CC[NH+]1([C@@H](CC1)C([O-])=O))[NH2+]CCC(C([O-])=O)=O)([O-])=O	6
1896	CC(/C=C/C=C(C)/C=C=C1(C(C)(C)CC(O)C[C@](O)(C)1))=C\\C=C\\C=C(C)\\C=O	2
1897	CSCCCCCCC=[N+](O)[O-]	3
1898	CC/C=C/S(=O)C[C@H]([NH3+])C(=O)[O-]	8
1899	C=C[C@@]3(CC[C@H]2([C@@]1(CCCC(C)([C@H]1CCC/2=C\\3)C)C))C	9,11
1900	C[C@@H]1(C[NH+]2([C@H]3(C[C@@H]4([C@@](C)([C@@H]([C@H](C)[C@@H](CC1)2)3)CC[C@H]5([C@H]4C\\C=C6(C[C@@H](O)CC[C@](C)56))))))	3
1901	CC(C)=C(C)CC[C@@H](C)[C@H]3(CC[C@H]4([C@@H]2(C\\C=C1(C[C@@H](O)CC[C@@](C)1[C@H]2CC[C@](C)34))))	9
1902	C3(\\C(\\C(=O)CC(=O)C2(/C(/O)=C([C@H]1([C@@H]([C@H]([C@H](O)[C@H](O1)CO)O)O))\\C(\\[O-])=C/C(/O)=2))=C/C=C(\\C=3)/O)	4
1903	C=C[C@@H](/C=C/C1(\\C=C/C(/O)=C\\C=1))C2(\\C=C/C(/O)=C\\C=2)	4
1904	C3(/C=C(\\C=C/C(/[C@H]1(OC2(\\C(/C(C1)O)=C(/C=C(/C=2)/O)\\O)))=3)/O)	4
1905	C(C1(\\C=C/C(/O)=C\\C=1))(=O)[O-]	4
1906	C3(/C(/[C@H]1(OC2(\\C(/[C@@H]([C@@H]1O)O)=C(/C=C(/C=2)/O)\\O)))=C\\C(\\O)=C(C(/O)=3)\\O)	4
1907	CCC(C(=O)[O-])=N	11
1908	COC1(\\C(\\OC)=C/C=C(/C=1)/C2(/OC3(\\C(\\C(=O)C(/OC)=2)=C(/C=C(/C=3)/OC)\\O)))	4
1909	COC3(\\C=C/C(/C1(/OC2(\\C(\\C(=O)C(/[O-])=1)=C(/C=C(/C=2)/O)\\O)))=C\\C=3)	4
1910	CCCCCC1(\\C=C(C2(\\C=C/C(C)(OC(\\C=1)=2)CCC=C(C)C))\\O)	10
1911	C4(CCCC3(C1(CC(C2(CCCC(N(C1)2)=O))C[NH+]34)))	3
1912	CC(/CO)=C\\CNC1(\\C2(\\N=C/N(C(\\N=C/N=1)=2)[C@@H]3([C@@H]([C@H]([C@@H]([C@H](O3)CO)O)O)O)))	2
1913	CC(C)C2(\\C=C1(CC[C@H]3(C(C)(C)CCC[C@](C)(C1=CC=2)3)))	9
1914	CC(C)=CCCC(\\C)=C/C=C\\[C@@H](C)[C@@]1(C)(CCC2(\\[C@]3(C)([C@@H](C[C@H](O)C\\1=2)C(C)(C)[C@@H](O)CC3)))	9
1915	C=C([C@H]1([C@H]2(\\C=C(C)/CC[C@@H]([C@@H](CC1)C)2)))C	9
1916	[C@@H]1(OP([O-])([O-])=O)([C@@H](OP([O-])([O-])=O)[C@H](OP([O-])(=O)[O-])[C@@H](OP([O-])(=O)OP([O-])(=O)[O-])[C@H](OP(=O)([O-])[O-])[C@@H](OP(=O)([O-])[O-])1)	7
1917	C1([NH+]([C@@H](C2(\\C=C(C(/OC)=C\\C(/C1)=2)\\O))CC6(\\C=C/C(/OC5(/C=C(C[C@H]3([NH+](CCC4(/C=C(C(/O)=C\\C/3=4)/OC))C))\\C=C/C(/O)=5))=C\\C=6))C)	3
1918	C[C@H]7(CC[C@@]1(O[C@@H]6([C@H]([C@H](C)1)[C@]5(C)([C@H]([C@H]4([C@@H]([C@]3(C)([C@H](C[C@@H](O[C@@H]2(O[C@H](CO)[C@H](O)[C@H](O)[C@@H](O)2))CC3)CC4))CC5))C6)))(NC7))	3
1919	C=CC1([C@@H](C)[C@@H]2([C@@H](CC=1)[C@@]3(C)([C@H](CC2)C(C)(C)CC(=O)C3)))	9
1920	CC(C2(\\CC[C@@H]3([C@@]1([C@H]([C@@](CCC1)(C)C)C\\C=C(/C=2)/3)C)))C	9
1921	COC2(/C=C(\\C=C/C(/C=C/C(=O)C1(\\C=C/C(/O)=C\\C=1))=2)/O)	4
1922	CSCCCCC(/S[C@@H]1(O[C@H](CO)[C@@H](O)[C@H](O)[C@@H](O)1))=N\\O	3
1923	CC(/C=C/C=C(C)/C=C/C1(/C(C)(C)C[C@@H](CC(/C)=1)O))=C\\C=C\\C=C(C)\\C=C\\C=C(C)\\C=C\\C2(\\C(C)(C)C[C@@H](CC(/C)=2)O)	9,17
1924	COC3(\\C=C/C(/C1(/OC2(/C=C(C(\\O)=C(C(\\C(=O)\\C=1)=2)\\O)/OC)))=C\\C=3)	4
1925	C([C@@H]2([C@H]([C@H]([C@H](N1(C(/N=C(\\C=C/1)/N)=O))O2)O)O))OP([O-])([O-])=O	7,9
1926	C([C@@H]2([C@H]([C@H]([C@H](N1(C(/N=C(\\C=C/1)/N)=O))O2)O)O))OP(OP([O-])([O-])=O)([O-])=O	9
1927	CC(C)=CCC1(/C=C(\\C=C/C(/O)=1)/C2(/C(C3(/C(/O)=C\\C(\\[O-])=C/C(/O\\C=2)=3))=O))	4
1928	CC(CCC[C@H](CCC[C@@H](C)CCCC(\\C)=C/COP([O-])(=O)[O-])C)C	9
1929	C3(/C=C(\\C=C/C(C1(C(C2(/C(/OC(O)1)=C\\C(\\O)=C/C(/O)=2))=O))=3)/O)	4
1930	C=CCC3(\\C=C/C(/O[C@@H]2(O[C@H](CO[C@@H]1(OC[C@](O)(CO)[C@@H](O)1))[C@@H](O)[C@H](O)[C@@H](O)2))=C\\C=3)	15
1931	CSCCCC=[N+](O)[O-]	3
1932	C(O)CCC(/S[C@@H]1(O[C@H](CO)[C@@H](O)[C@H](O)[C@@H](O)1))=N\\OS(=O)(=O)[O-]	3
1933	C3(O[C@@H](OC[C@H]2(O[C@@H](O[C@@H](C#N)C1(\\C=C/C=C\\C=1))[C@H](O)[C@@H](O)[C@H](O)2))[C@H](O)[C@@H](O)[C@@H](O)3)	14
1934	CC\\C=C/C\\C=C/C\\C=C/CCCCCCCC(=O)[O-]	1
1935	C(OP(=O)([O-])[O-])[C@H]1(O[C@](O)(CO)[C@@H](O)[C@H](O)1)	7,16
1936	C=C(C)[C@H]1(C[C@H]2(C(CCC[C@@](CC1)(C)2)=C))	9
1937	C=C([C@H]2(C[C@]1([C@@H]([C@H]([C@@H](C[C@@H]1C=O)O)O)C)CC2))C	9
1938	C(O)[C@@H]4([C@@H](O)[C@H](O)[C@@H](O)[C@H](C3(/C(/O)=C2(C(/OC(O)(C1(\\C=C/C(/O)=C\\C=1))CC(=O)2)=C\\C(\\[O-])=3)))O4)	4
1939	C3(/C=C(C(/OS(=O)(=O)[O-])=C\\C(\\C1(\\OC2(/C=C(/C=C(C(\\C(=O)C(/OS(=O)(=O)[O-])=1)=2)/O)/OS(=O)(=O)[O-])))=3)/OS(=O)(=O)[O-])	4
1940	[C@@H]1(O)([C@@H](O)[C@H](OP(=O)([O-])[O-])[C@@H](O)[C@@H](OP([O-])([O-])=O)[C@@H](O)1)	16
1941	C(=O)(N)CC[C@H]([NH3+])C([O-])=O	2
1942	CC1(\\C3(C2(C(CCCC(C(C\\C=1)2)3C)(C)C)))	9
1943	CC(/CO[C@@H]1([C@@H]([C@H]([C@@H]([C@H](O1)CO)O)O)O))=C\\CNC2(\\C3(\\N=C/NC(/N=C\\N=2)=3))	2
1944	C(OC(C1(\\C=C(C(\\O)=C(/C=1)\\O)\\O))=O)[C@H]6(O[C@H]([C@H](OC(C2(\\C=C(C(\\O)=C(/C=2)\\O)\\OC(C3(\\C=C(C(\\O)=C(/C=3)\\O)\\O))=O))=O)[C@@H](OC(=O)C4(\\C=C(C(\\O)=C(/C=4)\\O)\\O))[C@H](OC(=O)C5(\\C=C(C(\\O)=C(/C=5)\\O)\\O))6)OC(C7(\\C=C(C(\\O)=C(/C=7)\\O)\\O))=O)	4
1945	CC(C)C([O-])=O	10
1946	C2(/C=C(\\C=C/C(/[C@@H](O[C@@H]1(O[C@H](CO)[C@@H](O)[C@H](O)[C@@H](O)1))C#N)=2)/O)	3,14
1947	C(O)[C@@H]1([C@H](O)[C@H](O)[C@@H](O)[C@@H](O1)OC3(\\C(C2(\\C=C(C(/O)=C\\C=2)\\O))=[O+]C4(\\C(/C=3)=C(/C=C(/C=4)/O)\\[O-])))	4
1948	C=C[C@@](CC/C=C(C)/CCC=C(C)C)(C)O	9
1949	C4(/C=C3(C(/OC(C2(OC1(\\C=C/C(=O)\\C=C/1)2))C(=O)3)=C\\C(\\O)=4))	4
1950	C(SC[C@@H]3([C@@H](O)[C@@H](O)[C@H](N1(C2(\\N=C/N=C(C(\\N=C/1)=2)/N)))O3))C[C@@H](C([O-])=O)[NH3+]	0,2,3,4,7,9,11,14
1951	COC1(\\C(\\O)=C/C=C(/C=C/CO)/C=1)	3,4
1952	C(NC(SC[C@@H](C([O-])=O)NC(=O)CC[C@H]([NH3+])C([O-])=O)=S)C1(\\C2(/C=C\\C=C/C(/N/C=1)=2))	14
1953	CC(C)[C@H]1(/C=C/C(CC\\C=C(C)/CC1)=C)	9
1954	CC(C)=CCCC(\\C)=C/CCC(\\C)=C/CCC(/C)=C/COP([O-])(=O)OP(=O)([O-])[O-]	9
1955	CCC1(\\C5([NH+]2(CC(\\C=1)C[C@](C(OC)=O)(C3(\\NC4(/C=C\\C=C/C(/C(\\CC2)=3)=4)))5)))	3
1956	CC(/CC[C@H]2([C@](C)(O)CCC1([C@](C)(CCCC(C)(C)1)2)))=C\\CO	9
1957	C(#N)\\C=C1(C2(/C=C\\C=C/C(/N=C\\1)=2))	11
1958	C(\\CC1(\\C=C/C(/O)=C\\C=1))=N\\O	3
1959	CO[C@@H]1([C@H]([C@H]([C@@H]([C@@H]([C@H]1O)O)O)O)O[C@H]2(O[C@@H]([C@@H]([C@@H]([C@H]2O)O)O)CO))	7
1960	C=C1([C@H]3(C[C@]4(C1)([C@H]([C@@H]5([C@]2(C(=O)O[C@](CCC2)([C@@H](CC3)4)5)(C)))C([O-])=O)))	2
1961	COC1(\\C(\\O)=C/C=C(/C=C/C=O)/C=1)	3,4
1962	CC(C)=CCCC(\\C)=C/C=O	9,17
1963	C(NCC1(\\C=C/C(/O)=C(/C=1)/O))CC2(\\C=C/C(/O)=C\\C=2)	3
1964	CC(C)([C@@H](O)C(=O)NCCC(=O)NCCSC(/C=C/C=C/C1(\\C=C/C2(/OCOC(/C=1)=2)))=O)COP(=O)(OP(=O)(OC[C@H]3(O[C@H]([C@@H]([C@@H]3OP([O-])(=O)[O-])O)N4(C5(\\N=C/N=C(C(\\N=C/4)=5)/N))))[O-])[O-]	3
1965	C/C=C/C1(\\C=C/C(/OC)=C(C=1)/OC)	4
1966	C[NH+]4(CC[C@@]15([C@@H]3([C@H](\\C=C/[C@@H]([C@@H](CC2(\\C=C/C(/O)=C(C\\1=2)/O3))4)5)O)))	3
1967	COC4(\\C(\\O)=C/C=C(/C=C/C(/O)=C/C(/C=C/C3(\\C=C/C(/O[C@H]1([C@@H]([C@H]([C@@H]([C@H](O1)CO[C@H]2([C@@H]([C@H]([C@@H]([C@H](O2)CO)O)O)O))O)O)O))=C(C=3)/OC))=O)/C=4)	4
1968	C1(CC4(/C=C(C(/OC)=C\\C(\\C2(\\[N+]\\1=C/C3(\\C(/C=2)=C/C=C(C(\\OC)=3)/OC)))=4)/OC))	3
1969	CC(C)C12(C(C1)C(CC2)=C)	9
1970	C[C@H]1(CN[C@@]2(CC1)([C@@H](C)C3([C@@H](O2)CC4([C@@](C)3CC[C@H]5([C@H]4CC[C@@H]6([C@@](C)5CCC(=O)C6))))))	3
1971	CN1(C2(C(=O)N(C(=O)N(C(\\N=C/1)=2)C)C))	3,14
1972	C3(/C=C(\\C=C/C(/[C@@H]1([C@H](O)CC2(/C(/O1)=C\\C(\\O)=C/C(/O)=2)))=3)/O)	4
1973	C(F)C([O-])=O	11
1974	C(NC(/C=C/C1(\\C=C/C=C\\C=1))=O)CC2(\\C=C/C(/O)=C\\C=2)	3
1975	CC(/C=C/C=C(C)/C=C=C1(C(C)(C)C[C@H](O)C[C@](O)(C)1))=C\\C=C\\C=C(C)\\C=C\\C=C(C)/C=C/[C@]23(C(C)(C)C[C@H](O)C[C@@](C)(O2)3)	2,9
1976	C/C=C3([C@@H]2(C4([C@@H](OC(=O)C)C15(C6(\\C(\\N=C1\\[C@H](C2)N(C3)[C@H]4C5)=C/C=C\\C=6)))))	3
1977	COC1(\\C(\\O)=C/C=C(/C=1)/C2(/OC3(/C(/C(C(/[O-])=2)=O)=C(/C=C(C(\\OC)=3)/O)/O)))	4
1978	C1(CC[C@H]([NH+](C)1)C2(\\C=N/C=C\\C=2))	3
1979	COC4(\\C(\\O)=C/C=C(C[C@@H]3([C@@H](CC1(\\C=C/C2(/OCOC(/C=1)=2)))COC3=O))\\C=4)	4
1980	CC1(OC(\\C)=C(C(=O)1)/O[C@H]2([C@H](O)[C@@H](O)[C@H](O)[C@@H](COC(=O)CC([O-])=O)O2))	0
1981	C([NH3+])CC[NH2+]CCCC[NH3+]	3
1982	C=C1([C@@]3(O)(C[C@]4(C1)([C@H]([C@@H]5([C@]2(C(=O)O[C@](CCC2)([C@@H](CC3)4)5)(C)))C([O-])=O)))	2
1983	CC(/C=C/C=O)=C\\C=C\\C=C(C)\\C=C\\C=O	17
1984	C[C@H]5([C@H](C)[C@@H]2([C@@](C(O)=O)(CC[C@@]3(C)([C@]1(C)(CC[C@H]4([C@](C)(C)[C@@H](O)CC[C@](C)([C@H]1C\\C=C2/3)4))))CC5))	9
1985	C([C@H]1(O[C@@H]([C@@H]([C@H]([C@H]1O)O)O)O[C@@H]2([C@H]([C@@H]([C@H]([C@H]([C@H]2O)O)O)O)O)))O	7
1986	CC(/C=C/C=C(C)/C=C/C([O-])=O)=C\\C=C\\C=C(C)\\C=C\\C=C(C)\\C=C\\C([O-])=O	9
1987	CC(C2(\\C=C1(CCC3([C@@]([C@H]1CC=2)(CCC[C@]3(C=O)C)C))))C	9
1988	C1(\\C(\\O)=C/C2(/C(=O)C3(/C(/OC(/C=1)=2)=C\\C(\\[O-])=C/C(/O)=3)))	12
1989	CC(C)CC(=O)O[C@H]1([C@H](OC(C(C)C)=O)[C@@H](OC(=O)C)[C@H](O[C@H](CO)1)O[C@]2(CO)(O[C@H](CO)[C@@H](O)[C@H](OC(=O)CC(C)C)2))	7
1990	C4(/C=C(C(/O)=C\\C(\\C1(\\OC2(/C=C(/C=C(C(\\C(=O)\\C=1)=2)/O)/O[C@@H]3(O[C@H](CO)[C@@H](O)[C@H](O)[C@@H](O)3))))=4)/O)	4
1991	C=C\\C=C/CC1(\\C(=O)C[C@H](O)C(/C)=1)	11
1992	CSCCCC(/S[C@@H]1(O[C@H](CO)[C@@H](O)[C@H](O)[C@@H](O)1))=N\\O	3
1993	C=C1(CCC[C@@]2(C)(C1C[C@H](C(O)(C)C)CC2))	9
1994	C([O-])(=O)C(=O)CC1(\\C2(/C=C\\C=C/C(/N\\C=1)=2))	2
1995	CC2(\\CC[C@H]3(C(C(=O)O[C@H]([C@H]1(O[C@@](C)1C(O)C\\C=2))3)=C))	9
1996	CSCCCCCC(/SC[C@H]([NH3+])C([O-])=O)=N\\O	3
1997	CC5(/[C@@H](OC(=O)[C@H](O)[C@@H](NC(=O)C1(\\C=C/C=C\\C=1))C2(\\C=C/C=C\\C=2))C[C@@]4(O)([C@@H](OC(=O)C3(\\C=C/C=C\\C=3))[C@H]6([C@](C)(C(=O)[C@H](OC(C)=O)C(\\C(C)(C)4)=5)[C@@H](O)C[C@H]7(OC[C@@](OC(=O)C)67))))	9
1998	COC3(\\C=C/C(/C1(/OC2(/C=C(/C=C(C(\\C(=O)\\C=1)=2)/O)/[O-])))=C\\C=3)	4
[truncated: 31 more rows]

## Sheet: Table S3
Table S3. The details of Dataset B.
No.	SMILES	Label*
1	C(OP(=O)([O-])[O-])[C@@H]2([C@H]([C@H]([C@H](N1(\C=C/C(/N)=N\C1=O))O2)O)O)	7,9
2	CC1(OC4(/C(\CC1)=C2(C(/OC3(\C(\C2=O)=C(/C=C(/C=3)/[O-])\O))=C\C(\O)=4)))C	12
3	C(/C1(/C=C(C(/O)=C\C=1)/O))=C\C(C2(\C(\O)=C/C(/O)=C\C=2))=O	4
4	CC(O)(C)CC#N	3
5	CC(C)C(O[C@H]2([C@H](O)[C@@H](O)[C@@H](O[C@]1(CO)(O[C@H](CO)[C@@H](O)[C@H](O)1))O[C@H](CO)2))=O	7
6	CN1(C(=O)N(C)C2(N(C)C(=O)N(C)C(=O)C1=2))	14
7	CCCCCCCCCC(O[C@@H]2([C@@H](O)[C@@H](O[C@]1(CO)(O[C@H](CO)[C@@H](O)[C@H](O)1))O[C@H](CO)[C@@H](OC(=O)CC(C)C)2))=O	7
8	CSCCCCCC(\\SC[C@H]([NH3+])C(=O)NCC([O-])=O)=N\\O	3
9	COC5(/C=C(/C=C/C(OC[C@H]4(O[C@@H](OC2(\C(=O)C3(/C(/OC(\C1(/C=C(C(/O)=C\C=1)/OC))=2)=C\C(\O)=C/C(/O)=3)))[C@H](O)[C@@H](O)[C@H](O)4))=O)\C=C/C(/O)=5)	4
10	CN1(C2(/N=C(N(C)C(=O)C(NC(=O)1)=2)/OC))	14
11	C2(=O)(OC(/C=C/C1(\C=C/C(/O)=C\C=1))=C/C(/[O-])=C\2)	4
12	C=CCC3(\C=C/C(/O[C@@H]2(O[C@H](CO[C@@H]1(OC[C@](O)(CO)[C@@H](O)1))[C@@H](O)[C@H](O)[C@@H](O)2))=C\C=3)	15
13	CSC[C@H]1(O[C@H]([C@H](O)[C@H](O)1)N2(\C=N/C3(\C/2=N/C=N\C(/N)=3)))	6
14	COC1(\C(\O)=C/C=C(/C=1)/C4(/OC5(\C(\C(=O)C(/O[C@@H]3(O[C@@H]([C@@H](OC(=O)/C=C/C2(\C=C/C(/O)=C\C=2))[C@H](O)[C@@H](O)3)CO))=4)=C(/C=C(/C=5)/O)\O)))	4
15	CSCCCCCCCCC(/SCC([NH3+])C([O-])=O)=N\O	3
16	C(O)[C@@H]1([C@H](O)[C@H](O)[C@@H](O)[C@@H](O1)OC3(\C(=O)C4(/C(/O)=C\C(\[O-])=C/C(/OC(\C2(/C=C(C(/O)=C\C=2)/O))=3)=4)))	4
17	CCC(C)C(=O)[C@@]12([C@]([C@H](C[C@](C(C(\CC=C(C)C)=C1/O)=O)(C(=O)2)CC=C(C)C)CC=C(C)C)(C)CCC=C(C)C)	10
18	CC(\CO)=C\CNC3(/N=C\N=C1(C(/N=C\N1[C@@H]2(O[C@H](COP(=O)([O-])[O-])[C@@H](O)[C@@H](O)2))=3))	2
19	C[NH+]1([C@@H]2(CC[C@@H]1C[C@H](O)C2))	3
20	C=C1(C2(C(C)(C)C(C1)CC2))	9
21	CCC(C)C(O[C@@H]1([C@@H](O)[C@H](O[C@H](CO)[C@@H](OC(=O)CC(C)C)1)O[C@]2(CO)(O[C@H](COC(=O)CC(C)C)[C@@H](O)[C@H](OC(=O)CC(C)C)2)))=O	7
22	CC2(C(C(C(OC1(C(C(C(C(C)O1)O)O)O))C(O2)C5(/C(/O)=C4(C(/OC(/C3(\C=C(C(/O)=C\C=3)\O))=C/C4=O)=C\C(\[O-])=5)))O)=O)	4
23	CC(C)(COP(OP([O-])(OC[C@@H]1([C@@H](OP([O-])([O-])=O)[C@@H](O)[C@@H](O1)N2(C3(\N=C/N=C(C(\N=C/2)=3)/N))))=O)([O-])=O)[C@@H](O)C(=O)NCCC(=O)NCCSC(=O)/C=C/C4(\C=C/C(/O)=C\C=4)	3,4,5
24	CSCCCCCCCCC(\\S[C@@H]1(O[C@H](CO)[C@@H](O)[C@H](O)[C@@H](O)1))=N\\OS(=O)(=O)[O-]	3
25	CC(C)[C@@H](O[C@@H]1(O[C@@H]([C@@H](O)[C@H](O)[C@@H](O)1)CO))C#N	3
26	C1(\C=C/C(\C[C@@H](O)C(=O)[O-])=C\C=1)	3
27	C[C@H]([NH3+])[C@@H](O)C1(\C=C/C=C\C=1)	3
28	CC(C)[C@H](C)[C@@H](O)[C@H](O)[C@@H](C)[C@H]4(CC[C@@H]3([C@](C)(CC[C@H]2([C@H](COC(=O)[C@H]1(C[C@H](O)[C@H](O)C[C@@](C)12))3))4))	2
29	CSCCCCCCCC(\\SC[C@H](NC(=O)CC[C@H]([NH3+])C([O-])=O)C(=O)NCC([O-])=O)=N\\O	3
30	CC(C)[C@H](C)[C@@H](O)[C@H](O)[C@@H](C)[C@H]3(CC[C@H]4([C@@H]2(C[C@H](O)[C@H]1(C[C@H](O)CC[C@@](C)1[C@H]2CC[C@](C)34))))	2
31	C=C1([C@H]4(C[C@]3(C1)(CC[C@@H]2([C@](C)(C=O)CCC[C@](C)2[C@@H]3CC4))))	2,9
32	CC(C)[C@H](C)C[C@H](O)[C@@H](C)[C@H]3(CC[C@H]4([C@@H]2(C\C=C1(C[C@@H](O)CC[C@@](C)1[C@H]2CC[C@](C)34))))	2
33	CSCCCCC(\\SC[C@H]([NH3+])C([O-])=O)=N\\O	3
34	C=CC(OC(=O)/C=C/C1(/C=C(C(\O)=C(C=1)\OC)/OC))CC(/S[C@@H]2(O[C@H](CO)[C@@H](O)[C@H](O)[C@@H](O)2))=N\OS(=O)(=O)[O-]	3
35	CC(=O)CC(=O)SCCNC(=O)CCNC(=O)[C@H](O)C(C)(C)COP(=O)(OP(=O)(OC[C@@H]1([C@@H](OP([O-])(=O)[O-])[C@@H](O)[C@@H](O1)N2(C3(\N=C/N=C(C(\N=C/2)=3)/N))))[O-])[O-]	9
36	CC(C)=CCCC1(C)(C2(CC3(C(C)1C(C2)3)))	9
37	CC(C)[C@H](C)[C@@H](O)[C@H](O)[C@@H](C)[C@H]3(CC[C@H]4([C@@H]2(CC[C@H]1(C[C@H](O)[C@H](O)C[C@@](C)1[C@H]2CC[C@](C)34))))	2
38	C[C@H]1(C[NH2+][C@@]6(CC1)([C@@H](C)[C@H]2([C@H](C[C@@H]5([C@@]2(C)CC[C@H]3([C@@H](CC[C@@H]4([C@]3(C)CC[C@H](O)C4))5)))O6)))	3
39	C6(/C=C(\C=C/C(/C=C/C(=O)OC[C@H]5(O[C@@H](OC1(\C(=[O+]C2(\C(/C=1)=C(/C=C(/C=2)/[O-])\[O-]))C3(\C=C/C(/O)=C\C=3)))[C@H](O[C@@H]4(OC[C@@H](O)[C@H](O)[C@@H](O)4))[C@@H](O)[C@H](O)5))=6)/O)	4
40	CC1(C)([C@H]2(CC(O)[C@](C)1CC2))	9
41	C(O)[C@H]2(O[C@H](O[C@]1(CO)(O[C@H](CO)[C@@H](O)[C@H](O)1))[C@H](O)[C@@H](O)[C@H](O)2)	7
42	CSCCCCCCC(\\S)=N\\O	3
43	CC(C1(\C2(/C=C(C)\C(\O)=C/C(/C(\C)=C(\C=1)/O)=2)))C	9
44	C(OC(C1(\C=C(C(\O)=C(/C=1)\O)\O))=O)[C@H]5(O[C@H]([C@H](OC(C2(\C=C(C(\O)=C(/C=2)\O)\O))=O)[C@@H](OC(=O)C3(\C=C(C(\O)=C(/C=3)\O)\O))[C@H](OC(=O)C4(\C=C(C(\O)=C(/C=4)\O)\O))5)OC(C6(\C=C(C(\O)=C(/C=6)\O)\O))=O)	4
45	CC(C)[C@H](C)CC[C@@H](C)[C@H]3(CC[C@H]4([C@@H]2(CC(=O)[C@H]1(C[C@@H](O)CC[C@@](C)1[C@H]2CC[C@](C)34))))	2
46	CSCCCCCCCC(/SC[C@H]([NH3+])C(=O)NCC([O-])=O)=N\O	3
47	C4(\C(\C2(\[O+]=C1(/C=C(/C=C(C/1=C\C=2)/O[C@H]3([C@@H]([C@H]([C@H](O)[C@H](O3)CO)O)O))/[O-])))=C/C(/O)=C(\C=4)/O)	4
48	COC1(\C(\OC)=C/C2(\CCN3([C@H](C(\C=1)=2)CC4(\C=C/C5(/OCOC(/C(\C3)=4)=5)))))	3
49	C(OP(=O)([O-])OP(=O)([O-])[O-])[C@H]1(O[C@H]([C@H](O)[C@H](O)1)N2(\C=C/C(=O)NC(=O)2))	0,2,3,4,7,9,11,17
50	CCS(=O)C[C@H]([NH3+])C([O-])=O	8
51	CC(C)=CCC(CC1(/C2(/O[C@@H](CC(=O)C(/C(/O)=C\C(\O)=1)=2)C3(/C=C\C(\O)=C/C(/O)=3))))C(C)=C	4
52	C(O)[C@@H]2([C@H](O)[C@H](O)[C@@H](O)[C@@H](O[C@H]1([C@H](O)[C@@H](O)[C@@H](O)[C@H](O)[C@@H]1O))O2)	7
53	C[C@](OP([O-])([O-])=O)(CO)[C@H](O)COP(OP(OC[C@@H]2([C@H]([C@H]([C@H](N1(\C=C/C(/N)=N\C1=O))O2)O)O))(=O)[O-])([O-])=O	9
54	C(O)[C@H]([NH3+])C(=O)[O-]	3
55	C(OC(C1(\C=C/C=C\C=1))=O)CCC(/S[C@@H]2(O[C@H](CO)[C@@H](O)[C@H](O)[C@@H](O)2))=N\OS(=O)(=O)[O-]	3
56	C([C@H]1(O[C@H]([C@@H]([C@H]([C@@H]1O)O)O)OC2(\C(=[O+]C3(\C(/C=2)=C(/C=C(/C=3)/O)\[O-]))C4(\C=C/C(/O)=C\C=4))))OC(/C=C/C5(\C=C/C(/O)=C\C=5))=O	4
57	C(O)[C@]2(O)([C@@H](O)[C@H](OC[C@H]1(O[C@@H](O)[C@H](O)[C@@H](O)[C@H](O)1))OC2)	0
58	C(O)[C@@H]2([C@@H](O)[C@H](O)[C@@H](O[C@H]1([C@@H]([C@H]([C@@H]([C@H](O1)C([O-])=O)O)O)O))[C@@H](O2)OC4(/C=C3(C[C@@H](C([O-])=O)[N+](/C/3=C/C(/O)=4)=C\C=C5(C[C@@H](C(=O)[O-])[NH2+]C(/C(=O)[O-])=C/5))))	3
59	CSCCCCC(\\S[C@@H]1(O[C@H](CO)[C@@H](O)[C@H](O)[C@@H](O)1))=N\\O	3
60	CC(C)[C@H](C)C[C@H](O)[C@@H](C)[C@H]3(CC[C@H]4([C@@H]2(CC[C@H]1(C[C@@H](O)CC[C@@](C)1[C@H]2CC[C@](C)34))))	2
61	COC3(/C(/O)=C\C=C2(C(\OC(O[C@@H]1(O[C@H](CO)[C@@H](O)[C@H](O)[C@@H](O)1))C(=O)N(O)2)=3))	11
62	C(OC(=O)CC(=O)O)[C@@H]7([C@@H](O)[C@H](O)[C@@H](O)[C@H](OC6(\C=C(/C=C1(C(\C=C(C(=[O+]1)C2(\C=C/C(/O)=C(/C=2)/O))\O[C@@H]4(O[C@@H]([C@@H](O)[C@H](O)[C@@H](O[C@@H]3(OC[C@@H](O)[C@H](O)[C@@H](O)3))4)COC(/C=C/C5(\C=C/C(/O)=C\C=5))=O))=6))\O))O7)	4
63	CC2(\CC[C@H]1(C[C@H]3([C@](C)(CCC(\[C@](C)(C)1)=2)CC[C@H](O)C3=C)))	9
64	CC(C)([C@@H](O)C(=O)NCCC(=O)NCCSC(C[C@@H]([NH3+])C1(\C=C/C=C\C=1))=O)COP(=O)(OP(=O)(OC[C@@H]2([C@@H](OP([O-])(=O)[O-])[C@@H](O)[C@@H](O2)N3(C4(\N=C/N=C(C(\N=C/3)=4)/N))))[O-])[O-]	9
65	COC4(/C=C1(C(/CN3(CC[C@]21(\C=C/[C@H](C[C@@H]23)O)))=C\C(\O)=4))	3
66	C[C@H]1(C[NH2+][C@@]7(CC1)([C@@H](C)[C@H]2([C@H](C[C@@H]6([C@@]2(C)CC[C@H]4([C@@H](C\C=C5(C[C@@H](O[C@@H]3(O[C@H](CO)[C@H](O)[C@H](O)[C@@H](O)3))CC[C@@]4(C)5))6)))O7)))	3
67	C(OP(OP([O-])([O-])=O)(=O)[O-])[C@@H]2([C@H]([C@H]([C@H](N1(C(/N=C(\C=C/1)/N)=O))O2)O)O)	9
68	C4(/C=C(C(/O)=C\C(\C2(\OC3(/C=C(C(\[C@H]1([C@@H]([C@H]([C@@H]([C@@H](CO)O1)O)O)O))=C(C(\C(\C=2)=O)=3)/O)/[O-])))=4)/O)	4
69	C5(/C(/C(N)=O)=C\C=C/[N+](/[C@@H]4(O[C@H](COP(=O)([O-])OP(=O)([O-])OC[C@H]1(O[C@H]([C@H](O)[C@H](O)1)N2(\C=N/C3(C(/N)=N\C=N/C2=3))))[C@@H](O)[C@@H](O)4))=5)	1,2,3,4,7,9,11,16
70	CC1(\CC[C@H]2([C@@H](CC[C@H]([C@@H](\C=1)2)[C@H](C([O-])=O)C)C))	9
71	CC(C(SCCNC(=O)CCNC(=O)[C@H](O)C(C)(C)COP(=O)(OP(=O)(OC[C@@H]1([C@@H](OP([O-])(=O)[O-])[C@@H](O)[C@@H](O1)N2(C3(\N=C/N=C(C(\N=C/2)=3)/N))))[O-])[O-])=O)C	3,7,10
72	C=C[C@H]1([C@H]2(C[C@H]([NH+](C1)CC2)[C@H](C3(\C4(/C=C\C=C/C(/N=C\C=3)=4)))O))	3
73	C[C@@H]1(O[C@H]([C@H](O)[C@H](O)[C@@H](O)1)OC[C@@H]2([C@@H](O)[C@H](O)[C@@H](O)[C@@H](O2)O))	13
74	C(OP(=O)([O-])OP(O[C@H]1(OC[C@](O)(CO)[C@@H](O)1))(=O)[O-])[C@@H]3([C@H]([C@H]([C@H](N2(\C=C/C(=O)NC2=O))O3)O)O)	4
75	CCCCCCCCCCCC(O[C@@H]2([C@@H](O)[C@@H](O[C@]1(CO)(O[C@H](CO)[C@@H](O)[C@H](O)1))O[C@H](CO)[C@@H](OC(=O)CC(C)C)2))=O	7
76	C([C@H]1(O[C@H]([C@@H]([C@H]([C@@H]1O)O)O)OC2(\C(=[O+]C3(\C(/C=2)=C(/C=C(/C=3)/[O-])\[O-]))C4(\C=C/C(/O)=C\C=4))))OC(/C=C/C5(\C=C/C(/O)=C(C=5)/O))=O	4
77	C1(\C=C/C(\C\C=N/O)=C\C=1)	3
78	CCC(C)C(O[C@@H]2([C@@H](O)[C@@H](O[C@]1(CO)(O[C@H](CO)[C@@H](O)[C@H](OC(=O)CC(C)C)1))O[C@H](CO)[C@@H](OC(=O)CC(C)C)2))=O	7
79	CC(C)=C3(CC[C@@H]2([C@@]1(C([C@@](CCC1)(CO)C)CCC/2=C\3)C))	9
80	CC2(C)(C1(CC(C(=O)C(C)(C)1)C2))	9
81	COC4(/C=C(C[C@@H]3([C@@H](CC1(\C=C/C2(/OCOC(/C=1)=2)))COC3=O))\C=C(C(\OC)=4)\OC)	4
82	C[C@H]6(CC[C@H]1([NH+]([C@@H]2([C@H]([C@H](C)1)[C@]4(C)([C@@H](C2)[C@@H]5(CCC3(CC(CC[C@@](C)3[C@@H](CC4)5)=O)))))C6))	3
83	C(O)[C@H]1(O[C@H]([C@H](O)[C@@H](O)[C@H](O)1)OC2(\C(\O)=C(/C=C(/C=2)/C4(C(/O[C@H]3([C@H](O)[C@@H](O)[C@H](O)[C@@H](COC(CC(=O)[O-])=O)O3))=C\C5(\C(\[O+]=4)=C/C(/[O-])=C\C(\[O-])=5)))\O[C@@H]6([C@@H](O)[C@H](O)[C@@H](O)[C@H](CO)O6)))	4
84	CC(\CO)=C\C#N	3
85	CC(C1(/C2(\C=C(C)/C=C(C(\C(\C=O)=C(C(/O)=1)\O)=2)/O)))C	9
86	CCCCCCCCCCCC(O[C@H]2([C@H](O)[C@@H](O)[C@@H](O[C@]1(CO)(O[C@H](CO)[C@@H](O)[C@H](O)1))O[C@H](CO)2))=O	7
87	CC(C)[C@H](C)[C@@H](O)[C@H](O)[C@@H](C)[C@H]3(CC[C@H]4([C@@H]2(CC(=O)[C@H]1(C[C@H](O)CC[C@@](C)1[C@H]2CC[C@](C)34))))	2
88	CC(C)CC(O[C@H]2([C@H](O)[C@@H](O)[C@@H](O[C@]1(CO)(O[C@H](CO)[C@@H](O)[C@H](O)1))O[C@H](CO)2))=O	7
89	COC6(/C=C\C([C@@H]1(C4(\C(\[C@H](C2(C1C(OC2)=O))O[C@H]3([C@@H]([C@H]([C@H](O)[C@H](O3)CO)O)O))=C(C5(\OCOC(/C=4)=5))\OC)))=CC(\OC)=6)	4
90	COC1(/C=C(/C=C(C(\OC)=1)/OC)[C@@H]2(C5(\C(\[C@H](C3(C2C(OC3)=O))O[C@H]4([C@@H]([C@H]([C@H](O)[C@H](O4)CO)O)O))=C/C6(/OCOC(/C=5)=6))))	4
91	CC3(/[C@@H](O)C[C@@]2(O)([C@@H](OC(C1(\C=C/C=C\C=1))=O)[C@H]4([C@](C)(C(=O)[C@H](OC(C)=O)C(\C(C)(C)2)=3)[C@@H](O)C[C@H]5(OC[C@@](OC(=O)C)45))))	9
92	C=C\C=C/CC2(\C(=O)C[C@H](OC(=O)[C@@H]1([C@H]([C@@]1(C)C)C=C(C)C))C(/C)=2)	11
93	C6(/C=C(C(/O)=C\C(/C=C/C(=O)OC[C@H]5(O[C@@H](OC1(\C(=[O+]C2(\C(/C=1)=C(/C=C(/C=2)/O)\[O-]))C3(\C=C/C(/O)=C\C=3)))[C@H](O[C@@H]4(OC[C@@H](O)[C@H](O)[C@@H](O)4))[C@@H](O)[C@H](O)5))=6)/O)	4
94	CC(C)(COP([O-])(=O)OP(OC[C@H]3(O[C@@H](N1(C2(\N=C/N=C(C(\N=C/1)=2)/N)))[C@H](O)[C@H](OP([O-])(=O)[O-])3))(=O)[O-])[C@@H](O)C(=O)NCCC(=O)NCCS	0,1,2,3,4,5,7,9,11
95	CC(C)[C@@H](O)C#N	3
96	CSCCCCCC(\\SC[C@H]([NH3+])C([O-])=O)=N\\O	3
97	CC(C)=C[C@@H]1([C@@H](COP(=O)([O-])OP(=O)([O-])[O-])[C@]1(C)C)	11
98	COC2(\C=C(C3(\C(=O)C(/OC)=C(C1(\C=C(C(\O)=C(/C=1)\OC)\OC))\OC(/C=2)=3))\O)	4
99	CC2(/C=C(/C=C(C(C1(\OC(=O)/C=C(\C=1)/OC))=2)/O[C@@H]3(O[C@H](CO)[C@@H](O)[C@H](O)[C@@H](O)3))/O)	5
100	CC(/C=C/C=C(C)/C=C/C1(/C(\C)=C\C=C(C)/C(\C)=1))=C\C=C\C=C(C)\C=C\C=C(C)\C=C\C2(\C(C)(C)CCCC(/C)=2)	9
101	C3(/C=C(C(/O)=C\C(\C(=O)CC(=O)C2(/C(/O)=C([C@H]1([C@@H]([C@H]([C@H](O)[C@H](O1)CO)O)O))\C(\[O-])=C/C(/O)=2))=3)/O)	4
102	CC6(C[C@H]7(C2(\[C@]([C@@]1(CC[C@H]3(C([C@H](CC[C@]([C@H]1C\C=2)3C)O[C@H]4([C@@H]([C@H]([C@@H]([C@H](C([O-])=O)O4)O)O[C@H]5([C@@H]([C@H]([C@H]([C@H](O5)CO)O)O)O))O))(C)C))C)(CC[C@@](CC6)7C([O-])=O)C)))C	9
103	CSCCCCCCCC(\\SC[C@H]([NH3+])C([O-])=O)=N\\O	3
104	C3(/C=C(C(/O)=C\C(\C1(\OC2(/C=C(/C=C(C(\C(=O)C(/O)=1)=2)/O)/[O-])))=3)/O)	4
105	COC1(\C(\O)=C/C=C(/C=1)/C2(/OC3(\C(\C(=O)C(/OC)=2)=C(C(\OC)=C(/C=3)\OC)\O)))	4
106	C(=O)[C@H](O)[C@@H](O)[C@H](O)[C@H](O)C(=O)[O-]	16
107	CN2(CC[C@]13(/C=C(C(=O)/C=C1/[C@@H]2CCC4(\C=C(C(\OC)=C(C\3=4)\OC)\O))/OC))	3
108	C[NH+]1([C@@H]2([C@@H](O)C[C@@H]1C[C@@H](C2)OC(=O)[C@H](CO)C3(\C=C/C=C\C=3)))	3
109	CSC[C@@H](C([O-])=O)[NH3+]	8
110	COC3(\C=C/C(/C1(/OC2(/C=C(/C=C(C(\C(C(/O)=1)=O)=2)/O)/[O-])))=C\C=3)	4
111	C1(/C=C(C(/O)=C\C(\[C@@H](O)C#N)=1)/O)	3
112	C=CC(C)(/C=C/C(C)CCC(C)C(CCC(C)C(C)=C)=C)CC/C=C(C)/CCC(C)C(C)=C	9
113	CCCCCCCCCCCC(O[C@@H]2([C@@H](OC(=O)C)[C@@H](O[C@]1(CO)(O[C@H](CO)[C@@H](O)[C@H](OC(=O)CC(C)C)1))O[C@H](CO)[C@@H](OC(=O)CC(C)C)2))=O	7
114	C=CC(C)(/C=C/C(C)CC/C=C(C)/CCC(C(C)=C)C)CC/C=C(C)/CCC=C(C)C	9
115	C2(/C=C(C(/O)=C\C(\C(=O)CC(=O)C1(/C(/O)=C\C(\[O-])=C/C(/O)=1))=2)/O)	4
116	C1(OC(=O)C7(\C=C(C(\O)=C(C(\C6(C(/C(=O)O[C@@H]5([C@@H]1O[C@@H](OC(C2(\C=C(C(\O)=C(/C=2)\O)\O))=O)[C@H](OC(=O)C3(\C=C(C(\O)=C(/C=3)\O)\O))[C@@H](OC(=O)C4(\C=C(C(\O)=C(/C=4)\O)\O))5))=C\C(\O)=C(C(O)=6)\O))=7)\O)\O))	4
117	C=C(C)[C@@H]1(CC[C@]2(C1)([C@H](C)C[C@H](O)C[C@H](C=O)2))	9
118	COC1(\C(\OC)=C/C2(\CCN3([C@H](C(\C=1)=2)CC4(\C=C/C(/OC)=C(C(/C3)=4)/O))))	3
119	C4(/C=C(C(/O)=C\C(\[C@H]2(OC3(\C(/C[C@@H](OC(=O)C1(\C=C(C(\O)=C(/C=1)\O)\O))2)=C(/C=C(/C=3)/O)\O)))=4)/O)	4
120	CCCCCCCCCCCC(O[C@@H]2([C@@H](O)[C@@H](O[C@]1(CO)(O[C@H](CO)[C@@H](O)[C@H](OC(C)=O)1))O[C@H](CO)[C@@H](OC(=O)CC(C)C)2))=O	7
121	COC2(\C(\O)=C/C(/C=C/C(=O)NC1(/C=C\C(\O)=C/C(/C([O-])=O)=1))=C/C=2)	4
122	CCCCCCCCCC(O[C@@H]2([C@@H](O)[C@@H](O[C@]1(CO)(O[C@H](CO)[C@@H](O)[C@H](OC(=O)CC(C)C)1))O[C@H](CO)[C@@H](OC(=O)CC(C)C)2))=O	7
123	CC\C=C/C[C@@H]1(C(\C=C/[C@H](CCCCCCCC(=O)[O-])1)=O)	1
124	CC(C3(/C4(\C=C(C)/C(C1(\C(\O)=C/C2(C(\C=O)=C(C(/O)=C(C(C)C)\C(C(/C)=1)=2)\O)))=C(C(\C(\C=O)=C(C(/O)=3)\O)=4)O)))C	9
125	C([C@H]6(O[C@@H](OC5(\C(\O)=C/C(/C1(/OC2(\C(\C(\C=1)=O)=C(/C=C(/C=2)/O[C@H]3([C@@H]([C@H]([C@@H]([C@@H](C([O-])=O)O3)O)O)O[C@@H]4(O[C@@H]([C@H]([C@@H]([C@H]4O)O)O)C([O-])=O)))\O)))=C\C=5))[C@@H]([C@H]([C@@H]6O)O)O))(=O)[O-]	4,13
126	CC(C)[C@H](C)[C@@H](O)[C@H](O)[C@@H](C)[C@H]3(CC[C@H]4([C@@H]2(CC[C@H]1(C[C@H](O)CC[C@@](C)1[C@H]2CC[C@](C)34))))	2
127	C1(O[C@H]([C@H]([C@H](O)[C@@H]1O[C@@H]5([C@@H](O)[C@H](O)[C@@H](CO)O[C@@H](C4(/C(/O)=C3(C(/OC(/C2(\C=C/C(/O)=C\C=2))=C/C(=O)3)=C\C(\[O-])=4)))5))O)O)	4
128	CC(C1(/C2(\C=C(C)/C=C(C(\C(\C=O)=C(C(/OC)=1)\O)=2)/O)))C	9
129	CN2([C@H]3(C[C@@H](OC(=O)[C@@H](C1(\C=C/C=C\C=1))CO)C[C@H]2[C@@H]4(O[C@H]34)))	3
130	C=C[C@]1(C)(CC2(\[C@H](CC1)[C@@]3(C)(CCC[C@](C([O-])=O)(C)C(C\C=2)3)))	9
131	CC1(\C2(\NC3(/C=C(\C=C/C(/C(\C=C/N=1)=2)=3)/O)))	3
132	C([O-])(=O)[C@]1(O)(C[C@@H](O)[C@@H](O)[C@@H](C1)OC(=O)/C=C/C2(/C=C(C(/O)=C\C=2)/O))	4
133	C[C@H](/C=C/O)CC/C=C(C)/C=O	3
134	C1(\\NC2(/C=C\\C=C/C(/C(\\CC(\\SC[C@H]([NH3+])C(=O)NCC([O-])=O)=N\\O)=1)=2))	3
135	CN2(CC[C@]13(/C=C(C(=O)/C=C1/[C@@H]2CCC4(\C=C(C(\OC)=C(C\3=4)\OC)\OC))/OC))	3
136	C5(/C=C(\C=C/C(/C=C/C(=O)OC[C@H]4(O[C@@H](OC1(\C(=[O+]C2(\C(/C=1)=C(/C=C(/C=2)/[O-])\[O-]))C3(\C=C/C(/O)=C(/C=3)/O)))[C@H](O)[C@@H](O)[C@H](O)4))=5)/O)	4
137	COC1(\C(\O)=C/C=C(/C=1)/C2(/OC3(\C(\C(=O)C(/OC)=2)=C(C(\O)=C(/C=3)\OC)\O)))	4
138	CC(C)=CCCC(\C)=C/CC1(\C(\O)=C/C=C(\C=1)/C(=O)[O-])	4
139	CC4(/[C@@H](OC(=O)[C@H](O)[C@@H]([NH3+])C1(\C=C/C=C\C=1))C[C@@]3(O)([C@@H](OC(=O)C2(\C=C/C=C\C=2))[C@H]5([C@](C)(C(=O)[C@H](OC(C)=O)C(\C(C)(C)3)=4)[C@@H](O)C[C@H]6(OC[C@@](OC(=O)C)56))))	9
140	C([O-])(=O)C1(/C=C(C2(/C=C\C=C/C(/C(/O)=1)=2))/O)	4
141	CC(C)=CCCC(\C)=C/CCC(\C)=C/C(=O)OC	2
142	C=CC(C)(C)O	9
143	CC([C@H]1(CCC(\C=C/1)=C))C	9
144	CC(=O)CC1(CCC[NH+](C)1)	3
145	CC[C@H](C)C(=O)SCCNC(=O)CCNC(=O)[C@H](O)C(C)(C)COP(=O)(OP(=O)(OC[C@@H]1([C@@H](OP([O-])(=O)[O-])[C@@H](O)[C@@H](O1)N2(C3(\N=C/N=C(C(\N=C/2)=3)/N))))[O-])[O-]	7
146	CC(C)=CCC[C@](C)(O[C@@H]1(O[C@H](CO)[C@H]([C@H](O)[C@@H](O)1)O))[C@@H]4(CC[C@]5([C@]6(C)(CC[C@H]2([C@](C)(CC[C@@H](C(C)(C)2)O[C@@H]3(O[C@H](CO)[C@H]([C@H](O)[C@@H](O)3)O))[C@H](C[C@@H](O)[C@H]45)6)))(C))	9
147	CSCCCCCCC(/S[C@@H]1(O[C@H](CO)[C@@H](O)[C@H](O)[C@@H](O)1))=N\O	3
148	C3(\C([C@@H]1(C(C2(\C(\OC1)=C/C(/O)=C\C=2))=O))=C/C=C(\C=3)/O)	4
149	CC(C)[C@H](C)C[C@H](O)[C@@H](C)[C@H]3(CC[C@H]4([C@@H]2(CCC1(\[C@@](CCC(=O)\C=1)(C)[C@H]2CC[C@](C)34))))	2
150	CON2(C3(/C=C\\C=C/C(/C(\\CC(\\S[C@@H]1(O[C@H](CO)[C@@H](O)[C@H](O)[C@@H](O)1))=N\\OS(=O)(=O)[O-])=C\\2)=3))	3
151	C(=O)=O	2,3,4,5,6,8,9,10,11,12
152	CC(C)=CCCC1(\C(C2(/C(/O)=C\C=C(C(\C(\C=1)=O)=2)\O))=O)	4
153	CC(C)CC#N	3
154	CSCCCCC(/S[C@@H]1(O[C@H](CO)[C@@H](O)[C@H](O)[C@@H](O)1))=N\OS(=O)(=O)[O-]	3
155	CC(\CO[C@@H]1(O[C@H](CO)[C@@H](O)[C@H](O)[C@@H](O)1))=C\C#N	3
156	C=C[C@H]3([C@@H](O/C=C([C@@H](C[C@@H]1([NH2+]CCC2(/C=C(C(/O)=C\C/1=2)/OC)))3)/C(=O)OC)O[C@H]4([C@H](O)[C@H]([C@H](O)[C@@H](CO)O4)O))	3
157	C[C@H]1([C@H](O)[C@@H](O)[C@@H](O)C(O1)O[C@H]5([C@H](C3(/C(/[O-])=C\C4(\OC(/C2(\C=C(C(/O)=C\C=2)\O))=C/C(C(/C(/O)=3)=4)=O)))O[C@H](CO)[C@@H](O)[C@H](O)5))	4
158	C=C([C@@H]1(CCC(/C)=C2(CC[C@@H](C(C1)2)C)))C	9
159	C/C=C/SC[C@@H](C([O-])=O)NC(=O)CC[C@H]([NH3+])C([O-])=O	8
160	C(OP(=O)([O-])[O-])[C@H]3(O[C@@H](N1(C2(\C(\N=C/1)=C(N)/N=C\N=2)))[C@H](O)[C@H](O)3)	1,2,4
161	C[C@@]2(C)([C@@H]1(C[C@@](C)(CC1)[C@H](O)2))	9
162	C[C@@H]5(O[C@@H](O[C@@H]1([C@H]([C@@H]([C@@H](CO)O[C@H]1OC4(\C=C3(C(\C(\C=C(C2(\C=C/C(/O)=C(/C=2)/O))/O3)=O)=C(/C=4)\O)))O)O))[C@@H]([C@@H]([C@H]5O)O)O)	4
163	C(O)[C@H]1(O[C@H]([C@H](O)[C@@H](O)[C@H](O)1)OC2(\C(\O)=C(/C=C(/C=2)/C4(C(/O[C@H]3([C@H](O)[C@@H](O)[C@H](O)[C@@H](COC(CC(=O)[O-])=O)O3))=C\C5(\C(\[O+]=4)=C/C(/[O-])=C\C(\[O-])=5)))\O))	4
164	C([C@@H]1([C@H]([C@@H]([C@H](C(O1)=O)O)O)O))([O-])=O	4
165	C4(/C(/O)=C(C(/O)=C\C(\[C@@H]2(OC3(\C(/C[C@@H](OC(=O)C1(\C=C(C(\O)=C(/C=1)\O)\O))2)=C(/C=C(/C=3)/O)\O)))=4)/O)	4
166	C=CC1(C\C=C/SS1)	8
167	CSCCCCCCCCC(\\SC[C@H]([NH3+])C(=O)NCC([O-])=O)=N\\O	3
168	C(O)C(=O)[C@@H](O)[C@@H]([C@H](O)COP([O-])(=O)[O-])O	16
169	C/C=C/C1(/C=C(\C=C/C(O)=1)/OC)	4
170	COC6(/C=C(/C=C/C(/O)=C/C(/C=C/C3(/C=C(C(/O[C@H]1([C@@H]([C@H]([C@@H]([C@H](O1)CO[C@H]2([C@@H]([C@H]([C@@H]([C@H](O2)CO)O)O)O))O)O)O))=C\C=3)/OC))=O)\C=C/C(/O[C@@H]4(O[C@@H]([C@H]([C@@H]([C@H]4O)O)O)CO[C@H]5([C@@H]([C@H]([C@@H]([C@H](O5)CO)O)O)O)))=6)	4
171	CC(C)[C@H](C)CC[C@@H](C)[C@H]3(CC[C@H]4([C@@H]2(CC[C@H]1(CC(=O)CC[C@@](C)1[C@H]2CC[C@](C)34))))	2
172	C(OP(=O)([O-])OS(=O)([O-])=O)[C@H]3(O[C@@H](N1(C2(\C(\N=C/1)=C(N)/N=C\N=2)))[C@H](O)[C@H](OP([O-])(=O)[O-])3)	3,4
173	CC(C)=CCCC(\C)=C/CCC(\C)=C/CCC(\C)=C/CC/C=C(C)/CC/C=C(C)/CC/C=C(C)/CCC=C(C)C	9
174	C(ONC(NC(CC(=O)[O-])C(=O)[O-])=[NH2+])C[C@H]([NH3+])C([O-])=O	3
175	C2(\\NC3(/C=C\\C=C/C(/C(\\CC(\\S[C@@H]1(O[C@H](CO)[C@@H](O)[C@H](O)[C@@H](O)1))=N\\OS(=O)(=O)[O-])=2)=3))	3
176	CC3(C1(C2(C(C(C(C1)CC2)=C)(CC3)C)C))	9
177	CSCCCCCC(/S[C@@H]1(O[C@H](CO)[C@@H](O)[C@H](O)[C@@H](O)1))=N\O	3
178	CC(C)=CCC[C@]([C@@H]1([C@@H]2([C@@](C)(CC1)[C@]3(C)(CC[C@H]4(C([C@@H](O)CC[C@](C)([C@@H](C[C@@H](O)2)3)4)(C)C)))))(C)O	9
179	CC(C)(COP(OP([O-])(OC[C@@H]1([C@@H](OP([O-])([O-])=O)[C@@H](O)[C@@H](O1)N2(C3(\\N=C/N=C(C(\\N=C/2)=3)/N))))=O)([O-])=O)[C@@H](O)C(=O)NCCC(=O)NCCSC(=O)/C=C/C4(/C=C(C(\\O)=C(C=4)\\OC)/OC)	3
180	C[C@@H]3(O[C@H](OP(OP(OC[C@@H]2([C@H]([C@H]([C@H](N1(\C=C/C(=O)NC1=O))O2)O)O))(=O)[O-])(=O)[O-])[C@H](O)[C@H](O)[C@@H](O)3)	3,4,9
181	C(O)CCC(/S[C@@H]1(O[C@H](CO)[C@@H](O)[C@H](O)[C@@H](O)1))=N\OS(=O)(=O)[O-]	3
182	C3(/C=C(\C=C/C(/[C@@H]1(C(C2(/C(/O[C@@H](O)1)=C\C(\O)=C/C(/O)=2))=O))=3)/O)	4
183	CC(C)(COP(OP([O-])(OC[C@@H]1([C@@H](OP([O-])([O-])=O)[C@@H](O)[C@@H](O1)N2(C3(\N=C/N=C(C(\N=C/2)=3)/N))))=O)([O-])=O)[C@@H](O)C(=O)NCCC(=O)NCCSC(=O)/C=C/C4(/C=C(C(/O)=C\C=4)/OC)	3,4
184	CC(C2(\C=C1(CCC3([C@@](C1=CC=2)(CCC[C@]3(C(=O)[O-])C)C))))C	9
185	CC(C2(\C=C1(CCC3([C@@]([C@H]1CC=2)(CCC[C@]3(C(=O)[O-])C)C))))C	9
186	C(SC[C@H]3(O[C@@H](N1(C2(\C(\N=C/1)=C(N)/N=C\N=2)))[C@H](O)[C@H](O)3))C[C@@H](C(=O)[O-])[NH3+]	0,2,3,4,7,9,11
187	C(OP(=O)([O-])[O-])[C@@H]1([C@H]([C@@H]([C@](O)(O1)COP(=O)([O-])[O-])O)O)	0
188	COC1(/C=C(/C=C(C(\OC)=1)/OC)[C@H]3([C@H]5(C(=O)OC[C@H](CC4(C(\O)=C2(C(/OCO2)=C\C3=4)))5)))	4
189	C=CC(OC(C1(\\C=C/C=C\\C=1))=O)CC(\\S[C@@H]2(O[C@H](CO)[C@@H](O)[C@H](O)[C@@H](O)2))=N\\OS(=O)(=O)[O-]	3
190	CC(C)(COP(OP([O-])(OC[C@@H]1([C@@H](OP([O-])([O-])=O)[C@@H](O)[C@@H](O1)N2(C3(\N=C/N=C(C(\N=C/2)=3)/N))))=O)([O-])=O)[C@@H](O)C(=O)NCCC(=O)NCCSC(=O)/C=C/C4(\C=C/C(/O)=C\C(O)=4)	4
191	CN1([C@@H]2(CC(=O)[C@H](C(OC)=O)[C@H]1CC2))	3
192	CC(C)=CCCC(\C)=C/CCC(\C)=C/COP([O-])([O-])=O	2
193	C(=O)(OC/C=C/C1(\C=C/C(/O)=C\C=1))/C=C/C2(\C=C/C(/O)=C\C=2)	4
194	C=CCSC[C@@H](C([O-])=O)NC(=O)CC[C@H]([NH3+])C([O-])=O	8
195	CC7(C[C@H]8(C2(\[C@]([C@@]1(CC[C@H]3(C([C@H](CC[C@]([C@H]1C\C=2)3C)O[C@H]4([C@@H]([C@H]([C@@H]([C@H](C([O-])=O)O4)O[C@H]5([C@@H]([C@H]([C@@H]([C@@H](CO)O5)O)O)O))O[C@H]6([C@@H]([C@H]([C@H]([C@@H](CO)O6)O)O)O))O))(C)C))C)(CC[C@@](CC7)8C(=O)[O-])C)))C	9
196	CN(C=O)[C@H]1(CCC3(\C=C(C(\OC)=C(C(/C2(C\1=C\C(=O)C(/OC)=C\C=2))=3)\OC)\OC))	3
197	CC(C2(\CC[C@@H]3([C@@]1([C@H]([C@@](CCC1)(C)C)C\C=C(/C=2)/3)C)))C	9
198	C/C=C/S(=O)C[C@H]([NH3+])C([O-])=O	8
199	CC(C)=CCCC(/C)=C/CO	0
200	COC1(\C(\O)=C(C=C(/C=1)/C=C/C(OC(=O)[C@@H]2([C@H]([C@@H]([C@@H](O)C(O2)=O)O)O))=O)\OC)	4
201	C3(/C=C(\C=C/C(/C1(/OC2(/C=C(/C=C(C(\C(C(/O)=1)=O)=2)/O)/[O-])))=3)/O)	4
202	C=C([C@H]2(C[C@]1([C@@H](CC(\C=C(C)/1)=O)C)CC2))C	9
203	CC(C)([C@@H](O)C(=O)NCCC(=O)NCCSC(CC1([NH+](CCC1)C))=O)COP(=O)(OP(=O)(OC[C@@H]2([C@@H](OP([O-])(=O)[O-])[C@@H](O)[C@@H](O2)N3(C4(\N=C/N=C(C(\N=C/3)=4)/N))))[O-])[O-]	3
204	C(#N)C=C(CO[C@@H]1(O[C@@H]([C@@H](O)[C@H](O)[C@@H](O)1)CO))CO	3
205	C(OP(=O)([O-])OP(O[C@H]1(O[C@H](C([O-])=O)[C@@H](O)[C@H](O)[C@@H](O)1))(=O)[O-])[C@@H]3([C@H]([C@H]([C@H](N2(\C=C/C(=O)NC2=O))O3)O)O)	4,9,16
206	CSCCCCCCCC(\\S[C@@H]1(O[C@H](CO)[C@@H](O)[C@H](O)[C@@H](O)1))=N\\OS(=O)(=O)[O-]	3
207	CSCCCCCCCC(/S)=N\O	3
208	[C@H]4(OC3(\C=C1(C(\C(=O)C(\O1)=C\C2(\C=C/C(/O)=C(C=2)/O))=C(/C=3)\O)))(O[C@H](CO)[C@@H](O)[C@H](O)[C@@H](O)4)	4
209	CS(=O)CCCCCC(\\S[C@@H]1(O[C@H](CO)[C@@H](O)[C@H](O)[C@@H](O)1))=N\\OS(=O)(=O)[O-]	3
210	CC(C)[C@H](C)C[C@H](O)[C@@H](C)[C@H]3(CC[C@H]4([C@@H]2(CC[C@H]1(C[C@H](O)CC[C@@](C)1[C@H]2CC[C@](C)34))))	2
211	CCCCCCCCCCCC(O[C@@H]2([C@@H](O)[C@@H](O[C@]1(CO)(O[C@H](CO)[C@@H](O)[C@H](OC(=O)C(C)C)1))O[C@H](CO)[C@@H](OC(=O)CC(C)C)2))=O	7
212	C(O)[C@@H]3([C@@H](O)[C@H](O)[C@@H](O[C@H]1([C@@H]([C@H]([C@@H]([C@H](O1)C([O-])=O)O)O)OC(=O)/C=C/C2(\C=C/C(/O)=C\C=2)))[C@@H](O3)OC5(/C=C4(C[C@@H](C([O-])=O)[N+](/C/4=C/C(/O)=5)=C\C=C6(C[C@@H](C(=O)[O-])[NH2+]C(/C(=O)[O-])=C/6))))	3
213	C([C@@H]1([C@H]([C@@H]([C@H]([C@@H](O1)C3(/C4(/OC(/C2(\C=C/C(/O)=C(/C=2)/O))=C/C(C(/C(/O)=C\C(\[O-])=3)=4)=O)))O)O)O))O	4
214	C[C@](O)(CO)[C@H](O)COP(OP(OC[C@@H]2([C@H]([C@H]([C@H](N1(\C=C/C(/N)=N\C1=O))O2)O)O))(=O)[O-])([O-])=O	9
215	C[C@H]1(C[NH2+][C@@]6(CC1)([C@@H](C)[C@H]2([C@H](C[C@@H]5([C@@]2(C)CC[C@H]3([C@@H](C\C=C4(C[C@H](CC[C@@]3(C)4)O))5)))O6)))	3
216	CC(/C=C/C=C(C)/C=C=C1([C@@](O)(C)CC(O)CC(C)(C)1))=C\\C=C\\C=C(C)\\C=O	2
217	C(=O)([O-])[C@@H]([NH3+])CS(=O)C	8
218	C(O)[C@@H]1([C@@H](O)[C@H](O)[C@@H](O)[C@@H](O1)OC3(\C(C2(\C=C(C(/O)=C\C=2)\O))=[O+]C4(\C(/C=3)=C(/C=C(/C=4)/O[C@@H]6(O[C@H](COC(=O)C5(\C=C/C(/O)=C\C=5))[C@@H](O)[C@H](O)[C@@H](O)6))\[O-])))	4
219	CN3(CC[C@@]14(\C=C/[C@H](O)C[C@H](OC2(/C/1=C(\C=C/C(/OC)=2)/C3))4))	3
220	CC2(/CC[C@H]1(C[C@H]3([C@](C)(C[C@H](O)C(\[C@](C)(C)1)=2)CC[C@H](OC(C)=O)C3=C)))	9
221	CS(=O)CCCCCCC(/S[C@@H]1(O[C@H](CO)[C@@H](O)[C@H](O)[C@@H](O)1))=N\OS(=O)(=O)[O-]	3
222	CC(/C=C/C=C(C)/C=C/C1(/C(CCCC(/C)=1)(C)C))=C\C=C\C=C(C)\C=C\C=C(C)\C=C\C2(\C(CCC(C(/C)=2)O)(C)C)	9
223	C=C	2
224	C=C[C@@]1(C)(CCC2([C@](C)(O1)CCC3([C@@](C)2CCCC(C)(C)3)))	9
225	C(CO)[C@H]([NH3+])C([O-])=O	3,14
226	C[C@@H]5(O[C@H](OC1([C@H]([C@@H]([C@H](O[C@H]1OC4(\C=C2(C(\C(CC(O2)C3(\C=C(C(/OC)=C\C=3)\O))=O)=C(/C=4)\O)))CO)O)O))[C@@H]([C@@H]([C@H]5O)O)O)	4
227	C3(\C(\[C@@H]1(C(=O)C2(\C(\O[C@@H](O)1)=C/C(/O)=C\C=2)))=C/C=C(\C=3)/O)	4
228	C[C@H]1(C[NH2+][C@@]7(CC1)([C@@H](C)[C@H]2([C@H](C[C@@H]6([C@@]2(C)CC[C@H]3([C@@H](C\C=C4(C[C@H](CC[C@@]3(C)4)O[C@@H]5(O[C@H](CO)[C@@H](O)[C@H](O)[C@@H](O)5)))6)))O7)))	3
229	C(O)C(O)[C-]1(C(=O)C(=O)C(=O)O1)	2,9
230	CSCCCCC(\\SC[C@H]([NH3+])C(=O)NCC([O-])=O)=N\\O	3
231	CC(C)=CCC1(C2(C(C3(/C(/C(C(C)(C\C=C(C)/1)2)=O)=C(C(C)C)\C(\O)=C(C(\C=O)=3)\[O-]))=O))	9
232	C=C1([C@H]4(C[C@]3(C1)(CC[C@@H]2([C@](C)(CO)CCC[C@](C)2[C@@H]3CC4))))	2,9
233	C=C1(C[C@@]57(C[C@@]1(O[C@@H]4(O[C@@H]([C@@H](O)[C@H](O[C@H]2([C@H](O)[C@H]([C@H](O)[C@@H](CO)O2)O))[C@@H](O[C@H]3([C@H](O)[C@@H](O)[C@H](O)[C@@H](CO)O3))4)CO))CC[C@@H]([C@]6(C)(CCC[C@](C([O-])=O)(C)[C@@H](CC5)6))7))	9
234	CC(/C=C/C=C(C)/C=C=C1([C@@](O)(C)C[C@@H](O)CC(C)(C)1))=C\C=C\C=C(C)\C=C\C=C(C)\C=C\[C@]23(C(C)(C)C[C@H](O)C[C@@](C)(O2)3)	2,9
235	CCC\C=C/C\C=C/CCCCCCCC(=O)SCCNC(=O)CCNC(=O)[C@H](O)C(C)(C)COP(=O)(OP(=O)(OC[C@@H]1([C@@H](OP([O-])(=O)[O-])[C@@H](O)[C@@H](O1)N2(C3(\N=C/N=C(C(\N=C/2)=3)/N))))[O-])[O-]	4
236	CC(C)C3(\C=C2(CC[C@H]1(C(C)(C)CCC[C@@]1([C@H]2CC=3)C)))	9
237	CC(C)=CCCC(\C)=C/CCC(\C)=C/CCC(\C)=C/CC/C=C(C)/CCC[C@H](C)CCC[C@H](C)CCCC(C)C	9
238	C([C@@H]4([C@H]([C@@H]([C@H]([C@H](C2(/C3(/OC(/C1(\C=C/C=C\C=1))=C/C(C(/C(/O)=C\C(\O)=2)=3)=O)))O4)O)O)O))O	4
239	C=CCCCC(\\S[C@@H]1(O[C@H](CO)[C@@H](O)[C@H](O)[C@@H](O)1))=N\\OS(=O)(=O)[O-]	3
240	C1(OC2(\C(\O1)=C/C3(/[C@@]45(CCN(CC(/C=2)=3)[C@H](C[C@H](\C=C/4)O)5))))	3
241	C[C@H]8(CC[C@H]1([NH+]([C@@H]2([C@H]([C@H](C)1)[C@]6(C)([C@@H](C2)[C@@H]7(C\C=C5(C[C@@H](O[C@H]4([C@H](O[C@@H]3(O[C@H]([C@H](O)[C@H]([C@H]3O)O)C))[C@@H](O)[C@H](O)[C@@H](CO)O4))CC[C@@](C)5[C@@H](CC6)7)))))C8))	3
242	CCSO	8
243	COC1(\C(\O)=C/C=C(/C=1)/C4(/OC5(\C(\C(=O)C(/O[C@@H]3(O[C@@H]([C@@H](O)[C@H](OC(=O)/C=C/C2(\C=C/C(/O)=C\C=2))[C@@H](O)3)CO))=4)=C(/C=C(/C=5)/O)\O)))	4
244	CC(/C=C/C=C(C)/C=C=C1([C@@](O)(C)C[C@@H](O)CC(C)(C)1))=C\\C=C\\C=C(C)\\C=C\\C=C(C)/C=C/[C@]23(C(C)(C)C[C@H](O)C[C@@](C)(O2)3)	2,9
245	C[NH2+]CCCC[NH3+]	3
246	C[C@H]9(CC[C@H]1([NH+]([C@@H]2([C@H]([C@H](C)1)[C@]7(C)([C@@H](C2)[C@@H]8(C\C=C6(C[C@@H](O[C@H]5([C@H](O[C@@H]3(O[C@H]([C@H](O)[C@H]([C@H]3O)O)C))[C@@H](O)[C@H](O[C@@H]4(O[C@@H](C)[C@H](O)[C@@H](O)[C@H]4O))[C@@H](CO)O5))CC[C@@](C)6[C@@H](CC7)8)))))C9))	3
247	C=C1([C@@H]4(CC[C@@H]3([C@@](C1)([C@@H](O)C[C@@H]2([C@@](C([O-])=O)(C)CCC[C@](C)23))C4)))	2
248	COC5(/C=C(/C=C/C(/O)=C/C(/C=C/C3(/C=C(C(/O[C@H]1([C@@H]([C@H]([C@@H]([C@H](O1)CO[C@H]2([C@@H]([C@H]([C@@H]([C@H](O2)CO)O)O)O))O)O)O))=C\C=3)/OC))=O)\C=C/C(/O[C@@H]4(O[C@@H]([C@H]([C@@H]([C@H]4O)O)O)CO))=5)	4
249	COC1(\C(\O)=C(/C=C(/C=1)/C2(/OC3(/C=C(/C=C(C(\C(=O)C(/OC)=2)=3)/O)/[O-])))\O)	4
250	C1(\NC2(/C=C\C=C/C(/C(\CC(/[S-])=N\O)=1)=2))	3
251	CC(C)[C@H](C)[C@@H](O)[C@H](O)[C@@H](C)[C@H]3(CC[C@H]4([C@@H]2(CC(=O)[C@H]1(C[C@@H](O)CC[C@@](C)1[C@H]2CC[C@](C)34))))	2
252	C(O)[C@@H]1([C@@H](O)[C@H](O)[C@@H](O)[C@@H](O1)OC3(\\C(=O)C4(/C(/OC(\\C2(/C=C(C(/O)=C\\C=2)/O))=3)=C\\C(\\[O-])=C/C(/O)=4)))	4
253	C=CCC(/S[C@@H]1(O[C@H](CO)[C@@H](O)[C@H](O)[C@@H](O)1))=N\OS([O-])(=O)=O	3
254	C[C@H]6(CC[C@H]1([NH+]([C@@H]2([C@H]([C@H](C)1)[C@]4(C)([C@@H](C2)[C@@H]5(CCC3(C[C@H](CC[C@@](C)3[C@@H](CC4)5)O)))))C6))	3
255	COC1(\C(\O)=C/C=C(/C=1)/C2(/OC3(\C(\C(=O)C(/[O-])=2)=C(C(\OC)=C(/C=3)\O)\O)))	4
256	CC(C)=CCNC1(\C2(N(\C=N/C(\N=C/N=1)=2)[C@@H]3([C@@H]([C@H]([C@@H]([C@H](O3)CO)O)O)O)))	2
257	CS(=O)CCCC(\\S[C@@H]1(O[C@H](CO)[C@@H](O)[C@H](O)[C@@H](O)1))=N\\OS(=O)(=O)[O-]	3
258	CC(/CO)=C\CNC3(/N=C\N=C1(C(/N=C\N1[C@@H]2(O[C@H](COP(=O)([O-])[O-])[C@@H](O)[C@@H](O)2))=3))	2
259	COC1(\C(\O)=C(C=C(/C=C/C(=O)[O-])/C=1)\OC)	4
260	C[C@H]6(CC[C@H]1([NH+]([C@@H]2([C@H]([C@H](C)1)[C@]4(C)([C@@H](C2)[C@@H]5(CCC3(\[C@](C)(CCC(=O)\C=3)[C@@H](CC4)5)))))C6))	3
261	CC1(C)(C2(CC(C1CC2)=O))	9
262	C2(/C=C(\C=C/C(/C=C/C(C1(\C(\O)=C/C(/O)=C\C=1))=O)=2)/O)	4
263	C[C@@]3(C[C@H]4([C@]26(O[C@H](C[C@@H]5([C@]1(CC[C@@H]([C@@]([C@@H]1CC[C@@]([C@@]2(CC[C@@](C)(CC3)4)C)5C)(C)C)O)C))6)))C	9
264	CSCCCCCC(/SC[C@H](NC(=O)CC[C@H]([NH3+])C([O-])=O)C(=O)NCC([O-])=O)=N\O	3
265	CCC7(\C[NH+]6(CCC8(\C9(\C(\NC(/[C@@](C(=O)OC)(C3(\C(\OC)=C/C4(/N(C)[C@H]5([C@](C(OC)=O)(O)[C@H](OC(=O)C)[C@]2(CC)(\C=C/C[NH+]1(CC[C@]([C@@H]12)(C(/C=3)=4)5))))))C[C@H](C6)\C=7)=8)=C/C=C\C=9))))	3
266	C(O)[C@H]1(O[C@H]([C@@H]([C@H]([C@@H]1O)O)O)OC2(\C(=[O+]C3(\C=C(/C=C(C(\C=2)=3)/[O-])\O))C4(\C=C/C(/O)=C\C=4)))	4
267	C=C[C@](C)(O)CC/C=C(C)/CCC=C(C)C	9
268	C([O-])(=O)C(=O)CC1(\C=C/C=C\C=1)	3
269	CCCCCCCCCCCC(O[C@@H]2([C@@H](O)[C@@H](O[C@]1(CO)(O[C@H](CO)[C@@H](O)[C@H](OC(=O)CC(C)C)1))O[C@H](CO)[C@@H](OC(=O)CC(C)C)2))=O	7
270	C[C@@H]5(O[C@@H](O[C@@H]1([C@H]([C@@H]([C@@H](CO)O[C@H]1OC4(\C=C3(C(\C(\C=C(C2(\C=C/C(/O)=C\C=2))/O3)=O)=C(/C=4)\[O-])))O)O))[C@@H]([C@@H]([C@H]5O)O)O)	4
271	C([O-])(=O)C1(\C=C/C=[N+](/C=1)/[C@@H]2(O[C@@H]([C@H]([C@@H]([C@H]2O)O)O)CO))	3
272	C1(\C(\O)=C/C(/C([O-])=O)=C(\C=1)/N)	4
273	C5(/C=C(\C=C/C(/C1(/OC3(\C(\C(=O)\C=1)=C(C(\[C@@H]2(O[C@H](CO)[C@@H](O)[C@H](O)[C@@H](O)2))=C(/C=3)/O[C@@H]4(O[C@H](CO)[C@@H](O)[C@H](O)[C@@H](O)4))\O)))=5)/O)	4
274	C[C@H](CO[C@@H]1(O[C@@H]([C@@H](O)[C@H](O)[C@@H](O)1)CO))CC#N	3
275	COC1(\C(\O)=C(C=C(/C=C/CO)/C=1)\OC)	4
276	CC1(C)([C@@H]2(CC(=O)[C@@]1(C)CC2))	9
277	CC3(\C=C1(C(\C(C2(/C(/C1=O)=C\C(\[O-])=C/C(/O)=2))=O)=C(\C=3)\O))	4
278	CC1(\C(C2(\C(\C(\C=1)=O)=C(\C=C/C=2)\O))=O)	5
279	CCCC=[S+][O-]	8
280	C[C@@](O)(CCOP(=O)([O-])[O-])CC(=O)[O-]	9
281	C(O)[C@@H]1([C@@H](O)[C@H](O)[C@@H](O)[C@H](O1)OP(OP(=O)([O-])OC[C@H]2(O[C@H]([C@H](O)[C@H](O)2)N3(\C=C/C(=O)NC(=O)3)))([O-])=O)	0,2,3,4,9,11,17
282	CO[C@H]1([C@H](O)[C@@H](O)C(=O)[C@H](O)[C@H](O)1)	7
283	CC(/CO)=C\CNC3(/N=C\N=C1(C(/N=C\N1[C@@H]2(O[C@H](COP(=O)([O-])OP(=O)([O-])[O-])[C@@H](O)[C@@H](O)2))=3))	2
284	COC3(/C=C\C(\[C@H]1(OC2(/C=C(/C=C(C(\C(C1)=O)=2)/O)/[O-])))=C/C(/O)=3)	4
285	C([C@@H]4([C@H]([C@@H]([C@H]([C@H](C3(/C(/O)=C2(C(/OC(/C1(\C=C/C=C\C=1))=C/C2=O)=C\C(\[O-])=3)))O4)O)O)O))O	4
286	COC4(\C(\OC)=C/C(\C[C@@H]3([C@@H](CC1(\C=C/C2(/OCOC(/C=1)=2)))COC3=O))=C\C=4)	4
287	CSCCCCCC(/S)=N\O	3
288	CC(C)=CC#N	3
289	CC(C)([C@@H](O)C(=O)NCCC(=O)NCCSC(=O)C1(/C=C\C=C/C(/NC)=1))COP(=O)(OP(=O)(OC[C@@H]2([C@@H](OP([O-])(=O)[O-])[C@@H](O)[C@@H](O2)N3(C4(\N=C/N=C(C(\N=C/3)=4)/N))))[O-])[O-]	3
290	CSCCCCCCC(/SC[C@H]([NH3+])C([O-])=O)=N\O	3
291	CC(C1(\C2(C(/C(C(\C=1)=O)(O)C)=C\C(\O)=C(C)/C=2)))C	9
292	CC(C)([C@@H](O)C(=O)NCCC(=O)NCCSC(=O)CC(=O)/C=C/C1(\C=C/C(/O)=C(C=1)/OC))COP(=O)(OP(=O)(OC[C@@H]2([C@@H](OP([O-])(=O)[O-])[C@@H](O)[C@@H](O2)N3(C4(\N=C/N=C(C(\N=C/3)=4)/N))))[O-])[O-]	5
293	C([C@H](CC1(\C=C/C(/O)=C\C=1))[NH3+])(=O)[O-]	3,4
294	CS(=O)CCCCCCCCC(/S[C@@H]1(O[C@H](CO)[C@@H](O)[C@H](O)[C@@H](O)1))=N\OS(=O)(=O)[O-]	3
295	C1(CCCC[NH2+]1)	3
296	COC2(/C=C(/C=C/C(OCCCC(\\S[C@@H]1(O[C@H](CO)[C@@H](O)[C@H](O)[C@@H](O)1))=N\\OS(=O)(=O)[O-])=O)/C=C(C(\\O)=2)/OC)	3
297	C4(/C(/O)=C(C(/O)=C\C(\[C@H]2(OC3(\C(/C[C@@H](OC(=O)C1(\C=C(C(\O)=C(/C=1)\O)\O))2)=C(/C=C(/C=3)/O)\O)))=4)/O)	4
298	CC1(/CC/C=C(C)/C(O)/C=C/C(C)(C)C/C=1)	9
299	C=C([C@@H]2(C[C@@]1([C@@H](CC\C=C(C)/1)C)CC2))C	9
300	C1(\C=C/C2(N\C=C/C(\C=1)=2))	11
301	CC(C)C/C=N/O	3
302	CCCCCCCCCC(O[C@H]2([C@H](O)[C@@H](O)[C@@H](O[C@]1(CO)(O[C@H](CO)[C@@H](O)[C@H](O)1))O[C@H](CO)2))=O	7
303	C(N1(CCCCC1))(=O)/C=C/C=C/C2(\C=C/C3(/OCOC(/C=2)=3))	3
304	C=C([C@H]1(CC(C(/C)=C/C1)=O))C	9
305	COC4(/C=C3([C@@H]2(C(=O)C\C=C1(CCN([C@H]12)CC/3=C/C(/O)=4))))	3
306	C[NH+]4(CC[C@@]15([C@@H]3([C@@H](O)\C=C/[C@@H]([C@@H](CC2(\C=C/C(/OC)=C(C\1=2)/O3))4)5)))	3
307	CC(C)CC(O[C@H]2([C@H](OC(C(C)C)=O)[C@@H](O)[C@@H](O[C@]1(CO)(O[C@H](CO)[C@@H](O)[C@H](O)1))O[C@H](CO)2))=O	7
308	CSCCCCCCC(\\SC[C@H]([NH3+])C(=O)NCC([O-])=O)=N\\O	3
309	CSCCCCCCCCC(\\S)=N\\O	3
310	C2(\\N(O)C3(/C=C\\C=C/C(/C(\\CC(\\S[C@@H]1(O[C@H](CO)[C@@H](O)[C@H](O)[C@@H](O)1))=N\\OS(=O)(=O)[O-])=2)=3))	3
311	CC(C2(\C=C1(CCC3([C@@]([C@H]1CC=2)(CCC[C@]3(C(O)O)C)C))))C	9
312	C(O)[C@@H]1([C@@H](O)[C@H](O)[C@@H](O)[C@@H](O1)OC3(\C4(/C=C(C(C2(\C=C/C(/O)=C(/C=2)/O))=[O+]C(\C=C(/C=3)\[O-])=4)/O[C@@H]6(O[C@H](COC(=O)/C=C/C5(\C=C/C(/O)=C\C=5))[C@@H](O)[C@H](O)[C@@H](O)6))))	4
313	CC(C)[C@H](C)[C@@H](O)[C@H](O)[C@@H](C)[C@H]3(CC[C@H]4([C@@H]2(C[C@H](O)[C@H]1(C[C@H](O)[C@H](O)C[C@@](C)1[C@H]2CC[C@](C)34))))	2
314	C[C@@H]1(O[C@H]([C@H](O)[C@H](O)[C@@H](O)1)OC[C@@H]2([C@@H](O)[C@H](O)[C@@H](O)[C@@H](O2)OC3(\C=C(C4(\C(=O)C[C@H](OC(/C=3)=4)C5(\C=C/C(/OC)=C(/C=5)/O)))\O)))	4
315	COC2(/C=C\C(\CNCCC1(\C=C/C(/O)=C\C=1))=C/C(/O)=2)	3
316	CC(C)=CCCC(\C)=C/COP([O-])([O-])=O	0
317	C([O-])(=O)CC(OC[C@H]4(O[C@@H](OC2(\C=C(C3(\C(=O)\C=C(C1(\C=C/C(/O)=C\C=1))/OC(/C=2)=3))\[O-]))[C@H](O)[C@@H](O)[C@H](O)4))=O	4
318	CSCCCCCCCCC(/S[C@@H]1(O[C@H](CO)[C@@H](O)[C@H](O)[C@@H](O)1))=N\O	3
319	C(O)[C@H]3(O[C@@H](N1(C2(/NC(=O)NC(=O)C(\N=C/1)=2)))[C@H](O)[C@H](O)3)	3
320	C[C@@H]1(CC2(\C(\C(=O)O1)=C(/C=C(\C=2)/OC)\O))	4
321	C[NH2+]CCCC=O	3
322	C=C1(C[C@@]46(C[C@@]1(O[C@@H]3(O[C@@H]([C@@H](O)[C@H](O)[C@@H](O[C@H]2([C@H](O)[C@@H](O)[C@H](O)[C@@H](CO)O2))3)CO))CC[C@@H]([C@]5(C)(CCC[C@](C([O-])=O)(C)[C@@H](CC4)5))6))	9
323	C=C[C@H]3([C@@H](O/C=C([C@@H](C[C@@H]1([NH2+]CCC2(/C=C(C(/O)=C\C/1=2)/O)))3)/C(=O)OC)O[C@H]4([C@H](O)[C@H]([C@H](O)[C@@H](CO)O4)O))	3
324	C[C@@](O)(CCOP(=O)([O-])OP([O-])([O-])=O)CC(=O)[O-]	9
325	CO[C@@H]1([C@@H](O)C(=O)[C@H](O)[C@H](O)[C@@H](O)1)	7
326	C(\C=C1(C[C@H](NC(/C(=O)[O-])=C/1)C([O-])=O))=N\[C@@H](CC2(\C=C(C(/O)=C\C=2)\O))C([O-])=O	3
327	CSCCCC(\\S)=N\\O	3
328	C1(\N=C(/N=C(\C=1)/C([O-])=O)\O)	3
329	C1(N3(CC4(\C(/[C@@H]2([C@H](O)C\C=C(C1)/[C@H]23))=C/C5(/OCOC(/C=4)=5))))	3
330	COC2(\\C3(/C(\\CC(\\S[C@@H]1(O[C@H](CO)[C@@H](O)[C@H](O)[C@@H](O)1))=N\\OS(=O)(=O)[O-])=C\\NC(\\C=C/C=2)=3))	3
331	COC1(\C=C(/C=C(/C=1)/OC)/C=C/C2(\C=C/C(/O)=C\C=2))	4
332	C[C@H]([NH3+])C(=O)C1(\C=C/C=C\C=1)	3
333	COC1(/C=C(CC[NH3+])\C=C/C(/O)=1)	3
334	COC1(\\C(\\O)=C/C=C(CCCO)\\C=1)	4
335	C[NH+]1([C@@H]2(C[C@@H](C[C@@H]1CC2)OC(=O)[C@H](O)CC3(\C=C/C=C\C=3)))	3
336	COC1(\C(\OC)=C/C=C(/C=1)/C2(/OC3(\C(\C(=O)C(/OC)=2)=C(C(\OC)=C(/C=3)\OC)\O)))	4
337	C[C@H]1([C@H](O)[C@@H](O)[C@@H](O)[C@H](O1)OC4(\\C(=O)C5(/C(/O)=C\\C(\\O[C@H]2([C@@H]([C@H]([C@@H]([C@H](O2)CO)O)O)O))=C/C(/OC(\\C3(/C=C(C(/O)=C\\C=3)/O))=4)=5)))	4
338	C[C@@H]4([C@H](O)[C@@H](O)[C@@H](O)[C@H](OC2(\C(=O)C3(/C(/OC(\C1(/C=C(C(/O)=C\C=1)/O))=2)=C\C(\OC)=C(C(\O)=3)\OC)))O4)	4
339	C(OC(C1(\C=C/C=C\C=1))=O)CCCC(/S[C@@H]2(O[C@H](CO)[C@@H](O)[C@H](O)[C@@H](O)2))=N\OS(=O)(=O)[O-]	3
340	C2(\NC3(/C=C\C=C/C(/C(\CC(/S[C@@H]1(O[C@H](CO)[C@@H](O)[C@H](O)[C@@H](O)1))=N\O)=2)=3))	3
341	C=CCS(=O)C[C@H]([NH3+])C([O-])=O	8
342	COC3(\C=C/C(/[C@H]1([C@@H](OC2(/C=C(\C=C/C(/C(=O)1)=2)/O))O))=C\C=3)	4
343	C1(\C=C(\C=C/C(\CC[NH3+])=1)\O)	3
344	CCCCC[C@H](O)CC(=O)CCC1(\C=C(C(/O)=C\C=1)\O)	4
345	CC2(\C3(C8(C(/C)=C/C(/O)=C6(C(C4(C7(C(C5(C(/[O-])=C\C(\O)=C1(C(C(C(C(\C1=O)=C(\C=2)\O)=3)=4)=5)))=C(/C=C(C(C6=O)=7)/O)[O-])))=8))))	4
346	C1(\N(/C=C(C(\C=1)=O)/[O-])C[C@H]([NH3+])C(=O)[O-])	3
347	COC4(/C=C(/C=C/C(/O)=C/C(/C=C/C3(/C=C(C(/O[C@H]1([C@@H]([C@H]([C@@H]([C@H](O1)CO[C@H]2([C@@H]([C@H]([C@@H]([C@H](O2)CO)O)O)O))O)O)O))=C\C=3)/OC))=O)\C=C/C(/O)=4)	4
348	CC(C)[C@H](C)[C@@H](O)[C@H](O)[C@@H](C)[C@H]3(CC[C@H]4([C@@H]2(C[C@H](O)[C@H]1(C[C@@H](O)CC[C@@](C)1[C@H]2CC[C@](C)34))))	2
349	CC(C)=C[C@@H]4([C@@H](C(SCCNC(=O)CCNC(=O)[C@H](O)C(C)(C)COP(=O)(OP(=O)(OC[C@@H]1([C@@H](OP([O-])(=O)[O-])[C@@H](O)[C@@H](O1)N2(C3(\N=C/N=C(C(\N=C/2)=3)/N))))[O-])[O-])=O)[C@@]4(C)C)	11
350	CC(C)[C@H](C)[C@@H](O)[C@H](O)[C@@H](C)[C@H]3(CC[C@H]4([C@@H]2(CC(=O)[C@H]1(CC(=O)CC[C@@](C)1[C@H]2CC[C@](C)34))))	2
351	CC(C)[C@H](C)C[C@H](O)[C@@H](C)[C@H]3(CC[C@H]4([C@@H]2(CC[C@H]1(CC(=O)CC[C@@](C)1[C@H]2CC[C@](C)34))))	2
352	COC4(/C=C1(C(/CN3(CC[C@@]21(CCC(C[C@H]23)=O)))=C\C(\O)=4))	3
353	CC(C)=CCNC3(/N=C\N=C1(C(/N=C\N1[C@@H]2(O[C@H](COP(=O)([O-])OP(=O)([O-])OP(=O)([O-])[O-])[C@@H](O)[C@@H](O)2))=3))	2
354	COC2(/C=C(/C=C/C(OCCCCC(/S[C@@H]1(O[C@H](CO)[C@@H](O)[C@H](O)[C@@H](O)1))=N\OS(=O)(=O)[O-])=O)/C=C(C(\O)=2)/OC)	3
355	CSCCCCCC(\\S[C@@H]1(O[C@H](CO)[C@@H](O)[C@H](O)[C@@H](O)1))=N\\OS(=O)(=O)[O-]	3
356	C=CCCC(/S[C@@H]1(O[C@H](CO)[C@@H](O)[C@H](O)[C@@H](O)1))=N\OS(=O)(=O)[O-]	3
357	C2(\C=C1(C(/C(C(/[O-])=C\C1=O)=O)=C\C=2))	4
358	CC(C)=CCNC3(/N=C\N=C1(C(/N=C\N1[C@@H]2(O[C@H](COP(=O)([O-])OP(=O)([O-])[O-])[C@@H](O)[C@@H](O)2))=3))	2
359	C=C[C@]1(C)(C[C@@H]2([C@@](C)(CC1)[C@H]3([C@](C)(CC2)C(CCC3)=C)))	9
360	CC(/CO)=C\CNC3(/N=C\N=C1(C(/N=C\N1[C@@H]2(O[C@H](COP(=O)([O-])OP(=O)([O-])OP(=O)([O-])[O-])[C@@H](O)[C@@H](O)2))=3))	2
361	CC(C)C1(\CC[C@H]2(C(/C=1)=C/C[C@@H]3([C@@](C)2CCC[C@](C([O-])=O)(C)3)))	9
362	C/C=C/SO	8
363	COC3(/C(/O)=C2(C(/OC(\C1(/C=C(C(/O)=C\C=1)/O))=C(C(=O)2)/OC)=C\C(\OC)=3))	4
364	COC3(/C(C1(/OC2(\C(\C(=O)C(/OC)=1)=C(C(\OC)=C(/C=2)\OC)\O)))=C/C=C(C(\O)=3)/OC)	4
365	C[C@@H]6(O[C@H](OC4(\C=C(C5(\C(=O)C(/O[C@@H]1(O[C@@H]([C@H]([C@@H]([C@H]1O[C@@H]2([C@H]([C@@H]([C@H]([C@@H](O2)CO)O)O)O))O)O)CO))=C(C3(\C=C/C(/O)=C(/C=3)/O))\OC(/C=4)=5))\O))[C@@H]([C@@H]([C@H]6O)O)O)	4
366	C[NH+]1([C@@H]2(C[C@@H](C[C@@H]1CC2)OC(=O)[C@H](CO)C3(\C=C/C=C\C=3)))	3
367	C[NH+]1(CCCC1CC(CC(OC)=O)=O)	3
368	C2(/C=C(C(/O)=C\C(/C=C/C(=O)C1(/C(/O)=C\C(\O)=C/C(/O)=1))=2)/O)	4
369	C1(\N(/C=C(C\C=1)/C(=O)N)[C@@H]2(O[C@@H]([C@H]([C@H]2O)O)COP(OP(OC[C@H]5(O[C@@H](N3(C4(\C(\N=C/3)=C(N)/N=C\N=4)))[C@H](OP([O-])(=O)[O-])[C@H](O)5))(=O)[O-])(=O)[O-]))	1,2,3,4,5,7,9
370	C(O)[C@@H]1([C@H]([C@@H]([C@@H](O)C(O1)OCCC2(\C=C/C=C\C=2))O)O)	0
371	CC(=O)SCCNC(=O)CCNC(=O)[C@H](O)C(C)(C)COP(OP([O-])(OC[C@@H]1([C@@H](OP([O-])([O-])=O)[C@@H](O)[C@@H](O1)N2(C3(\N=C/N=C(C(\N=C/2)=3)/N))))=O)([O-])=O	0,1,2,4,7,9
372	CC(C)[C@H](C)[C@@H](O)[C@H](O)[C@@H](C)[C@H]3(CC[C@H]4([C@@H]2(CC[C@H]1(C[C@@H](O)CC[C@@](C)1[C@H]2CC[C@](C)34))))	2
373	COC1(\C(\O)=C(C=C(/C=C/C=O)/C=1)\OC)	4
374	COC6(/C=C(/C=C/C(OC[C@H]5(O[C@@H](OC2(\C(=O)C3(/C(/OC(\C1(/C=C(C(/O)=C\C=1)/O))=2)=C\C(\O)=C/C(/O)=3)))[C@H](O)[C@@H](OC(=O)/C=C/C4(\C=C/C(/O)=C\C=4))[C@H](O)5))=O)\C=C/C(/O)=6)	4
375	C[C@H]7(CC[C@H]1([NH+]([C@@H]2([C@H]([C@H](C)1)[C@]4(C)([C@@H](C2)[C@@H]5(C\C=C3(C[C@H](CC[C@@](C)3[C@@H](CC4)5)O[C@@H]6(O[C@H](CO)[C@H](O)[C@H](O)[C@@H](O)6))))))C7))	3
376	CC5(OC(OC3(\C=C(C4(\C(=O)C(/OC1(OC(CO)C(O)C(O)C(O)1))=C(C2(\C=C(C(/O)=C\C=2)\O))\OC(/C=3)=4))\O))C(O)C(O)C(O)5)	4
377	C[C@H]1(C[NH2+][C@@]6(CC1)([C@@H](C)[C@H]2([C@H](C[C@@H]5([C@@]2(C)CC[C@H]3([C@@H](CC[C@@H]4([C@]3(C)CCC(=O)C4))5)))O6)))	3
378	CC2(CC[C@@]1(CC[C@@]3(C(/C1C2)=C/CC4([C@]3(CCC5([C@@]4(CC[C@@H]([C@@]5(C)C=O)O)C))C))C)C(=O)OC6([C@H]([C@H]([C@H](C(CO)O6)O)O)O))C	9
379	CC(/C=C/C=C(C)/C=C/C1(/C(\C)=C\C=C(C)/C(\C)=1))=C\C=C\C=C(C)\C=C\C=C(C)\C=C\C2(\C(/C)=C/C=C(C)\C(/C)=2)	9
380	CCCCCC1(\C(\C([O-])=O)=C(C2(\C=C/C(OC(\C=1)=2)(CCC=C(C)C)C))\O)	10
381	CCCC1([NH2+]CCCC1)	3
382	CC(C)C\C=N/O	3
383	C(OP(=O)([O-])OP(=O)([O-])OP(=O)([O-])[O-])[C@H]3(O[C@@H](N1(C2(\C(\N=C/1)=C(N)/N=C\N=2)))[C@H](O)[C@H](O)3)	1,2,4,6,7,9,16
384	C=CC\C=C/C\C=C/CCCCCCCC(SCCNC(=O)CCNC(=O)[C@H](O)C(C)(C)COP(=O)(OP(=O)(OC[C@@H]1([C@@H](OP([O-])(=O)[O-])[C@@H](O)[C@@H](O1)N2(C3(\N=C/N=C(C(\N=C/2)=3)/N))))[O-])[O-])=O	4
385	C(O)[C@@H]1([C@H]([C@H](O)[C@@H](O)[C@@H](O1)OC5(\C=C2(C(\C=C(C(=[O+]2)C3(\C=C(C(\O)=C(/C=3)\O)\O))\O[C@H]4([C@H](O)[C@H]([C@H](O)[C@@H](CO)O4)O))=C(/C=5)/[O-])))O)	4
386	COC3(\C=C/C([C@@H]1(C(C2(/C(/O[C@H]1O)=C\C(\O)=C/C(/O)=2))=O))=C/C=3)	4
387	C(OC[C@H]5(O[C@@H](OC2(\C(=O)C3(/C(/OC(\C1(/C=C(C(/O)=C\C=1)/O))=2)=C\C(\O)=C/C(/O)=3)))[C@H](O)[C@@H](OC(=O)/C=C/C4(\C=C/C(/O)=C\C=4))[C@H](O)5))(=O)/C=C/C6(\C=C/C(/O)=C\C=6)	4
388	C(OC(C1(\C=C(C(\O)=C(/C=1)\O)\O))=O)[C@H]6(O[C@H]([C@H](OC(C2(\C=C(C(\O)=C(/C=2)\O)\OC(C3(\C=C(C(\O)=C(/C=3)\O)\O))=O))=O)[C@@H](OC(=O)C4(\C=C(C(\O)=C(/C=4)\O)\O))[C@H](OC(=O)C5(\C=C(C(\O)=C(/C=5)\O)\O))6)OC(C7(\C=C(C(\O)=C(/C=7)\O)\O))=O)	4
389	C3(/C=C(C(/O)=C\C(\C1(O)(OC2(\C(\C(=O)C1)=C(/C=C(/C=2)/O)\O)))=3)/O)	4
390	C(O)[C@@H]7([C@@H](O)[C@H](O)[C@@H](O)[C@H](OC6(\C=C(/C=C1(C(\C=C(C(=[O+]1)C2(\C=C/C(/O)=C(/C=2)/O))\O[C@@H]4(O[C@@H]([C@@H](O)[C@H](O)[C@@H](O[C@@H]3(OC[C@@H](O)[C@H](O)[C@@H](O)3))4)COC(/C=C/C5(\C=C/C(/O)=C\C=5))=O))=6))\O))O7)	4
391	C3(OC(OP(OP(OC[C@@H]2([C@H]([C@H]([C@H](N1(\C=C/C(=O)NC1=O))O2)O)O))(=O)[O-])(=O)[O-])[C@H](O)[C@@H](O)[C@@H](O)3)	4
392	C(O[C@H]4([C@H](O)[C@@H](O)[C@H](OC2(\C(=O)C3(/C(/OC(\C1(/C=C(C(/O)=C\C=1)/O))=2)=C\C(\O)=C/C(/O)=3)))O[C@@H]4CO))(=O)/C=C/C5(\C=C/C(/O)=C\C=5)	4
393	CC(C)=CCC[C@](C)(O)[C@@H]1([C@@H]4([C@@](C)(CC1)[C@]5(C)(C[C@H](O[C@H]3([C@H](O[C@H]2([C@H](O)[C@H](O)[C@@H](O)[C@H](C)O2))[C@@H](O)[C@H](O)[C@@H](CO)O3))[C@H]6(C([C@@H](O)CC[C@](C)([C@@H](C[C@@H](O)4)5)6)(C)C))))	9
394	C(OP(=O)([O-])[O-])[C@H]1(O[C@H](O)[C@H](O)[C@@H](O)[C@H](O)1)	7
395	C(O)[C@@H]5([C@@H](O)[C@H](O)[C@@H](O)[C@H](O[C@@H]4([C@@H](O)[C@H](O)[C@@H](CO)O[C@@H](OC1(\C(=[O+]C2(\C(/C=1)=C(/C=C(/C=2)/O)\[O-]))C3(\C=C/C(/O)=C\C=3)))4))O5)	4
396	CC(C)[C@H](C)CC[C@@H](C)[C@H]3(CC[C@H]4([C@@H]2(CCC1(\[C@@](CCC(=O)\C=1)(C)[C@H]2CC[C@](C)34))))	2
397	C4(/C=C(\C=C/C(/C1(/OC2(/C=C(/C=C(C(\C(=O)\C=1)=2)/[O-])/O[C@@H]3(O[C@H](CO)[C@@H](O)[C@H](O)[C@@H](O)3))))=4)/O)	4
398	C(O)[C@H]5(O[C@@H](OC4(/C=C\C(\C2(\OC3(/C=C(/C=C(C(\C(=O)C(/O[C@@H]1(O[C@H](CO)[C@@H](O)[C@H](O)[C@@H](O)1))=2)=3)/O)/O)))=C/C(/O)=4))[C@H](O)[C@@H](O)[C@H](O)5)	4,13
399	C(#N)C=C(CO)CO	3
400	C(/C=C1(C[C@H](NC(/C(=O)[O-])=C/1)C([O-])=O))=[N+]2(CCC3(/C=C(C(/O)=C\C/2=3)/O))	3
401	CS(=O)CCCCC(\\S[C@@H]1(O[C@H](CO)[C@@H](O)[C@H](O)[C@@H](O)1))=N\\OS(=O)(=O)[O-]	3
402	CC(C)=CCC[C@](O)([C@@H]1([C@@H]2([C@@](C)(CC1)[C@]3(C)(CC[C@H]4(C([C@@H](O)CC[C@](C)([C@@H](CC2)3)4)(C)C)))))C	9
403	C1(/NC2(/C=C\C=C/C(/C(/C(SC[C@@H](C([O-])=O)[NH3+])C#N)=1)=2))	11
404	CC/C=C/SO	8
405	C([C@H]5(OC(OC4(\C=C3(C(\C(C(/OC1([C@@H]([C@H]([C@@H]([C@H](O1)CO)O)O)O))=C(C2(\C=C(C(/O)=C\C=2)\O))\O3)=O)=C(/C=4)\O)))[C@@H]([C@H]([C@@H]5O)O)O))O	4
406	CSCCCC(/SC[C@H]([NH3+])C(=O)NCC([O-])=O)=N\O	3
407	C5(\C(\C1(\OC2(/C=C(/C=C(C(\C(=O)\C=1)=2)/[O-])/O[C@@H]4(O[C@H](CO[C@@H]3(O[C@H](CO)[C@@H](O)[C@H](O)[C@@H](O)3))[C@@H](O)[C@H](O)[C@@H](O)4))))=C/C=C(\C=5)/O)	4
408	C1(\NC(=O)NC(=O)\C=1)	3
409	C[C@H]7(CC[C@H]1([NH+]([C@@H]2([C@H]([C@H](C)1)[C@]5(C)([C@@H](C2)[C@@H]6(C\C=C4(C[C@@H](O[C@H]3([C@H](O)[C@@H](O)[C@H](O)[C@@H](CO)O3))CC[C@@](C)4[C@@H](CC5)6)))))C7))	3
410	C5(\C(\C4(\[O+]=C1(C(/C(/[O-])=C\C(\[O-])=C/1)=C/C(/O[C@@H]3(O[C@@H]([C@@H](O)[C@H](O)[C@@H](O[C@@H]2(OC[C@@H](O)[C@H](O)[C@@H](O)2))3)CO))=4)))=C/C=C(\C=5)/O)	4
411	CC2(\CC[C@@H]1([C@@H]([C@H](C(C([O-])=O)=C)CC[C@@H](C)1)\C=2))	9
412	CSC[C@@H](C([O-])=O)NC(=O)CC[C@H]([NH3+])C([O-])=O	8
413	CC(C)CC(O[C@H]2([C@H](OC(C(C)C)=O)[C@@H](OC(=O)C)[C@@H](O[C@]1(CO)(O[C@H](CO)[C@@H](O)[C@H](OC(=O)CC(C)C)1))O[C@H](CO)2))=O	7
414	C[C@@H]1(CC2(\C(\C(=O)O1)=C(/C=C(\C=2)/O)\O))	4
415	CC(C)CC(O[C@H]2([C@H](OC(=O)CC(C)C)[C@@H](O)[C@@H](O[C@]1(CO)(O[C@H](CO)[C@@H](O)[C@H](O)1))O[C@H](CO)2))=O	7
416	COC2(\C(\O)=C/C=C(CC\N=C/C=C1(C[C@H](NC(/C(=O)[O-])=C/1)C([O-])=O))\C=2)	3
417	CS(=O)CCCCCCCC(\\S[C@@H]1(O[C@H](CO)[C@@H](O)[C@H](O)[C@@H](O)1))=N\\OS(=O)(=O)[O-]	3
418	C[C@]1(C=O)([C@@H](O)C[C@@]3(C)([C@@H](C1)[C@@]24(O[C@@H]2C[C@H]5([C@](C)([C@](C)(C[C@H](O)3)4)CC[C@@H]8([C@@](C)5CC[C@H](O[C@@H]7(OC[C@H](O)[C@H](O)[C@@H](O[C@@H]6(O[C@H](CO)[C@@H](O)[C@H](O)[C@@H](O)6))7))[C@](CO)(C)8)))))	9
419	C[C@H]1([C@H](O)[C@@H](O)[C@@H](O)[C@@H](O1)OC[C@@H]6([C@@H](O)[C@H](O)[C@@H](O)[C@H](OC3(\C(C2(\C=C(C(\O)=C(/C=2)\O)\O))=[O+]C4(\C(/C=3)=C(/C=C(/C=4)/O[C@@H]5(O[C@H](CO)[C@@H](O)[C@H](O)[C@@H](O)5))\[O-])))O6))	4
420	C([C@H]4(O[C@@H](OC2(\C(C3(/C(/OC(\C1(/C=C\C(\O)=C(/C=1)\O))=2)=C\C(\O)=C/C(/O)=3))=O))[C@@H]([C@@H](O)[C@H]4O)O[C@H]5([C@@H]([C@H]([C@H](O)[C@H](O5)CO)O)O)))O	4
421	CC[C@@]25(\C=C/C[NH+]4(CC[C@@]1(C3(/C=C\C(\OC)=C/C(/N=C1/[C@@](O)(C(=O)OC)C2)=3))[C@@H]45))	3
422	C[C@H]1(C[NH2+][C@@]6(CC1)([C@@H](C)[C@H]2([C@H](C[C@@H]5([C@@]2(C)CC[C@H]3([C@@H](CCC4(\[C@]3(C)CCC(=O)\C=4))5)))O6)))	3
423	CSCCCCCCC(\\S[C@@H]1(O[C@H](CO)[C@@H](O)[C@H](O)[C@@H](O)1))=N\\OS(=O)(=O)[O-]	3
424	C/C=C/SS(/C=C/C)=O	8
425	C3(/C(/O)=C(C(/O)=C\C(\C1(C(/[O-])=C\C2(\C(\[O+]=1)=C/C(/O)=C\C(\[O-])=2)))=3)/O)	4
426	C(O)[C@@H]2([C@@H](O)[C@H](O)[C@@H](O)[C@H](OC(=O)[C@H](O)CC1(\C=C/C=C\C=1))O2)	3
427	CC1(\OC(=O)/C=C(\C=1)/[O-])	4
428	C(O)[C@@H]4([C@@H](O)[C@H](O)[C@@H](O)[C@H](OC2(\C(C1(\C=C(C(\O)=C(/C=1)\O)\O))=[O+]C3(\C(/C=2)=C(/C=C(/C=3)/[O-])\[O-])))O4)	4
429	CSCCCCCCCC(\\S[C@@H]1(O[C@H](CO)[C@@H](O)[C@H](O)[C@@H](O)1))=N\\O	3
430	CC(C2(\CC[C@@H]3([C@@]1([C@H]([C@@](CCC1)(C=O)C)C\C=C(/C=2)/3)C)))C	9
431	COC1(\C(\OC)=C(/C=C(/C=1)/C2(/OC3(/C=C(/C=C(C(\C(=O)C(/[O-])=2)=3)/O)/O)))\O)	4
432	COC1(\C(\O)=C(/C=C(/C=1)/C2(/OC3(/C=C(/C=C(C(\C(=O)C(/OC)=2)=3)/O)/O)))\OC)	4
433	C2(\NC3(\C=C/C=C(C(\C(/CC(/S[C@@H]1(O[C@H](CO)[C@@H](O)[C@H](O)[C@@H](O)1))=N\OS(=O)(=O)[O-])=2)=3)/O))	3,14
434	CC(C)=CCC[C@@H](C)CCCC(\C)=C/CCC(\C)=C/CC/C=C(C)/CCC[C@H](C)CCC[C@H](C)CCCC(C)C	9
435	[C@H]3(OC2(\C=C(C(\C(=O)/C=C/C1(\C=C/C(/O)=C(C=1)/O))=C(/C=2)\O)\O))(O[C@H](CO)[C@@H](O)[C@H](O)[C@@H](O)3)	4
436	CC1(\CC[C@H]2([C@@H](CC[C@H]([C@@H](\C=1)2)C(CO)=C)C))	9
437	CSCCCCCCCCC(\\SC[C@H](NC(CC[C@@H](C(=O)[O-])[NH3+])=O)C(=O)NCC([O-])=O)=N\\O	3
438	CSCCCC(/S[C@@H]1(O[C@H](CO)[C@@H](O)[C@H](O)[C@@H](O)1))=N\O	3
439	C1(\C=C/C2(/OC(=O)/C=C(C(/C=1)=2)/O))	5
440	CC(C[C@H](NO)C([O-])=O)C	3
441	C([O-])(=O)C2(/C=C(\C=C/C(/NC(=O)/C=C/C1(\C=C/C(/O)=C\C=1))=2)/O)	4
442	CCC=[S+][O-]	8
443	CC(C)[C@H](C)[C@@H](O)[C@H](O)[C@@H](C)[C@H]3(CC[C@H]4([C@@H]2(CCC1(\[C@@](CCC(=O)\C=1)(C)[C@H]2CC[C@](C)34))))	2
444	C5(/C=C\C(\C(=O)N)=C/[N+](/[C@@H]1(O[C@@H]([C@H]([C@H]1O)O)COP(OP(OC[C@H]4(O[C@@H](N2(C3(\C(\N=C/2)=C(N)/N=C\N=3)))[C@H](OP([O-])(=O)[O-])[C@H](O)4))(=O)[O-])(=O)[O-]))=5)	1,2,3,4,5,7,9
445	C[C@H](NC)[C@H](O)C1(\C=C/C=C\C=1)	3
446	C=C[C@@](C)(O)CC/C=C(C)/CCC=C(C)C	9
447	C(OC(=O)/C=C/C1(\C=C/C(/O)=C\C=1))[C@H]2(O[C@H]([C@H](O)[C@@H](O)[C@H](O)2)OC4(\C(C3(\C=C/C(/O)=C(/C=3)/O))=[O+]C5(\C=C(/C=C(C(\C=4)=5)/O[C@H]6([C@H](O)[C@@H](O)[C@H](O)[C@@H](COC(=O)CC(=O)[O-])O6))\[O-])))	4
448	CC(C)[C@H](C)[C@@H](O)[C@H](O)[C@@H](C)[C@H]3(CC[C@H]4([C@@H]2(C[C@H](O)[C@H]1(CC(=O)CC[C@@](C)1[C@H]2CC[C@](C)34))))	2
449	C([O-])(=O)/C=C/C1(\C=C(C([O-])=O)/OC(=O)C=1)	4
450	[C@@H]1(O)([C@@H](OP([O-])([O-])=O)[C@H](OP([O-])(=O)[O-])[C@@H](OP([O-])(=O)[O-])[C@H](OP(=O)([O-])[O-])[C@@H](O)1)	7
451	C3(/C=C(C(/O)=C\C(\C1(\OC2(/C=C(/C=C(C(\C(=O)C(/OS(=O)(=O)[O-])=1)=2)/O)/[O-])))=3)/O)	4
452	COC3(\C=C/C(/C1(/OC2(/C(/OC)=C(C(\OC)=C(C(\C(=O)\C=1)=2)\O)/O)))=C\C=3)	4
453	CC(C)[C@H](C)CC[C@@H](C)[C@H]3(CC[C@H]4([C@@H]2(CCC1(\[C@@](CC[C@H](O)\C=1)(C)[C@H]2CC[C@](C)34))))	2
454	C[C@H]5([C@H](C)[C@@H]2([C@@](C([O-])=O)(CC[C@@]3(C)([C@]1(C)(CC[C@H]4([C@](C)(C)[C@@H](O)CC[C@](C)([C@H]1C\C=C2/3)4))))CC5))	9
455	C(O)CCCC(/S[C@@H]1(O[C@H](CO)[C@@H](O)[C@H](O)[C@@H](O)1))=N\OS(=O)(=O)[O-]	3
456	C[NH+]1(C(CCC1)CC(=O)CC([O-])=O)	3
457	CC(C2(\CCC3(/[C@@]1(C([C@@](CCC1)(C(O)O)C)CCC(/C=2)=3)C)))C	9
458	CC(C)=C3(CC[C@@H]2([C@@]1(C([C@@](CCC1)(C(=O)[O-])C)CCC/2=C\3)C))	9
459	COC3(/C=C\C(\C1(\C(=O)C2(/C=C\C(\O)=C/C(/O\C=1)=2)))=C/C(/OC)=3)	4
460	C4(\C(\C2(\[O+]=C1(/C=C(/C=C(C/1=C\C=2)/O[C@H]3([C@@H]([C@H]([C@H](O)[C@H](O3)CO)O)O))/[O-])))=C/C=C(\C=4)/O)	4
461	COC4(/C(/O)=C3(C(/OC(\C1(/C=C(C(/OC)=C\C=1)/O[C@H]2([C@@H]([C@H]([C@H](O)[C@H](O2)CO)O)O)))=C(C(=O)3)/OC)=C\C(\OC)=4))	4
462	C4(/C=C(C(/O)=C\C(\C1(\OC2(\C(\C(=O)C(/[O-])=1)=C(C(\O)=C(/C=2)\O[C@H]3([C@@H]([C@H]([C@H](O)[C@H](O3)CO)O)O))\O)))=4)/O)	4
463	C1(\NC2(/C=C\C=C/C(/C(\CC(/SC[C@@H](C(NCC([O-])=O)=O)NC(=O)CC[C@H]([NH3+])C([O-])=O)=N\O)=1)=2))	3
464	CCC(C)C(O[C@@H]2([C@@H](O)[C@@H](O[C@]1(CO)(O[C@H](CO)[C@@H](O)[C@H](O)1))O[C@H](CO)[C@@H](OC(=O)CC(C)C)2))=O	7
465	CC(C)[C@H](C)CC[C@@H](C)[C@H]3(CC[C@H]4([C@@H]2(CC[C@H]1(C[C@@H](O)CC[C@@](C)1[C@H]2CC[C@](C)34))))	2
466	CSCCCCCCC(\\SC[C@H](NC(=O)CC[C@H]([NH3+])C([O-])=O)C(=O)NCC([O-])=O)=N\\O	3
467	C[C@H]1([C@H](O)[C@@H](O)[C@@H](O)[C@@H](O1)OC[C@@H]7([C@@H](O)[C@H](O)[C@@H](O)[C@H](OC3(\C(C2(\C=C(C(\O)=C(/C=2)\O)\O))=[O+]C4(\C(/C=3)=C(/C=C(/C=4)/O[C@@H]6(O[C@H](COC(=O)C5(\C=C/C(/O)=C\C=5))[C@@H](O)[C@H](O)[C@@H](O)6))\[O-])))O7))	4
468	C(O[C@@H](C(=O)[O-])CC1(\C=C/C(/O)=C(\C=1)/O))(=O)/C=C/C2(/C=C(C(/O)=C\C=2)/O)	4
469	C[C@H]1(CC[C@H]2([NH+](C1)[C@@H]3([C@H]([C@H](C)2)[C@]4(C)([C@@H](C3)[C@H]8([C@H](CC4)[C@@]7(C(/C[C@@H](O[C@@H]6(O[C@H](CO)[C@H](O)[C@H](O[C@@H]5(O[C@H](CO)[C@@H](O)[C@H](O)[C@@H](O)5))[C@@H](O)6))CC7)=C/C8)C)))))	3
470	CC([O-])=O	2,3,4,8,9
471	COC2(\C(=O)C3(/C(/O)=C\C(\O)=C/C(/OC(\C1(/C=C(C(\O)=C(/C=1)\O)/O))=2)=3))	4
472	CC(C)([C@@H](O)C(=O)NCCC(=O)NCCSC(=O)CCC1(\C=C/C=C\C=1))COP(=O)(OP(=O)(OC[C@@H]2([C@@H](OP([O-])(=O)[O-])[C@@H](O)[C@@H](O2)N3(C4(\N=C/N=C(C(\N=C/3)=4)/N))))[O-])[O-]	4
473	C(O)[C@@H]5([C@@H](O)[C@H](O)[C@@H](O)[C@H](O[C@@H]4([C@@H](O)[C@H](O)[C@@H](CO)O[C@@H](OC2(\C(C1(\C=C(C(/O)=C\C=1)\O))=[O+]C3(\C(/C=2)=C(/C=C(/C=3)/O)\[O-])))4))O5)	4
474	CC([C@@H]2(CCC(/C)=C1(CCC(/C)=C/[C@H]12)))C	9
475	COC3(/C=C(C[C@@H]2([C@@H](CC1(\C=C(C(\O)=C(\C=1)\OC)\OC))C(OC2)=O))\C=C/C(/O)=3)	4
476	C(C[C@@H](C(=O)[O-])[NH3+])ONC(N)=O	3
477	COC3(/C=C(C(/C1(/C(=O)C2(/C=C\C(\O)=C/C(/O\C=1)=2)))=C/C(/OC)=3)/OC)	4
478	C3(/C=C(C(/OS(=O)(=O)[O-])=C\C(\C1(\OC2(/C=C(/C=C(C(\C(=O)C(/OS(=O)(=O)[O-])=1)=2)/O)/[O-])))=3)/O)	4
479	CC(CO)CC[C@@H](O)[C@@H](C)[C@H]3([C@H](O)C[C@H]4([C@@H]2(C\C=C1(C[C@@H](O)CC[C@@](C)1[C@H]2CC[C@](C)34))))	3
480	C1(OC4(/C=C(\C=C/C(/C2(/OC3(\C(/C\1=2)=C/C=C(/C=3)/O)))=4)/O))	4
481	CCCCCCCCCCCC(O[C@H]2([C@@H]([C@@H](CO)O[C@](O[C@H]1(O[C@H](CO)[C@@H](OC(=O)CC(C)C)[C@H](OC(=O)C(C)CC)[C@@H](O)1))(CO)2)O))=O	7
482	CC(C)[C@H](C)[C@@H](O)[C@H](O)[C@@H](C)[C@H]3(CC[C@H]4([C@@H]2(CC(=O)[C@H]1(C[C@H](O)[C@H](O)C[C@@](C)1[C@H]2CC[C@](C)34))))	2
483	C(=O)CC1(\C=C/C(/O)=C\C=1)	3
484	C([C@H](CC[NH2+][C@@H](CC[NH+]1([C@@H](CC1)C([O-])=O))C([O-])=O)[NH3+])([O-])=O	6
485	CSCCCCC(\\SC[C@H](NC(=O)CC[C@H]([NH3+])C([O-])=O)C(=O)NCC([O-])=O)=N\\O	3
486	C1(/C=C(\C=C/C(/[C@@H](O)C#N)=1)/O)	3
487	C[C@@](O)(CCO)CC(=O)[O-]	9
488	C(OC(C1(\C=C(C(\O)=C(/C=1)\O)\O))=O)[C@H]6(O[C@H]([C@H](OC(C2(\C=C(C(\O)=C(/C=2)\O)\O))=O)[C@@H](OC(=O)C3(\C=C(C(\O)=C(/C=3)\O)\OC(C4(\C=C(C(\O)=C(/C=4)\O)\O))=O))[C@H](OC(=O)C5(\C=C(C(\O)=C(/C=5)\O)\O))6)OC(C7(\C=C(C(\O)=C(/C=7)\O)\O))=O)	4
489	C[S+](C[C@@H]3([C@@H](O)[C@@H](O)[C@H](N1(C2(\N=C/N=C(C(\N=C/1)=2)/N)))O3))CC[C@@H](C([O-])=O)[NH3+]	0,2,3,4,6,7,9,11,14
490	C=CCSO	8
491	C[C@H](CO)CC#N	3
492	C(O[C@@H]4([C@@H](O)[C@H](OC2(\C(=O)C3(/C(/OC(\C1(/C=C\C(\O)=C/C=1))=2)=C\C(\O)=C/C(/O)=3)))O[C@@H]([C@@H](O)4)CO))(=O)/C=C/C5(\C=C/C(/O)=C\C=5)	4
493	C[C@@H]5(OC(OC3(\C=C(C4(\C(=O)C(/O[C@H]1(O[C@H]([C@@H]([C@H]([C@H]1O)O)O)C))=C(C2(\C=C/C(/O)=C(/C=2)/O))\OC(/C=3)=4))\[O-]))[C@@H]([C@@H]([C@H]5O)O)O)	4
494	CCC(C)C(O[C@H]2([C@H](O)[C@@H](O)[C@@H](O[C@]1(CO)(O[C@H](CO)[C@@H](O)[C@H](O)1))O[C@H](CO)2))=O	7
495	CN1(C(=O)NC2(/N(C)C(=O)N(C)C(=O)C\1=2))	14
496	C=C=CC(=O)C(=O)[O-]	11
497	CC(C)=CCCC1(C)(C(C2(CC1CC2))=C)	9
498	CC2(/C=C(/C=C1(C(/C(=O)\C=C(CC(=O)CC(=O)[O-])/O1)=2))/O)	5
499	CCCC(CCCC[NH3+])=O	3
500	CC(CCO)CCC1([C@](C)(O)CCC2([C@@](C)1CCC[C@](C)(C)2))	9
501	C(OP(=O)([O-])OP(=O)([O-])OP(=O)([O-])[O-])[C@H]2(O[C@@H](N1(\C=C/C(=O)NC1=O))[C@H](O)[C@H](O)2)	16
502	CN1(C(NC(C2(N\C=N/C1=2))=O)=O)	3,14
503	CCCC1(\N=C/C(O)CC1)	3
504	C[C@H]6(CC[C@H]1([NH+]([C@@H]2([C@H]([C@H](C)1)[C@]4(C)([C@@H](C2)[C@@H]5(C\C=C3(C[C@H](CC[C@@](C)3[C@@H](CC4)5)O)))))C6))	3
505	COC4(/C=C(/C=C/C(/O)=C/C(/C=C/C2(/C=C(C(/O[C@H]1([C@@H]([C@H]([C@@H]([C@H](O1)CO)O)O)O))=C\C=2)/OC))=O)\C=C/C(/O[C@@H]3(O[C@@H]([C@H]([C@@H]([C@H]3O)O)O)CO))=4)	4
506	COC3(/C=C(/C=C/C(/O)=C/C(/C=C/C2(/C=C(C(/O[C@H]1([C@@H]([C@H]([C@@H]([C@H](O1)CO)O)O)O))=C\C=2)/OC))=O)\C=C/C(/O)=3)	4
507	CC(C)(COP(OP([O-])(OC[C@@H]1([C@@H](OP([O-])([O-])=O)[C@@H](O)[C@@H](O1)N2(C3(\N=C/N=C(C(\N=C/2)=3)/N))))=O)([O-])=O)[C@@H](O)C(=O)NCCC(=O)NCCSC(=O)/C=C/C4(\C=C/C=C\C=4)	3,4
508	CSCCCC(\\S[C@@H]1(O[C@H](CO)[C@@H](O)[C@H](O)[C@@H](O)1))=N\\OS(=O)(=O)[O-]	3
509	CSC[C@@H](C(NCC([O-])=O)=O)NC(=O)CC[C@H]([NH3+])C([O-])=O	8
510	C(O)[C@H]4(O[C@@H](OC2(\C(=O)C3(/C(/O)=C\C(\[O-])=C/C(/OC(\C1(/C=C\C(\O)=C/C=1))=2)=3)))[C@H](O)[C@@H](O)[C@H](O)4)	4
511	C([O-])(=O)CC(=O)CC(=O)[O-]	3
512	C(O)[C@@]5(O)(CO[C@H](O[C@@H]4([C@@H](O)[C@H](O)[C@@H](CO)O[C@@H](OC2(\C=C(C3(\C(=O)\C=C(C1(\C=C/C(/O)=C\C=1))/OC(/C=2)=3))\[O-]))4))[C@H](O)5)	4
513	CC(C)=C3(CC[C@@H]2([C@@]1(C([C@@](CCC1)(C)C)CCC/2=C\3)C))	9
514	C[NH+]4(CC[C@@]15([C@@H]3(C(=O)\C=C/[C@@H]([C@@H](CC2(\C=C/C(/OC)=C(C\1=2)/O3))4)5)))	3
515	COC4(\C(\OC)=C/C5(C(C2(/C=C1(C(/OCO1)=C\C=2)))C3(C(COC(=O)3)CC(/C=4)=5)))	4
516	CC(\CO)=C\CNC3(/N=C\N=C1(C(/N=C\N1[C@@H]2(O[C@H](CO)[C@@H](O)[C@@H](O)2))=3))	2
517	C=C3(C1(C2(CCC(C(C(CCC1)(C)C)2)3))C)	9
518	C([NH3+])CCC[NH3+]	3
519	CSCCCCC(\\S)=N\\O	3
520	COC3(\C=C/C(/C1(/C(C2(/C=C(C(/O)=C\C(\O\C=1)=2)/OC))=O))=C\C=3)	4
521	C([C@@H]1([C@H]([C@@H]([C@H]([C@@H](O1)OC(C2(\C=C(C(\O)=C(/C=2)\O)\O))=O)O)O)O))OC(C3(\C=C(C(\O)=C(/C=3)\O)\O))=O	4
522	C5(/C(/C4(/[O+]=C1(C(/C(/[O-])=C\C(\[O-])=C/1)=C/C(/O[C@@H]3(O[C@@H]([C@@H](O)[C@H](O)[C@@H](O[C@@H]2(OC[C@@H](O)[C@H](O)[C@@H](O)2))3)CO))=4)))=C\C(\O)=C(C(/O)=5)\O)	4
523	C(OC(C1(\C=C(C(\O)=C(/C=1)\O)\O))=O)[C@H]6(O[C@H]([C@H](OC(C2(\C=C(C(\O)=C(/C=2)\O)\O))=O)[C@@H](OC(=O)C3(\C=C(C(\O)=C(/C=3)\O)\O))[C@H](OC(=O)C4(\C=C(C(\O)=C(/C=4)\OC(C5(\C=C(C(\O)=C(/C=5)\O)\O))=O)\O))6)OC(C7(\C=C(C(\O)=C(/C=7)\O)\O))=O)	4
524	CC(C)[C@H](C)C[C@H](O)[C@@H](C)[C@H]3(CC[C@H]4([C@@H]2(CC(=O)[C@H]1(C[C@@H](O)CC[C@@](C)1[C@H]2CC[C@](C)34))))	2
525	CC(C)=CCNC3(/N=C\N=C1(C(/N=C\N1[C@@H]2(O[C@H](COP(=O)([O-])[O-])[C@@H](O)[C@@H](O)2))=3))	2
526	C[C@@H]1(O[C@H]([C@H](O)[C@H](O)[C@@H](O)1)OC[C@@H]2([C@@H](O)[C@H](O)[C@@H](O)[C@@H](O2)OC4(\C=C(C5(\C(=O)C[C@@H](C3(\C=C/C(/O)=C\C=3))OC(/C=4)=5))\O)))	4
527	C(OP(OP(OP(=O)([O-])[O-])([O-])=O)(=O)[O-])[C@@H]2([C@H]([C@H]([C@H](N1(\C=C/C(/N)=N\C1=O))O2)O)O)	9
528	C=CC(O)CC(\\S[C@@H]1(O[C@H](CO)[C@@H](O)[C@H](O)[C@@H](O)1))=N\\OS(=O)(=O)[O-]	3
529	CC2(CC[C@@]1(CC[C@@]3(C(/C1C2)=C/CC4([C@]3(CCC5([C@@]4(CC[C@@H]([C@@]5(C)C(=O)[O-])O)C))C))C)C(=O)OC6([C@H]([C@H]([C@H](C(CO)O6)O)O)O))C	9
530	C(OP(=O)([O-])OP(=O)([O-])[O-])[C@H]3(O[C@@H](N1(C2(\C(\N=C/1)=C(N)/N=C\N=2)))[C@H](O)[C@H](O)3)	2,7,9,16
531	C3(O[C@H](OP(OP(OC[C@@H]2([C@H]([C@H]([C@H](N1(\\C=C/C(=O)NC1=O))O2)O)O))(=O)[O-])(=O)[O-])[C@H](O)[C@@H](O)[C@H](O)3)	4
532	C=C1([C@@H]2(CC[C@H](C1(C)C)C2))	9
533	C=C[C@@H]1([C@H]2(C[C@H]([NH+](C1)CC2)[C@H](C3(\C4(/C=C(\C=C/C(/N=C\C=3)=4)/OC)))O))	3
534	COC1(\C(\OC)=C/C2(/OC[C@H]3(OC4(\C(\C([C@@H](C(/C=1)=2)3)=O)=C/C=C(/C=4)/O))))	4
535	CC(C)C(CC[C@@H](C)[C@H]3(CC[C@H]4(C1([C@@H]([C@]2(CC[C@H](O)C[C@H](CC=1)2)(C))CC[C@](C)34))))=C	9
536	CCCCCCCCCC(O[C@@H]2([C@@H](OC(C)=O)[C@@H](O[C@]1(CO)(O[C@H](CO)[C@@H](O)[C@H](OC(=O)CC(C)C)1))O[C@H](CO)[C@@H](OC(=O)CC(C)C)2))=O	7
537	CC(C[C@H](N(O)O)C([O-])=O)C	3
538	C=C[C@]1(C)(CC2(\[C@H](CC1)[C@@]3(C)(CCC[C@@](C)(C(O)O)C(C\C=2)3)))	9
539	C(C1(\\C2(/C=C\\C=C/C(/N/C=1)=2)))N=C=S	14
540	CC(C)CC(O[C@H]2([C@H](OC(C(C)C)=O)[C@@H](O)[C@@H](O[C@]1(CO)(O[C@H](CO)[C@@H](O)[C@H](OC(=O)CC(C)C)1))O[C@H](CO)2))=O	7
541	COC3(/C(/O)=C2(C(/OC(\C1(/C=C(C(/O)=C\C=1)/O))=C(C(=O)2)/[O-])=C\C(\O)=3))	4
542	CC(C)[C@H](C)[C@@H](O)[C@H](O)[C@@H](C)[C@H]3(CC[C@H]4([C@@H]2(CC[C@H]1(CC(=O)CC[C@@](C)1[C@H]2CC[C@](C)34))))	2
543	CC(C)[C@H](C)CC[C@@H](C)[C@H]3(CC[C@H]4([C@@H]2(C[C@H](O)[C@H]1(C[C@@H](O)CC[C@@](C)1[C@H]2CC[C@](C)34))))	2
544	C=C([C@H]2(C[C@]1([C@@H](CC(C[C@H](C=O)1)=O)C)CC2))C	9
545	C(O)[C@H]4(O[C@@H](OC3(\C(\O)=C/C(/C1(/OC2(/C=C(/C=C(C(\C(=O)C(/[O-])=1)=2)/O)/O)))=C\C=3))[C@H](O)[C@@H](O)[C@H](O)4)	4,13
546	C=C4(CCC[C@@H]3([C@](C)(CC[C@@H]2(C[C@](C1(OC1))(C)CC[C@](C)23))4))	9
547	CCS	8
548	C3(\\C(\\C1(=[O+]C2(\\C=C(/C=C(C(\\C=C1\\[O-])=2)/[O-])\\O)))=C/C(/O)=C(\\C=3)/O)	4
549	C=C([C@H]2(C[C@]1([C@@H]([C@H]([C@@H](C[C@H](CO)1)O)O)C)CC2))C	9
550	CCC(C)C(O[C@@H]2([C@@H](OC(=O)C)[C@@H](O[C@]1(CO)(O[C@H](CO)[C@@H](O)[C@H](OC(=O)CC(C)C)1))O[C@H](CO)[C@@H](OC(=O)CC(C)C)2))=O	7
551	C(O)[C@@H]1([C@H](O)[C@H](O)[C@@H](O)[C@H](O1)OP(OP(OC[C@@H]3([C@H]([C@H]([C@H](N2(\C=C/C(=O)NC2=O))O3)O)O))(=O)[O-])(=O)[O-])	3,4,9
552	CC5(C)(CCC[C@@]4(C)([C@@H](CC[C@]2(C)([C@H](CC[C@@H]1([C@@]3(C)(CC[C@H](C(C)(C)O)[C@H](CC[C@](C)12)3)))4))5))	9
553	COC4(/C(C1(/OC2(\C(\C(=O)C(/OC)=1)=C(C(\OC)=C(/C=2)\OC)\O)))=C/C=C(C(\O[C@H]3([C@@H]([C@H]([C@H](O)[C@H](O3)CO)O)O))=4)/OC)	4
554	CC(C)(COP(OP([O-])(OC[C@@H]1([C@@H](OP([O-])([O-])=O)[C@@H](O)[C@@H](O1)N2(C3(\N=C/N=C(C(\N=C/2)=3)/N))))=O)([O-])=O)[C@@H](O)C(=O)NCCC(=O)NCCSC(=O)/C=C/C4(/C=C(C(/O)=C\C(O)=4)/OC)	4
555	C[C@H]1([C@H](O)[C@@H](O)[C@@H](O)[C@@H](O1)OC[C@@H]5([C@@H](O)[C@H](O)[C@@H](O)[C@H](OC3(\C(C2(\C=C(C(\O)=C(/C=2)\O)\O))=[O+]C4(\C(/C=3)=C(/C=C(/C=4)/[O-])\[O-])))O5))	4
556	COC1(\\C2(/C(/CN=C=S)=C\\NC(\\C=C/C=1)=2))	14
557	CC(C)(COP(OP([O-])(OC[C@@H]1([C@@H](OP([O-])([O-])=O)[C@@H](O)[C@@H](O1)N2(C3(\N=C/N=C(C(\N=C/2)=3)/N))))=O)([O-])=O)[C@@H](O)C(=O)NCCC(=O)NCCSC(=O)/C=C/C4(/C(/O)=C\C(\O)=C(\C=4)\O)	4
558	C1(/N(\C=C/CC(/C(N)=O)=1)[C@@H]5(O[C@H](COP(=O)([O-])OP(=O)([O-])OC[C@H]2(O[C@H]([C@H](O)[C@H](O)2)N3(\C=N/C4(C(/N)=N\C=N/C3=4))))[C@@H](O)[C@@H](O)5))	1,2,3,4,7,9,11,16
559	CC(C)=CCCC(\C)=C/CCC(\C)=C/C=O	2
560	C(O)[C@@H]1([C@@H](O)[C@H](O)[C@@H](O)[C@@H](O1)OC3(\C(C2(\C=C/C(/O)=C(/C=2)/O))=[O+]C4(\C(/C=3)=C(/C=C(/C=4)/O[C@@H]8(O[C@H](COC(=O)C7(\C=C/C(/O[C@@H]6(O[C@H](COC(=O)C5(\C=C/C(/O)=C\C=5))[C@@H](O)[C@H](O)[C@@H](O)6))=C\C=7))[C@@H](O)[C@H](O)[C@@H](O)8))\[O-])))	4
561	CC(C[NH3+])CCC1(O)([C@@H](C)C2([C@@H](O1)CC3([C@@](C)2CC[C@H]4([C@H]3C\C=C5(C[C@@H](O)CC[C@](C)45)))))	3
562	COC4(\C(\O[C@H]1([C@@H]([C@H]([C@H](O)[C@H](O1)CO)O)O))=C/C(/C2(/OC3(\C(\C(=O)C(/OC)=2)=C(C(\O)=C(/C=3)\OC)\O)))=C\C=4)	4
563	CC1(\C=C(C2(C(/O)=C\C=C/C(\C=1)=2))\O)	5
564	CC(/CC[C@@H]1(C(C)(O1)C))=C\CCC(\C)=C/C(=O)OC	2
565	C(OP(=O)([O-])[O-])[C@H]3(O[C@@H](N1(C2(\C(\N=C/1)=C(N)/N=C\N=2)))[C@H](O)[C@H](OP([O-])(=O)[O-])3)	3,4
566	C=C([C@H]1(C[C@@H](C(/C)=C/C1)O))C	9
567	C5(\\C(\\C1(=[O+]C4(\\C(/C=C1/O[C@@H]3(O[C@@H]([C@@H](O)[C@H](O)[C@@H](O[C@@H]2(OC[C@@H](O)[C@H](O)[C@@H](O)2))3)CO))=C(/C=C(/C=4)/[O-])\\[O-])))=C/C(/O)=C(\\C=5)/O)	4
568	CC(C)([C@@H](O)C(=O)NCCC(=O)NCCSC(=O)C[C@@](C)(O)CC(=O)[O-])COP(=O)(OP(=O)(OC[C@@H]1([C@@H](OP([O-])(=O)[O-])[C@@H](O)[C@@H](O1)N2(C3(\N=C/N=C(C(\N=C/2)=3)/N))))[O-])[O-]	9
569	C[C@@H]5(O[C@@H](O[C@@H]4([C@@H](O)[C@H](O)[C@@H](CO)O[C@@H](OC3(\C=C1(C(\C(=O)C[C@H](O1)C2(\C=C/C(/O)=C\C=2))=C(/C=3)\O)))4))[C@H](O)[C@H](O)[C@@H](O)5)	4
570	CC(C)(O[C@@H]1(O[C@@H]([C@@H](O)[C@H](O)[C@@H](O)1)CO))CC#N	3
571	C=C([C@H]2(C[C@]1([C@@H](CC(\C=C(C)/1)O)C)CC2))C	9
572	C=C1([C@H]2(C[C@]3(C1)([C@H]([C@@H]4([C@@](C)(CCC[C@@](C)([C@@H](CC2)3)4)C([O-])=O))C=O)))	2
573	C2(CC5(/C=C1(C(/OCO1)=C\C(\[C@H]3(CC4(\C(\CN23)=C(C(/OC)=C\C=4)\OC)))=5)))	3
574	CSCCCC(\\SC[C@H](NC(=O)CC[C@H]([NH3+])C([O-])=O)C(=O)NCC([O-])=O)=N\\O	3
575	CC(C)(COP(OP([O-])(OC[C@@H]1([C@@H](OP([O-])([O-])=O)[C@@H](O)[C@@H](O1)N2(C3(\N=C/N=C(C(\N=C/2)=3)/N))))=O)([O-])=O)[C@@H](O)C(=O)NCCC(=O)NCCSC(=O)/C=C/C4(/C=C(C(/O)=C\C=4)/O)	3,4
576	C([O-])(=O)C2(/C=C(\C=C/C(/NC(=O)/C=C/C1(/C=C(C(/O)=C\C=1)/O))=2)/O)	4
577	CC(C)CCC[C@@H](C)CCC[C@@H](C)CCCC(\C)=C/CC/C=C(C)/CCC[C@H](C)CCC[C@H](C)CCCC(C)C	9
*: Label numbers 0 to 17 represent various metabolic pathways in PWN database as follows: aroma compound biosynthesis (0), fatty acid derivative biosynthesis (1), hormone biosynthesis (2), nitrogen-containing secondary compound biosynthesis (3), phenylpropanoid derivative biosynthesis (4), polyketide biosynthesis (5), siderophore and metallophore biosynthesis (6), sugar derivative biosynthesis (7…

## Sheet: Table S4
Table S4. The details of Dataset C.
No.	SMILES	Label*
1	CC(=O)N[C@@H]1[C@H]([C@@H]([C@H](O[C@@H]1OP(=O)(O)OP(=O)(O)OC[C@@H]2[C@H]([C@H]([C@@H](O2)N3C=CC(=O)NC3=O)O)O)C(=O)O)O)N	0,6
2	C1=CC=C2C=C(C(=CC2=C1)C(=O)O)O	10
3	CCCCCC1=CC(=C(C(=C1C(=O)O)O)[C@@H]2C=C(CC[C@H]2C(=C)C)C)O	9
4	C1=CC(=CC=C1C2=CC(=O)C3=C(O2)C=C(C(=C3O)[C@H]4[C@@H]([C@H]([C@@H]([C@H](O4)CO)O)O)O[C@H]5[C@@H]([C@H]([C@@H]([C@H](O5)CO)O)O)O)O)O	9
5	C([C@@H]([C@H]([C@H](C(=O)O)O)O)O)O	0
6	C1C(C2=CC=CC=C2N(C3=CC=CC=C31)C(=O)N)O	10
7	C1=CC2=C3C(=C1)[C@@H]([C@H](C4=CC=CC(=C43)C=C2)O)O	10
8	CC(C)C(=C)CC(C(C)C(=O)SCCNC(=O)CCNC(=O)[C@@H](C(C)(C)COP(=O)(O)OP(=O)(O)OC[C@@H]1[C@H]([C@H]([C@@H](O1)N2C=NC3=C(N=CN=C32)N)O)OP(=O)(O)O)O)O	8
9	CSCCC(CC(=O)O)(C(=O)O)O	9
10	C[C@H](CCC=C(C)C)[C@H]1CCC2[C@@]1(CCC3=C2CC[C@@H]4[C@@]3(CC[C@@H](C4(C)C)O)C)C	2
11	C(CNC(=O)CC(CC(=O)NC[C@@H](C(=O)O)N)(C(=O)O)O)N	9
12	CC(=O)N[C@@H]1[C@H]([C@H]([C@H](O[C@@H]1OP(=O)(O)OP(=O)(O)OC[C@@H]2[C@H]([C@H]([C@@H](O2)N3C=CC(=O)NC3=O)O)O)C(=O)N)O)O	6
13	C1(=C(C(=C(C(=C1Cl)Cl)Cl)Cl)O)O	10
14	CN1CCC2=CC(=C(C=C2[C@H]1CC3=CC=C(C=C3)OC4=C(C=CC(=C4)C[C@@H]5C6=CC(=C(C=C6CCN5C)OC)O)O)O)OC	9
15	CC1=C(C(CC=C1)(C)C)/C=C/C(=C/C=C/C(=C/CO)/C)/C	7
16	COC1=C(C=C2[C@@H]3C[C@H]4[C@H]([C@@H](OC=C4C(=O)N3CCC2=C1)O[C@H]5[C@@H]([C@H]([C@@H]([C@H](O5)CO)O)O)O)C=C)O	9
17	C1=CC(=C(C=C1C2=CC(=C(C=C2Cl)Cl)Cl)Cl)Cl	10
18	C([C@@H]1[C@H]([C@@H]([C@H]([C@H](O1)O)O)O)O[C@@H]2[C@@H]([C@H]([C@@H]([C@H](O2)COP(=O)(O)O)O)O)O)O	0
19	COC1=C(C=C(C=C1)C2=COC3=C(C2=O)C=CC(=C3)O)O	9
20	CC(=CCCC1=CC(OC1)C2=CC(=O)C=CC2=O)C	7
21	C[C@@H](C(=O)O)OP(=O)(O)O	1
22	C[S+](CC[C@@H](C(=O)[O-])N)C[C@@H]1[C@H]([C@H]([C@@H](O1)N2C=NC3=C(N=CN=C32)N)O)O	9,4,8
23	COC1=C(C=C2C(=C1)C=CC(=O)O2)O[C@H]3[C@@H]([C@H]([C@@H]([C@H](O3)CO)O)O)O	9
24	CC1=CC2=C(C=C1N)N(C3=NC(=O)NC(=O)C3=N2)C[C@@H]([C@@H]([C@@H](CO)O)O)O	9
25	CC(C)(COP(=O)(O)OP(=O)(O)OC[C@@H]1[C@H]([C@H]([C@@H](O1)N2C=NC3=C(N=CN=C32)N)O)OP(=O)(O)O)[C@H](C(=O)NCCC(=O)NCCSC(=O)C4=CC=C(C=C4)O)O	7,10
26	C1CC1NC2=NC(=O)NC(=N2)N	10
27	CC(C)(C1=CC(=C(C=C1)O)Br)C2=CC(=C(C=C2)O)Br	10
28	C[C@@H]1[C@H]([C@@H]([C@H]([C@H](O1)O[C@@H]2[C@H](O[C@@H]([C@@H]([C@H]2O)O)O[C@@H]3[C@H](OC([C@@H]([C@H]3O)O)O)CO)CO)O)O)N[C@H]4C=C([C@H]([C@@H]([C@H]4O)O)O)COP(=O)(O)O	9
29	C[C@]12CC[C@H]3[C@H]([C@@H]1CC[C@@H]2O)CCC4=C3C=CC(=C4)OS(=O)(=O)O	2
30	CC1=CC(=C(C2=C1O[C@](CC2)(C)CC/C=C(\C)/CC/C=C(\C)/CCC=C(C)C)C)O	7
31	CC1=C(C(CCC1)(C)C)/C=C/C(=C\OC2C=C(C(=O)O2)C)/C	8
32	C1C[C@@](C(=O)N[C@@H]1C(=O)O)(CN)O	9
33	C1=CC2=C(C(=C1)Cl)NC3=C4C(=C5C(=C23)C(=O)NC5=O)C6=C(N4[C@H]7[C@@H]([C@H]([C@@H]([C@H](O7)CO)O)O)O)C(=CC=C6)Cl	9
34	C(CS(=O)(=O)O)N=C(N)NP(=O)(O)O	5
35	C(C(=O)C(=O)O)O	4,0,1
36	C(CC(=O)O)C(=O)CC(=O)O	10
37	CC(=CCC/C(=C/CC/C(=C/CC/C(=C\CC/C(=C\CC/C(=C\CC/C(=C\CC/C(=C\CC/C(=C\CC/C(=C\CC/C(=C\COP(=O)(O)O)/C)/C)/C)/C)/C)/C)/C)/C)/C)/C)C	6
38	C1=CC(=CC=C1C2=CC(=O)C3=C(O2)C=C(C=C3)O)O	9
39	C1=CC=C2C(=C1)C=CN2	4,9
40	C1=CC=C(C(=C1)C(=O)CC(=O)O)NC=O	4
41	C1=CC(C(C(=C1)Br)O)O	10
42	C[C@H]1/C=C/C=C/C=C/C=C/C=C/C=C/C=C/[C@@H](C[C@H]2[C@@H]([C@H](C[C@](O2)(C[C@H](C[C@H]([C@@H](CC[C@H](C[C@H](CC(=O)O[C@H]([C@@H]([C@@H]1O)C)C)O)O)O)O)O)O)O)C(=O)O)O[C@H]3[C@H]([C@H]([C@@H]([C@H](O3)C)O)N)O	8
43	CC[C@]1(CC(=O)C2=C(C3=C(C=C2[C@H]1C(=O)OC)C(=O)C4=C(C3=O)C(=CC=C4)O)O)O	8
44	C1C(=O)NC(=O)NC1=O	3
45	[C@@H]1([C@@H]([C@@H]([C@@H]([C@H]([C@@H]1O)OP(=O)(O)O)OP(=O)(O)O)O)O)O	0
46	CC(C)C1=CC[C@H]2C(=C1)CC[C@@H]3[C@@]2(CCC[C@@]3(C)C(=O)O)C	8
47	C1=CC(=CC=C1/C=C/C(=O)OC[C@@H]2[C@H]([C@@H]([C@H]([C@@H](O2)OC3=CC(=CC4=[O+]C(=C(C=C34)O[C@H]5[C@@H]([C@H]([C@@H]([C@H](O5)CO)O)O)O)C6=CC(=C(C(=C6)O)O)O)O)O)O)O)O	9
48	C1=CN=CC=C1[C]=O	10
49	C1=C(C=C(C(=C1Br)O)Br)C(=O)O	10
50	C1[C@@H]([C@H](OC1O)CO)O	0
51	C[C@H]1[C@@H]([C@H]([C@H]([C@@H](O1)OC[C@@H]2[C@H]([C@@H]([C@H]([C@@H](O2)OC3=C([O+]=C4C=C(C=C(C4=C3)O[C@H]5[C@@H]([C@H]([C@@H]([C@H](O5)CO)O)O)O)O)C6=CC(=C(C(=C6)OC)O)O)O)O)O)O)O)OC(=O)/C=C/C7=CC=C(C=C7)O	9
52	C1CNC(CC1C2=CN=CC=C2)C3=CN=CC=C3	9
53	CNC[C@@H](C1=CC(=C(C=C1)O)OC)O	4
54	CC(C)(CC(=O)O)O	4
55	C1=CC(=C(C=C1C(=O)NCCCNCCCCNC(=O)CC(CC(=O)NCCCCNCCCNC(=O)C2=CC(=C(C=C2)O)O)(C(=O)O)O)O)O	8
56	CC(C)(COP(=O)(O)OP(=O)(O)OC[C@@H]1[C@H]([C@H]([C@@H](O1)N2C=NC3=C(N=CN=C32)N)O)OP(=O)(O)O)[C@H](C(=O)NCCC(=O)NCCSC(=O)C4=CC=CO4)O	10
57	C(CO)COP(=O)(NCCCl)NCCCl	10
58	CCCCC/C=C\C[C@H](/C=C/C=C/C=C\[C@H](CCCC(=O)O)O)O	2
59	CC1=C(C(=O)C2=CC=CC=C2C1=O)C/C=C(\C)/CCCC(C)CCCC(C)CCCC(C)C	7
60	CCC[C@](CC(=O)O)(C(=O)O)O	0
61	CC1=C(N=C(N=C1N)[C@H](CC(=O)N)NC[C@@H](C(=O)N)N)C(=O)N[C@@H]([C@H](C2=CN=CN2)O[C@H]3[C@H]([C@H]([C@@H]([C@@H](O3)CO)O)O)O[C@@H]4[C@H]([C@H]([C@@H]([C@H](O4)CO)O)OC(=O)N)O)C(=O)N[C@H](C)[C@H]([C@H](C)C(=O)N[C@@H]([C@@H](C)O)C(=O)NCCC5=NC(=CS5)C6=NC(=CS6)C(=O)NCCCCN=C(N)N)O	8
62	CCCC[C@H](/C=C\C/C=C\C/C=C\C/C=C\CCCC(=O)O)O	2
63	C[C@H]1[C@H]([C@H](C[C@@H](O1)O[C@H]2C[C@@](CC3=C2C(=C4C(=C3O)C(=O)C5=C(C4=O)C(=CC=C5)OC)O)(C(=O)CO)O)N)O	8
64	C[C@H]1C[C@H](C(=O)[C@@H]([C@H]([C@H]([C@H](OC(=O)[C@@H]([C@H]([C@@H]([C@H]1O)C)O)C)C)C)O)C)C	8
65	C1=CC(=CC=C1C[C@@H](C(=O)N[C@@H]2[C@H](O[C@H]([C@@H]2O)N3C=NC4=C(N=CN=C43)N)COP(=O)(O)O)N)O	9
66	CC[C@@H]1[C@H](/C=C/C=C/C(=O)[C@@H](C[C@@H]([C@@H]([C@H](/C=C/C(=O)O1)C)O[C@H]2[C@@H]([C@H](C[C@H](O2)C)N(C)C)O)C)C)CO[C@H]3[C@@H]([C@@H]([C@@H]([C@H](O3)C)O)O)O	8
67	CC(=CCCC(=O)SCCNC(=O)CCNC(=O)[C@@H](C(C)(C)COP(=O)(O)OP(=O)(O)OC[C@@H]1[C@H]([C@H]([C@@H](O1)N2C=NC3=C(N=CN=C32)N)O)OP(=O)(O)O)O)C	8
68	C1=CC(=C[N+](=C1)[C@H]2[C@@H]([C@@H]([C@H](O2)COP(=O)(O)OP(=O)(O)OC[C@@H]3[C@H]([C@H]([C@@H](O3)N4C=NC5=C(N=CN=C54)N)OP(=O)(O)O)O)O)O)C(=O)N	1,5,7,10
69	CCCCCC(/C=C/C1C(O1)CCCCCCCC(=O)O)O	2
70	C[C@]12CCC(=O)C=C1CC[C@@H]3[C@@H]2[C@H](C[C@]4([C@H]3CC[C@@]4(C(=O)CO)O)C)O	2
71	CCNCC(=O)NC1=C(C=CC=C1C)C	10
72	C1=CN(C(=O)N=C1N)[C@H]2[C@@H]([C@@H]([C@H](O2)COP(=O)(O)OP(=O)(CCN)O)O)O	5
73	CC(C)C1=CC2=CC[C@@H]3[C@@]([C@H]2CC1)(CCC[C@@]3(C)C(=O)O)C	8
74	C1[C@H]2N(C1=O)[C@@H](/C(=C/CN)/O2)C(=O)O	9
75	CC(C)(COP(=O)(O)O)[C@H](C(=O)NCCC(=O)O)O	5,7
76	C([C@@H]([C@@H]1C(=O)C(=O)C(=O)O1)O)O	0,5
77	CC(=CCC/C(=C/CC/C(=C/CSC[C@@H](C(=O)O)N)/C)/C)C	8
78	CCC(C)[C@@H]1[C@H](C=C[C@@]2(O1)C[C@@H]3C[C@H](O2)C/C=C(/[C@H]([C@H](/C=C/C=C/4\CO[C@H]5[C@@]4([C@@H](C=C([C@H]5OC)C)C(=O)O3)O)C)O)\C)C	8
79	C[C@H]1[C@@H]2CC[C@H]3[C@@]4(CC[C@@H]([C@]4(CC[C@@]35[C@@]2(C5)CCC1=O)C)[C@H](C)CCC(=C)C(C)C)C	2
80	CO[C@@H]1[C@H](O[C@H]([C@@H]([C@H]1O)O)N2C3=C(C=CC=C3Cl)C4=C5C(=C6C7=C(C(=CC=C7)Cl)NC6=C42)C(=O)NC5=O)CO	9
81	C(CC(=O)O)[C@@H]([C@H](C(=O)O)O)C(=O)O	4
82	C[C@H]1CCC2=C(CC[C@@]2(CC3=C(CC[C@@H]13)C)C)C(C)C	8
83	C1=CC=C(C=C1)[C@@H]2[C@H](C(=O)C3=C(C=C(C=C3O2)O)O)O	9
84	C[C@H](C(=O)O)C(=O)SCCNC(=O)CCNC(=O)[C@@H](C(C)(C)COP(=O)(O)OP(=O)(O)OC[C@@H]1[C@H]([C@H]([C@@H](O1)N2C=NC3=C(N=CN=C32)N)O)OP(=O)(O)O)O	4,0,1
85	CCCCCCCCCCCCCCCC(=O)SCCNC(=O)CCNC(=O)[C@@H](C(C)(C)COP(=O)(O)OP(=O)(O)OC[C@@H]1[C@H]([C@H]([C@@H](O1)N2C=NC3=C(N=CN=C32)N)O)OP(=O)(O)O)O	2,6
86	C[C@@H]1CC[C@H]([C@@H](C1)O)C(C)C	8
87	C(=C\C(=O)O)\C=C(/C(=O)O)\O	10
88	C1=CC=C(C=C1)C(=O)C(=O)O	4,10
89	C[C@@]1(C[C@@H](C2=C(C3=C(C=C2[C@H]1C(=O)OC)C(=O)C4=C(C3=O)C(=CC=C4)O)O)O)O	8
90	C(CC(=O)N[C@@H](CSCC=O)C(=O)NCC(=O)O)[C@@H](C(=O)O)N	10
91	C(CCCCC(=O)O)CCCC(CCCCCCO)O	2
92	C1=CC(=CC=C1C[C@@H](C(=O)O)N(O)O)O	5
93	CC1=CC(=O)C(=O)C=C1O	10
94	CCC1=CC2C[C@@]3([C@@H]1N(C2)CCC4=C3NC5=CC=CC=C45)C(=O)OC	9
95	CC(=O)N[C@@H]1[C@H](C[C@](O[C@H]1[C@@H]([C@@H](CO)O)O)(C(=O)O)OP(=O)(O)OC[C@@H]2[C@H]([C@H]([C@@H](O2)N3C=CC(=NC3=O)N)O)O)O	0,6
96	CCCCC/C=C\C/C=C\C/C=C\C/C=C\CCCCCC(=O)SCCNC(=O)CCNC(=O)[C@@H](C(C)(C)COP(=O)(O)OP(=O)(O)OC[C@@H]1[C@H]([C@H]([C@@H](O1)N2C=NC3=C(N=CN=C32)N)O)OP(=O)(O)O)O	2
97	C1=CC=C2C(=C1)C=CC=C2O	10
98	C1=C2C3=CC(=C(C=C3OC2=CC(=C1Cl)Cl)Cl)Cl	10
99	C1=C[C@H]([C@H](C(=C1)Cl)O)O	10
100	C#CC[C@@H](C(=O)O)N	9
101	C[C@H]1CC[C@H]2[C@@H]1C(OC=C2C)O	8
102	C([C@@H](C(=O)O)NC=O)C(=O)O	4
103	CC1=C(C(CCC1)(C)C)/C=C/C(=C/C=C/C(=C/C=C/C=C(\C)/C=C/C=C(\C)/C=C/C2C(=C[C@@H](CC2(C)C)O)C)/C)/C	8
104	COC(=O)C1=CO[C@H]([C@@H]([C@@H]1C[C@@H]2C3=CC(=C(C=C3CCN2)O)O)C=C)O[C@H]4[C@@H]([C@H]([C@@H]([C@H](O4)CO)O)O)O	9
105	CN1CC[C@]23[C@@H]4[C@H]1CC5=C2C(=C(C=C5)O)O[C@H]3C(=O)C=C4	9
106	C[C@@H]1[C@H]([C@@H](C[C@@H](O1)OC2=C3C(=C(C=C2)O)C(=O)C4=C(C3=O)[C@@H](CC5=C4C(=CC(=C5)C)O)O)O)O	8
107	CC(C(C1=CN=C2C(=N1)C(=O)NC(=N2)N)O)O	7
108	CCCCC[C@@H](/C=C/[C@@H]1[C@H]([C@H](C[C@H](O1)O)O)C/C=C\CCCC(=O)O)O	2
109	C1=CC=C2C(=C1)C=CC3=C2C=CC4=C3C(=CC=C4)C(=O)O	10
110	CCCCCC(C(C/C=C\C/C=C\C/C=C\CCCC(=O)O)O)O	2
111	C1=CC2=C3C(=CC=C4C3=C1C=CC4=O)C(=O)C=C2	10
112	CC[C@@H]1[C@H](/C=C(/C=C/C(=O)[C@@H](C[C@@H]([C@@H]([C@H]([C@@H](CC(=O)O1)O)C)O[C@H]2[C@@H]([C@H]([C@@H]([C@H](O2)C)O)N(C)C)O)CC=O)C)\C)CO[C@H]3[C@@H]([C@@H]([C@@H]([C@H](O3)C)O)O)O	8
113	C1=CC=C2C(=C1)C(=CN2)CCN	4,9
114	C1=CC=C(C(=C1)/C(=C/C=C/C(=O)C(=O)O)/O)C(=O)O	10
115	CC(C)C1=CC=C(C=C1)CO	10
116	C1=NC2=C(N1)C(=S)N=C(N2)N	10
117	CC1=CC(=CC=C1)C=O	10
118	C(C(=O)/C(=C(\C(=O)O)/Cl)/Cl)(C(=O)O)Cl	10
119	C1=NC2=C(N1)C(=O)NC(=N2)N	3
120	C[C@@]1([C@@H](COP(=O)(OP(=O)(O1)O)O)O)CO	8
121	C1[C@@H](NC2=C(N1)N=C(NC2=O)N)CNC3=CC=C(C=C3)C(=O)N[C@@H](CCC(=O)N[C@@H](CCC(=O)O)C(=O)O)C(=O)O	7
122	[C@H]1([C@H](C(=O)O[C@H]1[C@@H](C(=O)O)O)O)O	0
123	CC1=C(SC=[N+]1CC2=CN=C(N=C2N)C)CCOP(=O)(O)O	7
124	CC1=C(C(=C(C=C1)C)/C=C/C(=C/C=C/C(=C/C=C/C=C(/C=C/C=C(/C=C/C2=C(C=CC(=C2C)C)C)\C)\C)/C)/C)C	8
125	CSCC[C@H](C(=O)O)N	5
126	C1=NC(=C2C(=N1)N(C=N2)[C@H]3[C@@H]([C@@H]([C@H](O3)COP(=O)(O)OS(=O)(=O)O)O)O)N	3,9,1
127	C[C@H]1[C@@H]([C@H]([C@H](C(O1)O)O)O)O	0
128	CC(Cl)(Cl)Cl	10
129	CCCCCCCC/C=C\CCCCCCCCCCCCCCCC(=O)SCCNC(=O)CCNC(=O)[C@@H](C(C)(C)COP(=O)(O)OP(=O)(O)OC[C@@H]1[C@H]([C@H]([C@@H](O1)N2C=NC3=C(N=CN=C32)N)O)OP(=O)(O)O)O	2
130	CNCC(=O)O	4
131	C[C@]12CC[C@H]3[C@H]([C@@H]1C[C@H]([C@@H]2O)O[C@H]4[C@@H]([C@H]([C@@H]([C@H](O4)C(=O)O)O)O)O)CCC5=C3C=CC(=C5)O	2
132	CC(COC(=O)C)[C@H]1CC[C@]2([C@H]1CC[C@@]3([C@@H]2CC[C@H]4[C@]3(CC[C@@H]5[C@@]4(CCCC5(C)C)C)C)C)C	9
133	CC1=C(C(C[C@@H](C1)O)(C)C)/C=C/C(=C/C=C/C(=C/C=C/C=C(\C)/C=C/C=C(\C)/C=C/[C@H]2C(=C[C@@H](CC2(C)C)O)C)/C)/C	8
134	C1=C2C(=CC(=C1Cl)Cl)OC3=C(C(=C(C=C3O2)Cl)Cl)Cl	10
135	C(=C(/Cl)\C(=O)O)\C=C(\Cl)/C(=O)O	10
136	C[C@@](CC(=O)O)(C(=O)O)O	4,0
137	C(CCC/C=C\CCCCCCCC(=O)O)CCCC(=O)O	2
138	CC1=CC=CC=C1C	10
139	C([C@@H]1[C@H]([C@H]([C@H](C(O1)O)O)O)O)OP(=O)(O)O	0
140	CCCCC/C=C\C/C=C\CCCCCCCCCC(=O)O	2
141	C1=C(NC=N1)CC(=O)O	4
142	C1=CC(=C(C=C1C(C=O)O)O)O	4
143	C[C@@H]1[C@H]([C@@H](C[C@H](O1)OP(=O)(O)OP(=O)(O)OC[C@@H]2[C@H](C[C@@H](O2)N3C=C(C(=O)NC3=O)C)O)N(C)C)O	8
144	C[C@@H]1[C@@H]([C@@H]([C@H]([C@H](O1)OP(=O)(O)OP(=O)(O)OC[C@@H]2[C@H](C[C@@H](O2)N3C=C(C(=O)NC3=O)C)O)O)O)NC(=O)C	6
145	C1[C@H]([C@@H]([C@H]([C@@H](O1)O[C@@H]2[C@H]([C@@H]([C@H](O[C@H]2OC3=C([O+]=C4C=C(C=C(C4=C3)O[C@H]5[C@@H]([C@H]([C@@H]([C@H](O5)CO)O)O)O)O)C6=CC(=C(C=C6)O)O)CO)O)O)O)O)O	9
146	CC(C)C1=C(C(=C2C(=C1)CC[C@@H]3[C@@]2(CCCC3(C)C)C)O)O	8
147	CC1=C(C(=C(C=C1O)OC)O)C/C=C(\C)/CCC=C(C)C	7
148	CN(C)C1=NC=NC2=C1N=CN2[C@H]3[C@@H]([C@@H]([C@H](O3)CO)NC(=O)[C@H](CC4=CC=C(C=C4)OC)N)O	9
149	CN1C=C(N=C1)[N+](=O)[O-]	10
150	C1[C@H]2[C@@H]([C@@H](S1)CCCCC(=O)OP(=O)(O)OC[C@@H]3[C@H]([C@H]([C@@H](O3)N4C=NC5=C(N=CN=C54)N)O)O)NC(=O)N2	7
151	C1=CC(=CC(=C1)C(=O)O)C(=O)CC[C@@H]2[C@H]([C@H](C(O2)O)O)O	7
152	C1=CC(=CC=C1[C@@H](C#N)O[C@H]2[C@@H]([C@H]([C@@H]([C@H](O2)CO)O)O)O)O	5
153	C([C@H]1[C@@H]([C@H](C(=O)O1)O)O)O	0
154	C([C@H]([C@H](C(=O)O)O)O)OP(=O)(O)O	7
155	C(C(C(C(=O)CNC1=C(C(=O)NC(=N1)N)N)O)O)OP(=O)(O)OP(=O)(O)OP(=O)(O)O	7
156	C([C@H](C(=O)O)O)O	0,4,2,1
157	C([C@H](C(=O)O)N)C(=O)O	4,5
158	COC1=CC2=C(C=C1)[C@@H]3[C@](CO2)(C4=CC5=C(C=C4O3)OCO5)O	9
159	CC(C)C1=C(C=C2C(=C1)CC[C@@H]3[C@@]2(CCCC3(C)C)C(=O)O)O	8
160	CC1=CC(=CC(=C1O)C/C=C(\C)/CC/C=C(\C)/CC/C=C(\C)/CCC=C(C)C)O	7
161	CC1=C2CC3=C(C(=C(N3)CC4=C(C(=C(N4)CC5=C(C(=C(N5)CC(=C1CCC(=O)O)N2)C)CCC(=O)O)C)CCC(=O)O)CCC(=O)O)C	7
162	C1=C(C=C(C(=C1O)O)O)C(=O)O	10,9
163	CCC1=C(C2=NC1=CC3=C(C4=C([C@@H](C(=C5[C@H]([C@@H](C(=CC6=NC(=C2)C(=C6C)C=C)N5)C)CCC(=O)O)C4=N3)C(=O)OC)O)C)C	7
164	CC1=CC(=CC=C1)C(=O)O	10
165	C/C/1=C/2\[C@@]([C@@H](/C(=C/C3=N/C(=C(\C4=NC([C@@H]([C@@]4(C)CCC(=O)O)CC(=O)O)[C@]5([C@@]([C@@H](C1=N5)CCC(=O)O)(C)CC(=O)O)C)/C)/[C@H](C3(C)C)CCC(=O)O)/N2)CCC(=O)O)(C)CC(=O)O	7
166	CCCCCC(=O)/C=C/C=C\C/C=C\C/C=C\CCCC(=O)O	2
167	C1[C@@H](NC2=C(N1)N=C(NC2=O)N)CN(C=O)C3=CC=C(C=C3)C(=O)N[C@@H](CCC(=O)O)C(=O)O	7,1
168	C1CC1NC2=NC(=NC(=N2)N)N	10
169	CCCCCCCCCCCCCCCCCCCCCC(=O)SCCNC(=O)CCNC(=O)[C@@H](C(C)(C)COP(=O)(O)OP(=O)(O)OC[C@@H]1[C@H]([C@H]([C@@H](O1)N2C=NC3=C(N=CN=C32)N)O)OP(=O)(O)O)O	2
170	C[C@@]12CCC[C@@]([C@H]1[C@@H]([C@]34[C@H]2CC[C@](C3)(C(=C)C4)O)C(=O)O)(C)C(=O)O	8
171	C1=NC(=C2C(=N1)N(C=N2)[C@H]3[C@@H](C(=O)[C@H](O3)COP(=O)(O)O)O)N	9
172	COC1=CC(=CC(=C1OC)O)C[C@@H]2[C@H](COC2=O)CC3=CC4=C(C=C3)OCO4	9
173	C/C(=C\C=C\C=C(\C=C\C=C(\C(=O)O[C@@H]1O[C@@H]([C@H]([C@@H]([C@H]1O)O)O)CO[C@@H]2O[C@@H]([C@H]([C@@H]([C@H]2O)O)O)CO)/C)/C)/C=C/C=C(/C(=O)O[C@@H]3O[C@@H]([C@H]([C@@H]([C@H]3O)O)O)CO[C@@H]4O[C@@H]([C@H]([C@@H]([C@H]4O)O)O)CO)\C	9
174	C(CO)NCCO	2
175	CCCCCCCCCCCCCCCCCC(=O)O[C@H](CCCCCCCCCCCCCCC)CC(=O)N[C@@H]1[C@H]([C@@H]([C@H](O[C@H]1OC[C@@H]2[C@H]([C@@H]([C@H]([C@H](O2)OP(=O)(O)O)NC(=O)C[C@@H](CCCCCCCCCCCCCCC)O)OC(=O)C[C@@H](CCCCCCCCCCCCC)O)O)CO[C@@]3(C[C@H]([C@H]([C@H](O3)[C@@H](CO)O)O)O[C@@]4(C[C@H]([C@H]([C@H](O4)[C@@H](CO)O)O)O)C(=O)O)C(=O)O)OP(=O)(O)O)OC(=O)C[C@@H](CCCCCCCCCCCCC)OC(=O)CCCCCCCCCCCCC	6
176	C1=CC(=C(C=C1C2=C(C(=O)C3=C(C=C(C=C3O2)O)O)O[C@H]4[C@@H]([C@H]([C@@H]([C@H](O4)CO)O)O)O)O)O	9
177	CC1=C(C=C(C(=C1C)O)CC=C(C)C)O	1
178	CN1C2=CC=CC=C2N=C3C1=CC=CC3=O	9
179	C1=CC(=C(C(=C1)O)N)C(=O)CCN	4
180	C1=CC=C(C=C1)CC(=NOS(=O)(=O)O)S[C@H]2[C@@H]([C@H]([C@@H]([C@H](O2)CO)O)O)O	9
181	C1=CC(=C[N+](=C1)[C@H]2[C@@H]([C@@H]([C@H](O2)COP(=O)(O)OP(=O)(O)OC[C@@H]3[C@H]([C@H]([C@@H](O3)N4C=NC5=C(N=CN=C54)N)O)O)O)O)C(=O)N	1,7,10
182	C1=C(C=C(C(=C1O)O)Cl)Cl	10
183	C1C(=O)[C@@H]([C@H]([C@@H]([C@@]1(COP(=O)(O)O)O)O)O)O	9
184	CC[C@@H]1[C@@H]([C@@H]([C@H](C(=O)[C@@H](C[C@@]([C@@H]([C@H]([C@@H]([C@H](C(=O)O1)C)O[C@H]2C[C@@]([C@H]([C@@H](O2)C)O)(C)O)C)O)(C)O)C)C)O)C	8
185	C1[C@H](C(=O)NO1)N	9
186	C(CC(=O)N[C@@H](CSC(C(Cl)Cl)O)C(=O)NCC(=O)O)[C@@H](C(=O)O)N	10
187	CN1C2C[C@@H](CC1C(C2)O)OC(=O)C(CO)C3=CC=CC=C3	9
188	C[C@@H]1CC[C@]2([C@H]([C@]1(C)CC/C(=C/COP(=O)(O)OP(=O)(O)O)/C)CCC=C2C)C	9
189	CC(C(CCCCCC(=O)O)N)N	7
190	C/C=C(/CC[C@@H](C)[C@H]1CC[C@@H]2[C@@]1(CC[C@H]3[C@H]2CC=C4[C@@]3(CC[C@@H](C4)O)C)C)\C(C)C	2
191	CSCCCCCC(CC(=O)O)(C(=O)O)O	9
192	C[C@]12CC[C@H](C[C@H]1CC[C@@H]3[C@@H]2C(=O)C[C@]4([C@H]3CC[C@@]4(C(=O)CO)O)C)O	2
193	CCCCCCCCCCCCC/C=C/[C@H]([C@H](CO)N)O	2
194	[C-]#[N+][C@@H](CC1=CC=C(C=C1)O)C(=O)O	9
195	C[C@H]1[C@H]2CC[C@H]3[C@]([C@@H]2CC=C1C=C)(CCCC3(C)C)C	8
196	C[C@]12CC[C@H](C[C@@H]1CC[C@@H]3[C@@H]2CC[C@]4([C@H]3CC[C@@H]4O)C)O	2
197	C[C@H](CCC(=C)C(C)C)[C@H]1CC[C@@H]2[C@@]1(CC[C@H]3C2CC=C4[C@@]3(CC[C@@H](C4)O)C)C	2
198	CC(=CCC/C(=C/CC/C(=C/CO)/C)/C)C	8
199	CC(C)(CO)C(=O)C(=O)O	7
200	C/C(=C\COP(=O)(O)OP(=O)(O)O)/CC[C@@H]1[C@]2(CCCC([C@@H]2CC[C@@]1(C)O)(C)C)C	8
201	C[C@H]([C@@H](C(=O)O)O)C(=O)SCCNC(=O)CCNC(=O)[C@@H](C(C)(C)COP(=O)(O)OP(=O)(O)OC[C@@H]1[C@H]([C@H]([C@@H](O1)N2C=NC3=C(N=CN=C32)N)O)OP(=O)(O)O)O	0,1
202	C[C@H]1[C@H]2CN3CCC4=C([C@@H]3C[C@@H]2C(=CO1)C(=O)OC)NC5=CC=CC=C45	9
203	C(C[C@@H](C(=O)O)N)C=O	4,9
204	CN1CCC2=CC(=C(C=C2[C@@H]1CCC3=CC(=C(C(=C3)OC)OC)O)O)OC	9
205	C1=CC=C(C=C1)N=O	10
206	CCCCCC(=O)CC(=O)SCCNC(=O)CCNC(=O)[C@@H](C(C)(C)COP(=O)(O)OP(=O)(O)OC[C@@H]1[C@H]([C@H]([C@@H](O1)N2C=NC3=C(N=CN=C32)N)O)OP(=O)(O)O)O	2
207	C[C@@H]1[C@@H]([C@@H](C[C@@H](O1)O[C@@H]2C[C@@H](O[C@@H]([C@H]2O)C)O[C@@]34[C@@H](CC5=CC6=CC(=CC(=C6C(=C5C3=O)O)O)O)[C@@H](C(=O)C(=C4O)C(=O)C)OC)O)O	8
208	CC1=NC=C(C(=C1O)C(=O)O)C=O	7
209	C[C@@]12[C@@H]([C@@H](C[C@@H](O1)N3C4=CC=CC=C4C5=C6C(=C7C8=CC=CC=C8N2C7=C53)CNC6=O)NC)O	9
210	C([C@@H]([C@H](CO)O)O)C(=O)C(=O)O	0
211	C1=CC(=C(C=C1/C=C/C(=O)C2=C(C=C(C=C2O)O)O)O)O	9
212	CC(=O)C(=O)C1=CC=CC=C1	9
213	CC(=C)[C@@H]1CC[C@]([C@H](C1)O)(C)O	8
214	CC(=CCC/C(=C\CC/C(=C\COP(=O)(O)OP(=O)(O)O)/C)/C)C	8
215	COC1=C(C=C2[C@@H](NCCC2=C1)C[C@H]3[C@H]([C@@H](OC=C3C(=O)OC)O[C@H]4[C@@H]([C@H]([C@@H]([C@H](O4)CO)O)O)O)C=C)O	9
216	CC(C)CCCC(C)CCCC(C)CCC/C(=C/CC1=CC(=O)C2=CC=CC=C2C1=O)/C	7
217	COC1=C2C3=C(C(=O)CC3)C(=O)OC2=C(C(=C1)O)C(CO)C(C=O)O	10
218	C1[C@@H]([C@H]([C@@H]([C@H]([C@@H]1N)O[C@@H]2[C@@H]([C@H]([C@@H]([C@H](O2)CO)O)N)O)O)O[C@@H]3[C@@H](C[C@@H]([C@H](O3)CN)O)N)N	9
219	CC(C)(CO)[C@H](C(=O)NCCCO)O	7
220	C[C@@H](CCC=C(C)C)CC=O	8
221	C(CCl)NCCCl	10
222	CSCCCC/C(=N/O)/S[C@H]1[C@@H]([C@H]([C@@H]([C@H](O1)CO)O)O)O	9
223	CC1=C2CC3=C(C(=C(N3)CC4=C(C(=C(N4)CC5=C(C(=C(N5)CC(=C1CCC(=O)O)N2)CCC(=O)O)C)C=C)C)C=C)C	7
224	C1=CC=C(C=C1)[C@H](C(=O)O)O	10
225	C([C@@H](C(=O)O)N)[C@H](C(=O)O)O	4
226	[C@@H]1([C@@H]([C@H]([C@@H]([C@H]([C@@H]1O)O)OP(=O)(O)O)N=C(N)N)O)N	9
227	C(=O)(C(=O)O)O	3,10,0
228	C1=CC=C2C(=C1)C=CC3=CC=CC=C32	10
229	CC(=CCC/C(=C/CC/C(=C/CCC(C)(C=C)O)/C)/C)C	8
230	C\1(=C(C(=O)O/C1=C(\C(=O)O)/Cl)Cl)Cl	10
231	C[C@@H]([C@@H](C1=CC=CC=C1)O)N	9
232	C1=CC(=C(C=C1Cl)Cl)O	10
233	CC(C)(COP(=O)(O)OP(=O)(O)OC[C@@H]1[C@H]([C@H]([C@@H](O1)N2C=NC3=C(N=CN=C32)N)O)OP(=O)(O)O)[C@H](C(=O)NCCC(=O)NCCSC=O)O	0
234	C1=CC=C2C(=C1)C=CC(=C2O)/C=C/C(=O)C(=O)O	10
235	C/C=C\1/CN2CCC3=C([C@@H]2C[C@@H]1C(C=O)C(=O)OC)NC4=CC=CC=C34	9
236	C=C1C(=O)NC2=C(C=CC=C2O1)C(=O)O	8
237	C1=CC=C2C(=C1)C=CC3=C2C=CC=C3O	10
238	C(C(=O)C(=O)O)S	4
239	C([C@@H]([C@H]([C@H]([C@@H](C(=O)O)O)O)O)O)O	0
240	C[C@H]1C2=NC3=CC=CC=C3C(=O)N2[C@@H](C(=O)N1)C[C@]4([C@H]5N[C@H](C(=O)N5C6=CC=CC=C64)C)O	9
241	CN1CC[C@]23[C@@H]4C(=CC=C2[C@H]1CC5=C3C(=C(C=C5)O)O4)OC	9
242	C1C/C(=C\C(=O)C(=O)O)/[C@@H]2[C@H]([C@@H]1O)O2	9
243	C[C@H](CCC(=O)SCCNC(=O)CCNC(=O)[C@@H](C(C)(C)COP(=O)(O)OP(=O)(O)OC[C@@H]1[C@H]([C@H]([C@@H](O1)N2C=NC3=C(N=CN=C32)N)O)OP(=O)(O)O)O)[C@H]4CC[C@@H]5[C@@]4([C@H](C[C@H]6[C@H]5[C@@H](C[C@H]7[C@@]6(CC[C@H](C7)O)C)O)O)C	2
244	C[C@H]1CC[C@H](CC1=O)C(=C)C	8
245	C[C@@H](C(=O)N[C@@H](C)C(=O)O)NC(=O)[C@H](CCP(=O)(C)O)NC(=O)C	5
246	CCCCCCCC(=O)CC(=O)SCCNC(=O)CCNC(=O)[C@@H](C(C)(C)COP(=O)(O)OP(=O)(O)OC[C@@H]1[C@H]([C@H]([C@@H](O1)N2C=NC3=C(N=CN=C32)N)O)OP(=O)(O)O)O	2
247	C[C@]12CCC(=O)C=C1CC[C@@H]3[C@@H]2[C@H](C[C@]4([C@H]3CC[C@@H]4C(=O)CO)CO)O	2
248	C1(=O)NC(=O)NC(=O)N1	10
249	C[C@]12CCC(=O)[C@H]([C@@H]1CCC2=O)CCC(=O)SCCNC(=O)CCNC(=O)[C@@H](C(C)(C)COP(=O)(O)OP(=O)(O)OC[C@@H]3[C@H]([C@H]([C@@H](O3)N4C=NC5=C(N=CN=C54)N)O)OP(=O)(O)O)O	10
250	CC1=CC(=C(C2=C1O[C@](CC2)(C)CCCC(C)CCCC(C)CCCC(C)C)C)O	7
251	CC1(C2CCC1([C@H](C2)OP(=O)(O)OP(=O)(O)O)C)C	8
252	CC1=CC=CC=C1C=O	10
253	C([C@H]([C@@H](C(=O)O)N)O)OP(=O)(O)O	7
254	C[C@H]1[C@@]([C@H]([C@@H](O1)O[C@@H]2[C@H]([C@@H]([C@H]([C@@H]([C@H]2O)OP(=O)(O)O)N=C(N)N)O)N=C(N)N)O)(CO)O	9
255	C1=CC=C(C(=C1)C=O)C(=O)O	10
256	CC1=C(C(CCC1)(C)C)/C=C/C(=C/C=C/C(=C/C=C/C=C(\C)/C=C/C=C(\C)/C=C/C2=C(C=CC(=C2C)C)C)/C)/C	8
257	C(CC(=O)O)[C@H](C(=O)O)O	4
258	C1=NC2=C(N1[C@H]3[C@@H]([C@@H]([C@H](O3)COP(=O)(O)O)O)O)NC(=O)NC2=O	3
259	C1=C(C=C(C2=C1C(=O)C3=CC4=C([C@@H]([C@H](O4)O)CCO)C(=C3C2=O)O)O)O	9
260	C(CC=O)CC(=O)O	4
261	C1=COC(=C1)C=O	10
262	C1=NC2=C(N1[C@H]3[C@@H]([C@@H]([C@H](O3)CO)O)O)N=C(NC2=O)N	3
263	C1=CC=C2C(C(C=CC2=C1)O)O	10
264	CSCCCCCC(C(C(=O)O)O)C(=O)O	9
265	C[C@]12CC[C@H]3[C@H]([C@@H]1CCC2=O)CCC4=CC(=O)C=C[C@]34C	10
266	CC(=CCC/C(=C/CC/C(=C/CC/C(=C\CC/C(=C\CC/C(=C\CC/C(=C\CC/C(=C\CC/C(=C\CC/C(=C\CC/C(=C\COP(=O)(O)O[C@H]1[C@@H]([C@H]([C@H](CO1)N)O)O)/C)/C)/C)/C)/C)/C)/C)/C)/C)/C)C	0
267	CC(=CCC/C(=C/C=C/C(=C/C=C/C(=C/C=C/C=C(/C=C/C=C(/C=C/C=C(/CCC=C(C)C)\C)\C)\C)/C)/C)/C)C	8
268	C[C@]12CC[C@H](C[C@H]1CC[C@@H]3[C@@H]2[C@H](C[C@]4([C@H]3CC[C@@H]4C(=O)CO)C)O)O	2
269	C1=CC=C(C(=C1)C2=C(C(=CC=C2)O)O)C(=O)O	10
270	[C@@H]1([C@H]([C@H](OC(=O)[C@@H]1O)C(=O)O)O)O	0
271	C[N+](C)(C)CCOP(=O)(O)OC[C@@H](CO)O	2
272	CC1=CC[C@H](CC1)C2=CCCC(C2)(C)C	8
273	CCN[C@H]1CO[C@H](C[C@@H]1OC)O[C@@H]2[C@H]([C@@H]([C@H](O[C@H]2O[C@H]3C#C/C=C\C#C[C@@]\4(CC(=O)C(=C3/C4=C\CSSSC)NC(=O)OC)O)C)NO[C@H]5C[C@@H]([C@@H]([C@H](O5)C)SC(=O)C6=C(C(=C(C(=C6OC)OC)O)I)C)O)O	8
274	C1=CC(=C(C=C1C2=[O+]C3=CC(=CC(=C3C=C2O[C@H]4[C@@H]([C@H]([C@@H]([C@H](O4)CO)O)O)O[C@H]5[C@@H]([C@H]([C@@H]([C@H](O5)CO)O)O)O)O)O)O)O	9
275	C1OC2=C(O1)C=C(C(=C2)C3=COC4=C(C3=O)C=CC(=C4)O)O	9
276	CC[C@@]12C=CCN3[C@@H]1[C@]4(CC3)[C@H](C([C@@H]2OC(=O)C)(C(=O)OC)O)N(C5=C4C=CC(=C5)OC)C	9
277	CC(=O)NNC(=O)C1=CC=NC=C1	10
278	C[C@@H]1CC[C@@H]2C13CC(C[C@H]3C=C2C=O)(C)C	8,9
279	C[C@H]1[C@H]([C@H]([C@@H]([C@@H](O1)O[C@@H](/C=C/C(=C/C=C/C(=C/C=C/C(=C/C=C/C=C(\C)/C=C/C=C(\C)/C=C/C2=C(CCCC2(C)C)C)/C)/C)/C)C(C)(C)O)OC)O)OC	8
280	CC(=CCC1=C(C=CC(=C1)C(=O)NC2=C(C3=C(C=C(C=C3)O)OC2=O)O)O)C	9
281	CC(=O)NCCP(=O)(O)O	5
282	CC1=CC=C(C=C1)C(C)C	10
283	CC1=C(C=CC(=C1)C(=O)O)O	10
284	CC(C)(COP(=O)(O)OP(=O)(O)OC[C@@H]1[C@H]([C@H]([C@@H](O1)N2C=NC3=C(N=CN=C32)N)O)OP(=O)(O)O)[C@H](C(=O)NCCC(=O)NCCSC(=O)/C=C/C4=CC=C(C=C4)O)O	7,4,9
285	CC(C(=O)O)N[C@@H](CCCN=C(N)N)C(=O)O	4
286	C[C@H](CCC(=O)O)[C@H]1CC[C@@H]2[C@@]1([C@H](C[C@H]3[C@H]2[C@@H](C[C@H]4[C@@]3(CC[C@H](C4)O)C)O)O)C	2
287	C1CC1C(=O)O	10
288	C=CC1=CC=CC(C1O)O	10
289	C1=NC(=C2C(=N1)N(C=N2)[C@H]3[C@H]4[C@@H]([C@H](O3)CO)OP(=O)(O4)O)N	3
290	C1C2=C([C@H]([C@H](C=C2)O)O)C3=CC=CC=C31	10
291	C([C@@H]1[C@H]([C@@H]([C@H]([C@H](O1)O[C@@H]2[C@H](O[C@@H]([C@@H]([C@H]2O)O)O[C@@H]3[C@@H]([C@H]([C@@H]([C@H](O3)CO)O)O)O)CO)O)O)O)O	0
292	C1=CC(=CC=C1CCNC(=O)CC[C@@H](C(=O)O)NC(=O)CC[C@@H](C(=O)O)NC(=O)CCC(C(CCC(=O)O)C(=O)O)C(=O)O)OCC2=COC(=C2)CN	1
293	CCCCC/C=C\C/C=C\C/C=C\C/C=C\CCCCCC(=O)O	2
294	CC(C)C1=CC2=C(CC1)[C@]3(CCCC([C@@H]3CC2)(C)C)C	8
295	CC(C(=O)O)N[C@@H](CCN[C@H](CC1=CN=CN1)C(=O)O)C(=O)O	5
296	C[C@]1(CC[C@H]2C(=C1)CC[C@@H]3[C@@]2(CCCC3(C)C)C)C=C	8
297	CC1=C(C(C[C@@H](C1)O)(C)C)/C=C/C(=C/C=C/C(=C/C=C/C=C(\C)/C=C/C=C(\C)/C=C/C2=C(C[C@H]([C@@H](C2(C)C)O)O)C)/C)/C	8
298	C[C@@H]1CCCC2=CC[C@H](C[C@]12C)C(=C)C	8
299	C1=CC(=CN=C1)C(=O)N	7
300	C1CN([C@@H]1C(=O)O)CC[C@@H](C(=O)O)NCC[C@@H](C(=O)O)N	4,9
301	C(CCNCCCN)CNCCCN	4,5,7
302	C[C@H](C(=O)O)O[C@@H]1[C@H]([C@H](O[C@@H]([C@H]1O)CO)OP(=O)(O)OP(=O)(O)OC[C@@H]2[C@H]([C@H]([C@@H](O2)N3C=CC(=O)NC3=O)O)O)NC(=O)C	0,6
303	C[C@]12CCC(=O)C=C1CC[C@@H]3[C@@H]2CC[C@]4([C@H]3CCC(=O)O4)C	2
304	C1[C@@H]([C@H](O[C@H]1N2C=CC(=NC2=O)N)COP(=O)(O)OP(=O)(O)O)O	3
305	C1=CC=C(C=C1)CC#N	5,10
306	C1=CC(=CC=C1C2=[O+]C3=CC(=CC(=C3C=C2O[C@H]4[C@@H]([C@H]([C@@H]([C@H](O4)COC(=O)CC(=O)O)O)OC(=O)CC(=O)O)O)O)O)O	9
307	CC/C=C\C/C=C\C=C/1\C(O1)CCCCCCCC(=O)O	2
308	C[C@H](CCC(=O)O)[C@H]1[C@@H](C[C@@H]2[C@@]1(CC[C@H]3[C@H]2[C@@H](C[C@@H]4[C@@]3(CC[C@H](C4)O)C)O)C)O	2
309	C1=CC(=C(C=C1O)C(=O)C[C@@H](C(=O)O)N)NC=O	4
310	C1=CC(=C(C(=C1)F)O)O	10
311	CC(=O)C1=C([C@@]2([C@@H](CC3=CC4=CC(=CC(=C4C(=C3C2=O)O)O)O)[C@@H](C1=O)OC)O)O	8
312	C1=CC=C(C=C1)C(CO)COC(=O)N	10
313	CC(=O)CC(CC(=O)O)O	10
314	C[C@@H]([C@@H]([C@H]([C@H](C(=O)O)O)O)O)O	0
315	CC(C)CCCC(C)CCCC(C)CCC/C(=C/CC12C(=O)C3=CC=CC=C3C(=O)C1(O2)C)/C	7
316	CN1CC(=C[C@H]2[C@H]1CC3=CNC4=CC=CC2=C34)CO	9
317	C1=CC(=CC=C1C2=CC(=O)C3=C(C=C(C=C3O2)O)O)O	9
318	C1[C@@H]([C@H]([C@@H]([C@H](C1=O)O)O)O)N	9
319	CN1CC[C@]23[C@@H]4[C@H]1CC5=C2C(=C(C=C5)OC)O[C@H]3[C@H](C=C4)O[C@H]6[C@@H]([C@H]([C@@H]([C@H](O6)C(=O)O)O)O)O	10
320	C/C=C(\C)/C=C/C=C/[C@@H]([C@@H](C)[C@H]([C@@H](C)CCC1=C(C(=O)C2=C(O1)C(=C(C=C2OC)OC)O)C)OC)OC	8
321	CC(=CCC/C(=C/CC/C(=C/C=C/C(=C/C=C/C=C(\C)/C=C/C=C(\C)/C=C/C=C(\C)/CCCC(C)(C)O)/C)/C)/C)C	8
322	C[C@H]1[C@H](CC[C@@H](O1)O[C@@H]2C[C@@H](O[C@@H]([C@H]2O)C)O[C@@H]3[C@H](O[C@H](C[C@H]3O)OC4=C5C(=C(C=C4)O)C(=O)C6=C(C5=O)[C@@H](CC7=C6C(=CC(=C7)C)O)O)C)O[C@H]8C[C@H]([C@@H]([C@H](O8)C)O)O	8
323	C1=CC(=CC=C1/C=C/C2=CC(=CC(=C2)O)O)O	9
324	C1=C(N(C=N1)[C@H]2[C@@H]([C@@H]([C@H](O2)COP(=O)(O)O)O)O)NC(=O)O	3
325	CC1=CC2=C(C=C1C)N(C=N2)[C@@H]3[C@@H]([C@@H]([C@H](O3)CO)O)O	7
326	CC(C)C[C@@H](C(=O)O)N	4,9
327	CCCCCCCCCCC[C@H](CC(=O)N[C@@H]1[C@H]([C@@H]([C@H](O[C@H]1OC[C@@H]2[C@H]([C@@H]([C@H]([C@H](O2)OP(=O)(O)O)NC(=O)C[C@@H](CCCCCCCCCCC)O)OC(=O)C[C@@H](CCCCCCCCCCC)O)O)CO)O)OC(=O)C[C@@H](CCCCCCCCCCC)O)O	6
328	CC1=C2C(=CC=C1)C=CC(=C2O)O	10
329	C1=CC=C(C=C1)CC(=O)O	4,10
330	CC1=C(C(=CC=C1)C(=O)O)N	10
331	C(/C=C/Cl)O	10
332	CC12CCC(=O)C=C1CCC3C2C(=O)CC4(C3CCC4C(=O)CO)C	2
333	C/C(=C\O)/C(=C/C(=O)C(=O)O)/O	10
334	C[C@H](CCCC(C)C)[C@H]1CC[C@@H]2[C@@]1(CC[C@H]3[C@H]2[C@@H](C=C4[C@@]3(CC[C@@H](C4)O)C)O)C	2
335	CCC1=C(C2=NC1=CC3=C(C4=C([C@@H](C(=C5[C@H]([C@@H](C(=CC6=NC(=C2)C(=C6C)C=C)N5)C)CCC(=O)OC/C=C(\C)/CCC[C@H](C)CCC[C@H](C)CCCC(C)C)C4=N3)C(=O)OC)O)C)C	7
336	C1=CC(=C(C=C1C2=C(C(=O)C3=C(C=C(C=C3O2)O)O)O[C@H]4[C@@H]([C@H]([C@@H]([C@H](O4)COC(=O)CC(=O)O)O)O)O)O)O	9
337	C=C(CC(=O)O)C(=O)O	0
338	C[C@H]1C[C@H](C(=O)/C=C/[C@]([C@H](OC(=O)[C@@H](C(=O)[C@@H]([C@H]1O[C@H]2[C@@H]([C@H](C[C@H](O2)C)N(C)C)O)C)C)[C@@H](C)O)(C)O)C	8
339	CCCCC/C=C\C/C=C\C=C\C=C\[C@H]1[C@@H](O1)CCCC(=O)O	2
340	C1=CN(C(=O)NC1=O)[C@H]2[C@@H]([C@@H]([C@H](O2)COP(=O)(O)OP(=O)(O)O[C@@H]3[C@@H]([C@H]([C@@H]([C@H](O3)CO)O)O)O)O)O	0,9,6,2,8
341	C(C(=O)O)C(=O)O	2,3,5
342	CC(C)C1=CC2=C(CC1)[C@]3(CCC[C@@]([C@@H]3CC2)(C)CO)C	8
343	C1CC(=O)[C@H]2[C@@H]([C@@H]1C[C@@H](C(=O)O)N)O2	9
344	C[C@]12CC[C@H](C[C@H]1CC[C@@H]3[C@@H]2C(=O)C[C@]4([C@H]3CC[C@@]4([C@H](CO)O)O)C)O	2
345	C1C[C@H]([C@H]2[C@@H]([C@@H]1C[C@@H](C(=O)O)N)O2)O	9
346	C1[C@@H]([C@H](O[C@H]1N2C=CC(=O)NC2=O)COP(=O)(O)OP(=O)(O)O)O	3
347	CC(=CCC/C(=C/CCC(=C)C=C)/C)C	8
348	CCCCCCCC/C=C\CCCCCCCCCCCC(=O)SCCNC(=O)CCNC(=O)[C@@H](C(C)(C)COP(=O)(O)OP(=O)(O)OC[C@@H]1[C@H]([C@H]([C@@H](O1)N2C=NC3=C(N=CN=C32)N)O)OP(=O)(O)O)O	2
349	C[C@]12CC[C@H]3[C@H]([C@@H]1C[C@H](C2=O)O)CCC4=C3C=CC(=C4)O	2
350	COC(=O)/C(=C\O)/[C@H]1C[C@H]2C3=C(CC[N+]2=C[C@@H]1C=C)C4=CC=CC=C4N3	9
351	C1=CC(=NC=C1O)C[C@@H](C(=O)O)N	8
352	C(C(Cl)Cl)(O)O	10
353	CSC1=NC=NC2=C1NC=N2	10
354	CC1=C(C(=C(C=C1)C)/C=C/C(=C/C=C/C(=C/C=C/C=C(\C)/C=C/C=C(\C)/C=C/C=C(\C)/CCC=C(C)C)/C)/C)C	8
355	CC1=C(C(CCC1)(C)C)/C=C/C(=C/C=C/C(=C/C=C/C=C(\C)/C=C/C=C(\C)/C=C/C=C(\C)/C(=O)CCC(C)(C)OC)/C)/C	8
356	C[C@@H]([C@@H](C(=O)O)O)C(=O)O	0
357	C1=CC=C2C(=C1)C(=C(N2)O)O	4
358	C1=CC(=CC=C1C=O)O	10
359	CCCCC/C=C\C/C=C\C/C=C\CC1C(O1)CCCC(=O)O	2
360	C1=NC(=C2C(=N1)N(C=N2)[C@H]3[C@@H](C(=O)[C@H](O3)COP(=O)(O)OP(=O)(O)OP(=O)(O)O)O)N	9
361	COC1=C2C=COC2=NC3=CC=CC=C31	9
362	C1(=NC(=NC(=O)N1)N)N	10
363	CNCCC1=CNC2=CC=CC=C21	4
364	CC(=CCC/C(=C/CC/C(=C\C=C\C(=C\C=C\C=C(/C)\C=C\C=C(\C)/C=C\C=C(/C)\CCC=C(C)C)\C)/C)/C)C	8
365	C1=CC(=C(C=C1C(C(=O)O)O)O)O	4
366	CCCCC/C=C\C/C=C\C=C\[C@@H](C/C=C\CCCC(=O)O)OO	2
367	C1=CC=C(C=C1)C2=CC=C[C@@H]([C@@H]2O)O	10
368	CC1=CC[C@@H](CC1=O)C(=C)C	8
369	CC(=CCC1=C(C=CC2=C1OC[C@@]3([C@H]2OC4=C3C=CC(=C4)O)O)O)C	9
370	C1[C@H]([C@@H]([C@H]([C@@H]([C@H]1N)O[C@@H]2[C@@H](CC(=O)[C@H](O2)CO)N)O)O)N	9
371	COC(=O)/C(=C\O)/[C@@H](C[C@H]1C2=C(CCN1)C3=CC=CC=C3N2)[C@@H](C=C)C=O	9
372	CC(=CCC[C@]1([C@@H]2CC[C@H]3CC4=C([C@@]3([C@]2(CC[C@@H]1O)C)C)NC5=CC=CC=C45)C)C	9
373	CCCCC[C@@H](/C=C/C1C(O1)C/C=C\C/C=C\CCCC(=O)O)O	2
374	C/C/1=C\CCC(=C)/C=C/C(CCC1)(C)C	8
375	C1CCC2=C(C1)C=CC(=C2)C(=O)O	10
376	C([C@@H]1[C@H]([C@@H]2[C@H](O1)OP(=O)(O2)O)O)OP(=O)(O)O	5
377	C1=CC(=CC=C1CCNCC2=CC(=C(C=C2)O)O)O	9
378	C[C@H]1/C=C/C=C/2\CO[C@H]3[C@@]2([C@@H](C=C([C@H]3O)C)C(=O)O[C@H]4C[C@@H](C/C=C(/[C@H]1O[C@H]5C[C@@H]([C@H]([C@@H](O5)C)O)OC)\C)O[C@]6(C4)C=C[C@@H]([C@H](O6)C(C)C)C)O	8
379	CC[C@@H]1[C@@H]([C@@H]([C@H](C(=O)[C@@H](C[C@@H]([C@@H]([C@H]([C@@H]([C@H](C(=O)O1)C)O)C)O)C)C)C)O)C	8
380	C[C@H]1C[C@@]2(CO2)C(=O)[C@@H]([C@H]([C@H]([C@H](OC(=O)[C@@H]([C@H]([C@@H]([C@H]1O)C)O)C)C)C)O)C	8
381	C(C(=O)O)Cl	10
382	C1[C@@H]([C@H]([C@@H](OC1(C(=O)O)O)[C@@H]([C@@H](CO)O)O)NC(=O)CO)O	0
383	C[C@@H]([C@H]1CC[C@@H]2[C@@]1(CC[C@H]3[C@H]2CC[C@@H]4[C@@]3(CC[C@H](C4)O)C)C)O	2
384	C1=CC2=C(C=CC(=C2)S(=O)(=O)O)C(=C1)S(=O)(=O)O	10
385	C1=CC2=C3C(=C1)C=CC4=C3C(=CC5=C4C=C[C@@H]([C@@H]5O)O)C=C2	10
386	C[C@H](CN)OP(=O)(O)O	7
387	CC(C)(COP(=O)(O)OP(=O)(O)OC[C@@H]1[C@H]([C@H]([C@@H](O1)N2C=NC3=C(N=CN=C32)N)O)OP(=O)(O)O)[C@H](C(=O)NCCC(=O)NCCSC(=O)CC=C)O	0
388	C1=CC(=O)C(=O)C=C1CCN	9
389	CC(=O)NCCCC(=O)O	4
390	CC(C)(COP(=O)(O)OP(=O)(O)OC[C@@H]1[C@H]([C@H]([C@@H](O1)N2C=NC3=C(N=CN=C32)N)O)OP(=O)(O)O)[C@H](C(=O)NCCC(=O)NCCSC(=O)C4=CCCCC4)O	10
391	C[C@]12CCC(C[C@H]1[C@@]3(CC[C@@H]4[C@]5(CC[C@@H](C([C@@H]5CC[C@]4(C3=CC2)C)(C)C)O)C)C)(C)C	8
392	C1[C@@H]([C@H]([C@@H]([C@H]([C@@H]1O)O)O)O)N	9
393	C1=CC2=C(C(=C1)O)C(=CN2)C[C@@H](C(=O)O)N	9
394	C[C@H]1[C@H](O1)P(=O)(O)O	9
395	C[C@@H]1[C@H]([C@H]([C@@H](O1)N2C=C(C(=NC2=O)N)F)O)O	10
396	CC1=C2C=CC(=C(C2=CC=C1)C(=O)O)O	8
397	C[C@H](CCCC(C)C(=O)O)C1CCC2[C@@]1([C@H](CC3C2[C@@H](C[C@H]4[C@@]3(CC[C@H](C4)O)C)O)O)C	2
398	C[C@@H]1CC[C@]2([C@H]([C@]1(C)CCC(=C)C=C)CCC=C2C)C	9
399	CC1=C(C2=CC=CC=C2C(=C1C/C=C(\C)/CCC=C(C)C)O)O	7
400	CCC1=CC=CC=C1	10
401	C(CO)N(CCO)CCO	2
402	CN1C2=CC=CC=C2C(=O)C3=C1C(=C(C(=C3OC)OC)OC)OC	9
403	CCCCCCCC/C=C\CCCCCCCCCCCC(=O)O	2
404	CC1=CC(=O)C2C3=C(C(=O)C[C@@]2(C1)O)C(=C4C(=C3)C=CC=C4O)O	8
405	C1=CC=C2C(=C1)C(=CN2)CC3C(=O)N/C(=C/C4=CN=CN4)/C(=O)N3	9
406	CC(=CCC/C(=C/CC[C@@](C)(C=C)O)/C)C	8
407	C1[C@@]([C@H]([C@@H](O1)O[C@@H]2[C@H]([C@@H]([C@H](O[C@H]2OC3=CC(=C4C(=C3)OC(=CC4=O)C5=CC=C(C=C5)O)O)COC(=O)CC(=O)O)O)O)O)(CO)O	9
408	COC1=CC=C(C=C1)C2=CC(=O)C3=C(C=C(C=C3O2)O)O	9
409	CC1=CC=CC=C1C(=O)O	10
410	CC/C=C\C/C=C\C/C=C\CCCCCCC(=O)O	2
411	CC1=NC=C(C(=N1)N)COP(=O)(O)OP(=O)(O)O	7
412	C1=CC2=C3C(=C1)C=CC4=C3C(=CC5=C4C6C(O6)C(C5O)O)C=C2	10
413	C1=CC(=C(C=C1/C=C/C(=O)OC[C@@H]2[C@H]([C@@H]([C@H]([C@@H](O2)OC3=CC(=CC4=[O+]C(=C(C=C34)O[C@H]5[C@@H]([C@H]([C@@H]([C@H](O5)CO)O)O)O)C6=CC(=C(C=C6)O)O)O)O)O)O)O)O	9
414	C/C=C/1\[C@@H]2C[C@H]3C4=NC5=CC=CC=C5[C@]46C[C@@H](C2[C@H]6OC(=O)C)N3[C@@H]1O[C@H]7[C@@H]([C@H]([C@@H]([C@H](O7)CO)O)O)O	9
415	COC1=C(C=CC(=C1)C[C@@H]2[C@H](COC2=O)CC3=CC4=C(C=C3)OCO4)O	9
416	CC(=CCC1=C(C2=C(N1)C=C(C=C2)O)C[C@H]3C(=O)N4CCC[C@H]4C(=O)N3)C	9
417	C[C@@H]1CC[C@@H]2[C@H]([C@H](C=CC2=C1)C)CC[C@H](C[C@H](CC(=O)O)O)O	9
418	CC(=O)N1C=C(C2=CC=CC=C21)O	4
419	C1[C@@H]2[C@H](C(=O)N2C(=C1SCCN)C(=O)O)CO	9
420	C[C@H](CCC(=O)O)[C@H]1C[C@@H]([C@@H]2[C@@]1(CC[C@H]3[C@H]2[C@@H](C[C@H]4[C@@]3(CC[C@H](C4)O)C)O)C)O	2
421	CCCCC/C=C\C/C=C\C/C=C\C=C\[C@H](CCCC(=O)O)OO	2
422	CC(=O)N[C@@H](CCCC(=O)C(=O)O)C(=O)O	9,4
423	C[C@@H]1CCC2[C@]13CC[C@]([C@H](C3)C2(C)C)(C)O	8
424	CCNC1=NC(=O)NC(=O)N1	10
425	CN(C)CCCC1(C2=C(CO1)C=C(C=C2)C#N)C3=CC=C(C=C3)F	10
426	C[C@H]1/C=C/C=C(\C(=O)NC2=CC(=O)C3=C(C(=C(C(=C3C2=O)O)C)O)C(=O)/C(=C/[C@H]4[C@@H]([C@H]([C@H]([C@@H]([C@@H]([C@@H]([C@H]1O)C)O)C)OC4O)C)O)/C)/C	8
427	C[C@]12CC[C@@H]([C@@]([C@@H]1CC[C@@H]3[C@@]2(C4=C(C3)C5=CC=CC=C5N4)C)(C)CC[C@@H]6C(O6)(C)C)O	9
428	C[C@@H]([C@@H](C1=CC=CC=C1)O)NC	9
429	CC(=O)CC(=O)C1=C(C=C2CC3=C(C(=CC=C3)O)C(=O)C2=C1O)CC(=O)O	8
430	C[C@H]1[C@H]([C@H]([C@H]([C@H](O1)OP(=O)(O)OP(=O)(O)OC[C@@H]2[C@H](C[C@@H](O2)N3C=C(C(=O)NC3=O)C)O)O)O)O	8,6
431	C1[C@H](CN[C@@H]1C(=O)O)O	4,5
432	CCCCC/C=C\C/C=C\CC1C(O1)C/C=C\CCCC(=O)O	2
433	C[C@@H]1C2=C(CCN1)C3=CC=CC=C3N2	9
434	C[C@@H](C(=O)N[C@H](CCC(=O)N[C@@H](CCCCN)C(=O)N[C@H](C)C(=O)N[C@H](C)C(=O)O)C(=O)O)NC(=O)[C@@H](C)O[C@@H]1[C@H]([C@H](O[C@@H]([C@H]1O)CO)OP(=O)(O)OP(=O)(O)OC[C@@H]2[C@H]([C@H]([C@@H](O2)N3C=CC(=O)NC3=O)O)O)NC(=O)C	6
435	C1CCC(=O)CC1	10
436	CC(=O)CN	4
437	C[C@H](CCC(=O)NCCS(=O)(=O)O)[C@H]1CC[C@@H]2[C@@]1(CC[C@H]3[C@H]2[C@@H](C[C@H]4[C@@]3(CC[C@H](C4)O)C)O)C	2
438	C1=CN=CC=C1C(=O)O	10
439	C1=CC(=CC=C1C(=C(Cl)Cl)C2=C(C(=C(C=C2)Cl)O)O)Cl	10
440	C([C@@H]1[C@@H]([C@@H]([C@H]([C@H](O1)OC2[C@H]([C@H](C([C@H]([C@@H]2O)O)O)O)O)O)O)O)O	0
441	[C@@H]1([C@@H]([C@H]([C@@H]([C@H]([C@@H]1O)O)O)N=C(N)N)O)N	9
442	CNCCC1=CC=C(C=C1)O	4
443	C1=C([C@@H]([C@@H]2[C@](C1=O)(O2)CO)O)N	9
444	C1[C@@]([C@H]([C@H](O1)OP(=O)(O)OP(=O)(O)OC[C@@H]2[C@H]([C@H]([C@@H](O2)N3C=CC(=O)NC3=O)O)O)O)(CO)O	0
445	C[C@@H]1[C@H]([C@@H](C[C@@H](O1)O[C@@H]2C[C@@H](O[C@@H]([C@H]2O)C)OC3=CC4=CC5=C(C(=O)[C@H]([C@@H](C5)[C@@H](C(=O)[C@H]([C@@H](C)O)O)OC)O[C@H]6C[C@H]([C@@H]([C@H](O6)C)O)O[C@H]7C[C@H]([C@H]([C@H](O7)C)O)O[C@H]8C[C@]([C@@H]([C@H](O8)C)O)(C)O)C(=C4C(=C3C)O)O)O)O	8
446	C1CCNC(=O)CNC(=O)[C@H](CSSC[C@@H](C(=O)NCC(=O)NCCCNC1)NC(=O)CC[C@@H](C(=O)O)N)NC(=O)CC[C@@H](C(=O)O)N	5
447	CC1(C=CC2=CC3=C(C=C2O1)OC[C@@]4([C@H]3OC5=C4C=CC(=C5)O)O)C	9
448	CC(CCCC(CO)COS(=O)(=O)O)C1CCC2C1([C@H](CC3C2[C@@H](CC4C3(CC[C@H](C4)O)C)O)O)C	2
449	C[C@@H](C(=O)NCCCC[C@@H](C(=O)N[C@H](C)C(=O)N[C@H](C)C(=O)O)NC(=O)CC[C@H](C(=O)O)NC(=O)[C@H](C)NC(=O)[C@@H](C)O[C@@H]1[C@H]([C@H](O[C@@H]([C@H]1O[C@H]2[C@@H]([C@H]([C@@H]([C@H](O2)CO)O)O)NC(=O)C)CO)OP(=O)(O)OP(=O)(O)OC/C=C(/C)\CC/C=C(/C)\CC/C=C(/C)\CC/C=C(/C)\CC/C=C(/C)\CC/C=C(/C)\CC/C=C(/C)\CC/C=C(/C)\CC/C=C(\C)/CC/C=C(\C)/CCC=C(C)C)NC(=O)C)N	6
450	C1[C@@H]([C@H](O[C@H]1N2C=CC(=O)NC2=O)COP(=O)(O)OP(=O)(O)OP(=O)(O)O)O	3
451	CC(=O)C	0
452	C1[C@H]([C@@H](C(O1)(CO)O)O)O	0
453	C[C@@]1(CC[C@@H]2C(=C1)CC[C@H]3[C@]2(CCCC3(C)C)C)C=C	8
454	C(C(=O)[C@@H](C(=O)O)N)OP(=O)(O)O	7
455	C[C@@](CCO)(CC(=O)O)OP(=O)(O)O	8
456	C(CCC(=O)O)CC(=O)C(=O)O	1
457	CC1=CC2=C(C=C1N(C)C)N(C3=NC(=O)NC(=O)C3=N2)C[C@@H]([C@@H]([C@@H](CO)O)O)O	9
458	C[C@H](CCC=C(C)C)CC=O	8
459	COC1=C(C=CC(=C1)CCN=C/C=C/2\C[C@H](NC(=C2)C(=O)O)C(=O)O)O	9
460	C1=C2C(=C(C(=CC3=NC(=CC4=NC(=CC5=C(C(=C1N5)CC(=O)O)CCC(=O)O)C(=C4CCC(=O)O)CC(=O)O)C(=C3CCC(=O)O)CC(=O)O)N2)CC(=O)O)CCC(=O)O	7
461	COC1=C(C=C(C=C1)C2=C(C(=O)C3=C(C=C(C=C3O2)OC)O)OC)O	9
462	COC1=C2C(=C3[C@@H]4CCO[C@@H]4OC3=C1)OC5=CC=CC(=C5C2=O)O	9
463	C([C@@H](C([C@H](CO)O)O)O)O	0
464	CCCCC/C=C\C/C=C\C/C=C\CCCCC(=O)SCCNC(=O)CCNC(=O)[C@@H](C(C)(C)COP(=O)(O)OP(=O)(O)OC[C@@H]1[C@H]([C@H]([C@@H](O1)N2C=NC3=C(N=CN=C32)N)O)OP(=O)(O)O)O	2
465	C[C@]12CC[C@H](C[C@@H]1CC[C@@H]3[C@@H]2CC[C@]4([C@H]3CC[C@@H]4C(=O)CO)C)O	2
466	C1[C@@H]([C@H](O[C@H]1N2C=C(C(=O)NC2=O)F)COP(=O)(O)O)O	10
467	C([C@@H]([C@@H](CO)O)O)C(=O)C(=O)O	0
468	C[C@@](CCO)(CC(=O)O)O	8
469	CC[C@H](C(=O)O)C(=O)SCCNC(=O)CCNC(=O)[C@@H](C(C)(C)COP(=O)(O)OP(=O)(O)OC[C@@H]1[C@H]([C@H]([C@@H](O1)N2C=NC3=C(N=CN=C32)N)O)OP(=O)(O)O)O	0
470	C([C@@H]([C@H]([C@@H]([C@@H](COP(=O)(O)O)O)O)O)O)O	0
471	C([C@@H]([C@H](C=O)O)O)C(=O)C(=O)O	0
472	CCCCC/C=C\C/C=C\C=C\C=C\[C@H]([C@H](CCCC(=O)O)O)SC[C@@H](C(=O)O)N	2
473	CC/C=C\C=C\O/C=C/C=C\CCCCCCCC(=O)O	2
474	C/C(=C\CNC1=NC=NC2=C1NC=N2)/CO[C@H]3[C@@H]([C@H]([C@@H]([C@H](O3)CO)O)O)O	8
475	C(CC(=O)O)[C@@H](C(=O)O)N=CN	4
476	CC(=C[C@@H](CC(=C)C=C)O)C	8
477	C[C@H]1CC[C@H]2[C@H]1C[C@@]\3(CC[C@H](/C3=C/C[C@@]2(C)O)C(C)C)C	9
478	CC(C)[C@H](C(=O)O)NC(=O)C(CS)NC(=O)CCC[C@@H](C(=O)O)N	9
479	C1=CC(=C(C(=C1)O)CC(=O)O)O	4
480	C1=CC(=CC=C1CC(=S)NO)O	9
481	CC(=O)N[C@H]1[C@H]([C@@H]([C@H](O[C@@H]1OP(=O)(O)OP(=O)(O)OC[C@@H]2[C@H]([C@H]([C@@H](O2)N3C=CC(=O)NC3=O)O)O)C(=O)O)O)O	0,6
482	CC(C)(COP(=O)(O)OP(=O)(O)OC[C@@H]1[C@H]([C@H]([C@@H](O1)N2C=NC3=C(N=CN=C32)N)O)OP(=O)(O)O)[C@H](C(=O)NCCC(=O)NCCSC(=O)/C=C\4/CC=CC=CO4)O	4
483	C1=CC(=C(C=C1C=O)O)C(=O)O	10
484	C[C@@]12CCC[C@@]([C@H]1C[C@@H]([C@]34[C@H]2CC[C@H](C3)C(=C)C4)O)(C)C(=O)O	8
485	C1=C(C(=C(C(=C1Cl)Cl)O)O)Cl	10
486	C1=CC=C(C=C1)C[C@H]2C(=O)N[C@H](C(=O)N2)CC3=CNC4=CC=CC=C43	9
487	CC1C(=O)NC(=O)NC1=O	3
488	CC(=CCC/C(=C/CC/C(=C/CC/C(=C/CC/C(=C/CC/C(=C/CC/C(=C/COP(=O)(O)OP(=O)(O)O)/C)/C)/C)/C)/C)/C)C	8
489	CC(C)C/C=N/O	9
490	C1CN([C@@H]1C(=O)O)C[C@@H]([C@@H](C(=O)O)NCC[C@@H](C(=O)O)O)O	9
491	CC(=CCC1=C(C=CC2=C1OC(=O)C=C2)O)C	9
492	C1[C@@H]([C@H]([C@@H](OC1(C(=O)O)O)[C@@H]([C@@H](CO)O)O)O)O	0
493	C[C@H](CCCC(C)C)[C@H]1CC[C@@H]2[C@@]1(CC[C@H]3[C@H]2[C@@H](C[C@H]4[C@@]3(CC[C@H](C4)O)C)O)C	2
494	C1=C(C=C(C=C1O)O)O	10,9
495	C(CC(=O)OP(=O)(O)O)[C@@H](C(=O)O)N	4,9
496	CC(=CCC/C(=C/CC/C(=C\CC/C(=C\COP(=O)(O)OP(=O)(O)O)/C)/C)/C)C	8
497	C[C@H]1CC[C@H]2[C@@H]1[C@@H](OC=C2C(=O)O)O[C@H]3[C@@H]([C@H]([C@@H]([C@H](O3)CO)O)O)O	8
498	C[C@H]1CC[C@@H](C[C@H]1O)C(=C)C	8
499	C[C@H](CCCC(C)C(=O)O)[C@H]1CC[C@@H]2[C@@]1(CC[C@H]3[C@H]2CC=C4[C@@]3(CC[C@@H](C4)O)C)C	2
500	CC(C)([C@@H]1CC2=C(O1)C=C3C(=C2)C=CC(=O)O3)O	9
501	CCCCC/C=C\C/C=C\C/C=C\C/C=C\CCCCCCCCCC(=O)SCCNC(=O)CCNC(=O)[C@@H](C(C)(C)COP(=O)(O)OP(=O)(O)OC[C@@H]1[C@H]([C@H]([C@@H](O1)N2C=NC3=C(N=CN=C32)N)O)OP(=O)(O)O)O	2
502	C1CCN[C@@H](C1)CC(=O)C[C@@H]2CCCCN2	9
503	C([C@H]1[C@H]([C@H]([C@@H](C(O1)O)O)O)O)O	0
504	CC(C)(COP(=O)(O)OP(=O)(O)OC[C@@H]1[C@H]([C@H]([C@@H](O1)N2C=NC3=C(N=CN=C32)N)O)OP(=O)(O)O)[C@H](C(=O)NCCC(=O)NCCSC(=O)C4=C(CCC(=O)C4)N)O	10
505	C([C@@H]1[C@H]([C@@H]([C@H]([C@@H](O1)O)O)O)O[C@H]2[C@@H]([C@H]([C@@H]([C@H](O2)COP(=O)(O)O)O)O)O)O	0
506	CC1(C[C@@H]2[C@@H]1CCC3(CCCC2(C3)O)C)C	8
507	C1=CC=C2C(=C1)C=CC3=CC(=C(C=C3N2C(=O)N)O)O	10
508	C1=CN(C(=O)N=C1N)[C@H]2[C@@H]([C@@H]([C@H](O2)COP(=O)(O)OP(=O)(O)OCCN)O)O	2
509	CC(=C)[C@@H](CCC(=O)C)CC(=O)O	8
510	CC(C)(C1=CC=C(C=C1)O)C2=CC(=C(C=C2)O)Br	10
511	C([C@@H]([C@H]([C@H]([C@@H](COP(=O)(O)O)O)O)O)O)O	0
512	C1=CC=C(C=C1)F	10
513	C(C(=O)/C=C/C(=O)O)C(=O)C(=O)O	4
514	CCC1=C2CN3C(=CC4=C(C3=O)COC(=O)[C@@]4(CC)O)C2=NC5=C1C=C(C=C5)OC(=O)N6CCC(CC6)N	10
515	C1=CC(=CC=C1Cl)Cl	10
516	C1=CC=C2C(=C1)C(=CN2)C[C@H](C(=O)O)O	4
517	CC1(C2CC1C(=C)C(=O)C2)C	8
518	C1=C(N(C=N1)[C@H]2[C@@H]([C@@H]([C@H](O2)COP(=O)(O)O)O)O)N	3,7
519	CC(=NC)[C@@H](C1=CC=CC=C1)O	9
520	C1[C@@]([C@H]([C@@H](O1)O[C@@H]2[C@H]([C@@H]([C@H](O[C@H]2OC3=CC(=C4C(=C3)OC(=CC4=O)C5=CC=C(C=C5)O)O)CO)O)O)O)(CO)O	9
521	CC(=O)N[C@@H]1[C@H]([C@H]([C@H](O[C@H]1[Se]C)CO)O)O	5
522	CC[C@H](C)C(=O)SCCNC(=O)CCNC(=O)[C@@H](C(C)(C)COP(=O)(O)OP(=O)(O)OC[C@@H]1[C@H]([C@H]([C@@H](O1)N2C=NC3=C(N=CN=C32)N)O)OP(=O)(O)O)O	4
523	C/C(=C\COC1=C2C=CC(=O)OC2=CC3=C1C=CO3)/CCC4C(O4)(C)C	9
524	C[C@H]1[C@@H]([C@@H](C[C@H](O1)OP(=O)(O)OP(=O)(O)OC[C@@H]2[C@H](C[C@@H](O2)N3C=C(C(=O)NC3=O)C)O)N)O	9
525	C[C@@H](C(=O)N[C@@H](C)C(=O)O)NC(=O)[C@H](CC[P+](=O)O)NC(=O)C	5
526	CN1CCC2=CC(=C3C=C2[C@@H]1CC4=CC=C(C=C4)OC5=C6[C@@H](CC7=CC(=C(C=C7)O)O3)[N+](CCC6=CC(=C5O)OC)(C)C)OC	9
527	C1=CC=C2C(=C1)C3=CC=CC=C3O2	10
528	C[C@@H]1[C@H]([C@H]([C@@H](O1)N2C=C(C(=O)NC2=O)F)O)O	10
529	CC[C@H](CC[C@@H](C)[C@H]1CC[C@@H]2[C@@]1(CC[C@H]3[C@H]2CC=C4[C@@]3(CC[C@@H](C4)O)C)C)C(C)C	2
530	B(C1=CC=CC=C1)(O)O	10
531	CC(C(=O)C1CNC2=C(N1)C(=O)NC(=N2)N)O	7
532	CCC/C(=C\C=C)/C(=O)O	10
533	C1[C@H](NC2=CC(=C(C=C21)O[C@H]3[C@@H]([C@H]([C@@H]([C@H](O3)CO)O)O)O[C@H]4[C@@H]([C@H]([C@@H]([C@H](O4)C(=O)O)O)O)O)O)C(=O)O	9
534	C(CC(=O)N[C@@H](CSC(=O)CCl)C(=O)NCC(=O)O)[C@@H](C(=O)O)N	10
535	C1=CC(=CC=C1C2=COC3=C(C2=O)C=CC(=C3)O)O	9
536	C1[C@H]([C@@H](C(=O)C=C1C(=O)O)O)O	4,9,8
537	CC(=CCC/C(=C/CC/C(=C/C=C)/C)/C)C	8
538	C[C@@H]1C2=C(CCN1)C3=C(N2)C=C(C=C3)OC	9
539	C1=CC(=CC=C1CCNC(=O)CCC(C(=O)O)N)OCC2=COC(=C2)CN	1
540	C1[C@@H]2[C@H]([C@H]([C@@H](O2)N3C=NC4=C3N=C(NC4=O)N)O)OP(=O)(O1)O	3
541	C(C[C@@H](C(=O)O)NC(=O)CCC(=O)O)CC(=O)C(=O)O	4
542	C[C@@H]1CC[C@H](CC(=O)O1)C(=C)C	8
543	C1=CC(=C[N+](=C1)[C@H]2[C@@H]([C@@H]([C@H](O2)COP(=O)(O)OP(=O)(O)OC[C@@H]3[C@H]([C@H]([C@@H](O3)N4C=NC5=C(N=CN=C54)N)O)O)O)O)C(=O)O	7
544	C1=CC(=C(C=C1CCN)O)O	4,9
545	C=C[C@@H]1[C@@H]2C[C@H]3C4=C(CN3C(=O)C2=CO[C@H]1O[C@H]5[C@@H]([C@H]([C@@H]([C@H](O5)CO)O)O)O)C(=O)C6=CC=CC=C6N4	9
546	C([C@@H](C(=O)O)N)SS(=O)(=O)O	4
547	COC1=CC(=C2C(=C1)OC(=C)C(=O)N2)C(=O)O	8
548	CC(=CCC/C(=C/C=C/C(=C/C=C/C(=C/C=C/C=C(\C)/C=C/C=C(\C)/C=C/C=C(\C)/C=C/CC(C)(C)OC)/C)/C)/C)C	8
549	CC(C)O	0
550	C[C@H](CCN)[C@H](C(=O)O)N	4
551	C[C@@H]1C2=C(C[C@H](O1)CC(=O)O)CC3=C(C2=O)C(=CC=C3)O	8
552	C1=CC=C(C(=C1)/C=C\C(=O)C(=O)O)C(=O)O	10
553	C[C@H]1C(=O)[C@@H](C[C@H](O1)OP(=O)(O)OP(=O)(O)OC[C@@H]2[C@H](C[C@@H](O2)N3C=C(C(=O)NC3=O)C)O)N	9
554	C([C@@H]1[C@@H]([C@@H]([C@H](C(O1)O)O)O)O)OP(=O)(O)O	0
555	C[Se+](C)C	5
556	CSC1=NC=NC2=C1N=CN2[C@H]3[C@@H]([C@@H]([C@H](O3)COP(=O)(O)O)O)O	10
557	CC1([C@H]2C[C@@H]1C3(C(C2)O3)C)C	8
558	OP(=O)(O)[SeH]	5
559	C1=CC(C(C(C1Cl)Cl)Cl)Cl	10
560	C[C@H]1[C@@H](N(C2=C(N1)N=C(NC2=O)N)C)[C@@H](C)NC3=CC=C(C=C3)C[C@@H]([C@@H]([C@@H](CO[C@@H]4[C@@H]([C@@H]([C@H](O4)COP(=O)(O)O[C@@H](CCC(=O)O)C(=O)N[C@@H](CCC(=O)O)C(=O)O)O)O)O)O)O	1
561	C1[C@H]([C@@H]([C@H]([C@@H]([C@H]1N)O[C@@H]2[C@@H]([C@H]([C@@H]([C@H](O2)CN)O)O)N)O[C@H]3[C@@H]([C@@H]([C@H](O3)CO)O[C@@H]4[C@@H]([C@H]([C@@H]([C@H](O4)C=O)O)O)N)O)O)N	9
562	CC1(C=CC2=C(O1)C=CC3=C2OC[C@@]4([C@H]3OC5=C4C=CC(=C5)O)O)C	9
563	CC(C)[C@@](CC(=O)O)(C(=O)O)O	4,0
564	C1=CC=C(C(=C1)C2=C(C(=CC=C2)O)O)N	10
565	C[C@H]([C@@H]1[C@H]2CC(=C(N2C1=O)C(=O)O)SCCN)O	9
566	C(C(=O)O)N=CN	3
567	C1[C@@H]([C@H]([C@@H](OC1(C(=O)O)O)[C@@H]([C@@H](COP(=O)(O)O)O)O)O)O	0
568	C1C=C[C@H]([C@H]2C1=NC3=CC=CC=C3N2)C(=O)O	9
569	C1[C@H]([C@@H]([C@H]([C@@H]([C@H]1N)O[C@@H]2[C@@H]([C@H]([C@@H]([C@H](O2)CO)O)O)O)O)O)N	9
570	C([C@H]([C@H]([C@@H]([C@H](C(=O)O)N)O)O)O)O	0
571	C[C@@H]1[C@H]([C@@H](C[C@@H](O1)C2=C(C3=C(C=C2)C(=O)C4=C(C3=O)[C@H](O[C@H]5[C@@H]4OC(=O)C5)C)O)N(C)C)O	8
572	C[C@]1(C2=C(C(=CC=C2)O)C(=O)C3=C1[C@@H]([C@H]4[C@@H](C(=O)C(=C([C@]4(C3=O)O)O)C(=O)N)N(C)C)O)O	8
573	C1[C@@H]([C@H](O[C@H]1N2C=NC3=C2N=CNC3=O)COP(=O)(O)OP(=O)(O)OP(=O)(O)O)O	3
574	COC1=C2C3=C(CNCC[C@]34C=C[C@@H](C[C@@H]4O2)O)C=C1	9
575	C1=CC(=CC=C1/C=C/C(=O)C2=C(C=C(C=C2O)O[C@H]3[C@@H]([C@H]([C@@H]([C@H](O3)CO)O)O)O)O)O	9
576	C1=CC(=CC(=C1)F)C(=O)O	10
577	C(C(=O)/C=C(\C(=O)O)/Br)C(=O)O	10
578	C=C(C(=O)O)O[C@@H]1C=C(C=C[C@H]1O)C(=O)O	7,4,9,8
579	C([C@H]([C@@H]1[C@H]([C@@H]([C@@H]([C@@H](O1)O)O)O)O)O)OP(=O)(O)O	6
580	COC1=CC(=CC(=C1O)OC)/C=C/C(=O)O	9
581	COC1=C(C(=C2CNCCC2=C1)O)OC	9
582	C1=CC=C2C(=C1)C(=CN2)C(C=O)O	4
583	C#C[C@H]([C@@H](C(=O)O)NC(=O)CC[C@@H](C(=O)O)N)O	9
584	C1[C@H]([C@@H]([C@@H](C=C1C(=O)O)OP(=O)(O)O)O)O	4
585	CC1=C[C@@]23CC[C@H]4[C@]([C@@H]2CC[C@@H]1C3)(CCCC4(C)C)C	8
586	C1=CC=C(C=C1)C(=S)N	10
587	CC(=C[C@@H]1N2C3=C(C=CC(=C3)OC)C4=C2[C@H](CC(OO1)(C)C)N5C(=O)[C@@H]6CCCN6C(=O)[C@@]5([C@H]4O)O)C	9
588	C[C@H]1C[C@@H](C2=C(C([C@H]3CC[C@@]12C3)(C)C)C)O	8
589	CSCCC[C@@H](C(=O)O)N	9
590	C(=O)=O	4,3,10,0,1
591	C[C@@H](C(=O)N[C@H](CCC(=O)N[C@@H](CCC[C@H](C(=O)O)N)C(=O)N[C@H](C)C(=O)N[C@H](C)C(=O)O)C(=O)O)NC(=O)[C@@H](C)O[C@@H]1[C@H]([C@H](O[C@@H]([C@H]1O)CO)OP(=O)(O)OP(=O)(O)OC/C=C(/C)\CC/C=C(/C)\CC/C=C(/C)\CC/C=C(/C)\CC/C=C(/C)\CC/C=C(/C)\CC/C=C(/C)\CC/C=C(/C)\CC/C=C(\C)/CC/C=C(\C)/CCC=C(C)C)NC(=O)C	6
592	C1=CC2=C(C(=C1)C(=O)O)OC(C=C2)(C(=O)O)O	10
593	C1=CC(=C(C=C1C(=O)O)C(=O)O)O	10
594	C[C@@H]1CNC(=O)NC1=O	3
595	C[C@]12CC[C@H]3[C@H]([C@@H]1CCC2=O)CC=C4[C@@]3(CC[C@@H](C4)O)C	2,10
596	C([C@@H]1[C@H]([C@H]([C@@H](O1)NC2=C(C(=O)NC(=N2)N)N)O)O)OP(=O)(O)OP(=O)(O)OP(=O)(O)O	7
597	C1=CC(=C(C(=C1)O)O)C2=CC=C(C=C2)Cl	10
598	CC(=O)OC(C)(C)/C=C/C(=O)[C@@](C)([C@H]1[C@@H](C[C@@]2([C@@]1(CC(=O)[C@@]3([C@H]2CC=C4[C@H]3C=C(C(=O)C4(C)C)O)C)C)C)O)O	9
599	C[C@@H]([C@@H]([C@H](C(=O)CO)O)O)O	0
600	C[C@]12CC[C@H](C[C@H]1CC[C@@H]3[C@@H]2C(=O)C[C@]4([C@H]3CC[C@@H]4[C@H](CO)O)C)O	2
601	CC(=CCC1=CC2=C(C=C1CC=C(C)C)NC3=C2C[C@H]4[C@]3([C@]5(CC[C@H]6C(=CC(=O)[C@H](O6)C(C)(C)O)[C@@]5(CC4)O)C)C)C	9
602	C[C@]12CC[C@H]3C(=CC(=O)[C@H](O3)C(C)(C)O)[C@@H]1CC[C@@H]4[C@@]2(C5=C(C4)C6=CC=CC=C6N5)C	9
603	C1=CC(=CC=C1[C@@H]2[C@H](C(=O)C3=C(C=C(C=C3O2)O)O)O)O	9
604	C(C=O)P(=O)(O)O	5,9
605	CC(CC[C@H](CO)C(=C)C)C(=O)O	8
606	CC(=C)C(CCCC(=O)SCCNC(=O)CCNC(=O)[C@@H](C(C)(C)COP(=O)(O)OP(=O)(O)OC[C@@H]1[C@H]([C@H]([C@@H](O1)N2C=NC3=C(N=CN=C32)N)O)OP(=O)(O)O)O)CC(=O)O	8
607	C[C@]12CCC(=O)C[C@H]1CC[C@@H]3[C@@H]2CC[C@]4([C@H]3CCC4=O)C	2
608	C1=CC(=CC=C1/C=C/C(=C/C(=O)/C=C/C2=CC=C(C=C2)O)/O)O	9
609	C1[C@@H]([C@H]([C@@H]([C@H]([C@H]1N[C@H]2C=C([C@H]([C@@H]([C@H]2O)O)O)CO)O)O)O)CO	9
610	C1[C@@H]([C@@H]([C@H](C(O1)O)O)O)O	0
611	C1=CC(=CC=C1C2=COC3=C(C2=O)C=CC(=C3[C@H]4[C@@H]([C@H]([C@@H]([C@H](O4)CO)O)O)O)O)O	9
612	CCCCCCCCCCCCCC(=O)CC(=O)SCCNC(=O)CCNC(=O)[C@@H](C(C)(C)COP(=O)(O)OP(=O)(O)OC[C@@H]1[C@H]([C@H]([C@@H](O1)N2C=NC3=C(N=CN=C32)N)O)OP(=O)(O)O)O	2
613	C[C@H](C[C@@H]([C@@H](C)[C@H]1CCC2[C@@]1(CC[C@H]3[C@H]2CC[C@@H]4[C@@]3(CC[C@@H](C4)O)C)C)O)C(C)C	8
614	CC1=C(C2=CC3=NC(=CC4=NC(=CC5=C(C(=C(N5)C=C1N2)CCC(=O)O)C)C(=C4C)CCC(=O)O)C(=C3C)CCC(=O)O)CCC(=O)O	7
615	COC1=C(C=CC(=C1)CO)O	10
616	C[C@@H]1CC[C@H](C(=O)C1)C(C)C	8
617	COC1=C(C=C2CN3CC[C@]4([C@@H]3CC(=O)C=C4)C2=C1)O	9
618	C/C/1=C\CC/C(=C/C[C@@H](CC1)C(=C)C)/C	8
619	C[C@@H]1C(=O)[C@](C[C@H](O1)OP(=O)(O)OP(=O)(O)OC[C@@H]2[C@H](C[C@@H](O2)N3C=C(C(=O)NC3=O)C)O)(C)O	8
620	CN1CCC2=CC(=C(C3=C2C1CCC4=CC(=C(C(=C43)OC)OC)OC)O)OC	9
621	C/C(=C\C=C\C=C(\C=C\C=C(\C=C\C=C(\C(=O)CCC(OC)(C)C)/C)/C)/C)/C=C/C=C(/C=C/C=C(/C(=O)CCC(OC)(C)C)\C)\C	8
622	C1=CC=C(C(=C1)/C=C/C(=O)O)O	4,9
623	C1=CC2=C3C(=CC=C4C3=C1C=CC4=O)C=CC2=O	10
624	CCOP(=O)(O)OCC	10
625	CC/C=C\C[C@@H](/C=C/C=C\CCCCCCCC(=O)O)OO	2
626	[C@H](C(=O)O)(N)NC(=O)N	3
627	CC(C)(COP(=O)(O)OP(=O)(O)OC[C@@H]1[C@H]([C@H]([C@@H](O1)N2C=NC3=C(N=CN=C32)N)O)OP(=O)(O)O)[C@H](C(=O)NCCC(=O)NCCSC(=O)C4=CC=C(O4)O)O	10
628	CC(C)(COP(=O)(O)OP(=O)(O)OC[C@@H]1[C@H]([C@H]([C@@H](O1)N2C=NC3=C(N=CN=C32)N)O)OP(=O)(O)O)[C@H](C(=O)NCCC(=O)NCCSC(=O)CS(=O)(=O)O)O	5
629	C1CCC(=O)C(=O)C1	10
630	CC1=C(C=C(C=C1[N+](=O)[O-])[N+](=O)[O-])N=[N+](C2=CC(=C(C(=C2)[N+](=O)[O-])C)[N+](=O)[O-])[O-]	10
631	C(CS(=O)(=O)O)S	1
632	C[C@@H]1[C@@H](C(=O)O[C@@H]([C@@H](C(=O)O[C@@H]([C@@H](C(=O)O1)NC(=O)CNC(=O)C2=C(C(=CC=C2)O)O)C)NC(=O)CNC(=O)C3=C(C(=CC=C3)O)O)C)NC(=O)CNC(=O)C4=C(C(=CC=C4)O)O	8
633	C[C@H](CCC=C(C)C)[C@H]1CC=C2[C@@]1(CCC3=C2CC[C@@H]4[C@@]3(CC[C@@H](C4(C)C)O)C)C	2
634	[C@H]1([C@H](C([C@H]([C@@H](C1O)Cl)Cl)O)Cl)Cl	10
635	CC(=CCC/C(=C/CC/C(=C\COP(=O)(O)OP(=O)(O)O)/C)/C)C	8
636	C/C(=C\[C@H]1[C@@H](CC2=CNC3=CC=CC1=C23)NC)/C=O	9
637	C[C@H]([C@@H](C(=O)O)N)OP(=O)(O)O	7
638	CC(=CCC/C(=C/CC/C(=C/CC/C(=C/C=C\C=C(/C)\C=C\C=C(\C)/CC/C=C(\C)/CCC=C(C)C)/C)/C)/C)C	8
639	C1=CC=C2C(=C1)C(=CN2)CC(=S)NO	4,9
640	CC[C@@H]1[C@@H](/C=C/C(=O)[C@@H](C[C@@H]([C@@H]([C@H](C(=O)[C@H](C(=O)O1)C)C)O[C@H]2[C@@H]([C@H](C[C@H](O2)C)N(C)C)O)C)C)C	8
641	CC[C@]1(C[C@@H](C2=C(C3=C(C=C2[C@H]1C(=O)OC)C(=O)C4=C(C3=O)C(=CC=C4)O)O)O[C@H]5C[C@@H]([C@@H]([C@@H](O5)C)O[C@H]6C[C@@H]([C@@H]([C@@H](O6)C)O[C@H]7CC[C@@H]([C@@H](O7)C)O)O)N(C)C)O	8
642	C1=CC=C2C(=C1)C=CC(=C2O)O	10
643	CN1CCC2=CC(=C(C=C2[C@@H]1CC3=CC=C(C=C3)OC4=C(C=CC(=C4)C[C@@H]5C6=CC(=C(C=C6CCN5C)OC)O)O)O)OC	9
644	C1=CC(=CC=C1O)O	4,10
645	C1[C@H]([C@@H]([C@H]([C@@H]([C@H]1N)O[C@@H]2[C@@H](C[C@@H]([C@H](O2)C=O)O)N)O)O)N	9
646	CC=O	0,4,10,5,2,1
647	CC(=C)C(=O)SCCNC(=O)CCNC(=O)[C@@H](C(C)(C)COP(=O)(O)OP(=O)(O)OC[C@@H]1[C@H]([C@H]([C@@H](O1)N2C=NC3=C(N=CN=C32)N)O)OP(=O)(O)O)O	4
648	C1[C@@H]([C@H](O[C@H]1N2C=NC3=C2N=C(NC3=O)N)COP(=O)(O)OP(=O)(O)OP(=O)(O)O)O	3
649	C1=CC(=C(C=C1C2=[O+]C3=CC(=CC(=C3C=C2O[C@H]4[C@@H]([C@H]([C@@H]([C@H](O4)COC(=O)CC(=O)O)O)O)O)O)O)O)O	9
650	CC[C@@H]1[C@](/C=C/C=C/C(=O)[C@@H](C[C@@H]([C@@H]([C@H](/C=C/C(=O)O1)C)O[C@H]2[C@@H]([C@H](C[C@H](O2)C)N(C)C)O)C)C)(CO[C@H]3[C@@H]([C@@H]([C@@H]([C@H](O3)C)O)OC)OC)O	8
651	C(=O)(N)N	4,3,7,10
652	C[C@H](C(=O)O)O	0
653	CC[C@@H](C(=O)NCC(=O)O)NC(=O)CC[C@@H](C(=O)O)N	4
654	C([C@@H]([C@@H](C(=O)CO)O)O)OP(=O)(O)O	0
655	C[C@@]12CCC[C@@]([C@H]1CC[C@]34[C@H]2CC[C@H](C3)C(=C)C4)(C)C(=O)O	8
656	C[C@H](CCC(=O)SCCNC(=O)CCNC(=O)[C@@H](C(C)(C)COP(=O)(O)OP(=O)(O)OC[C@@H]1[C@H]([C@H]([C@@H](O1)N2C=NC3=C(N=CN=C32)N)O)OP(=O)(O)O)O)[C@H]4CC[C@@H]5[C@@]4(CC[C@H]6[C@H]5[C@H](C[C@H]7[C@@]6(CC[C@H](C7)O)C)O)C	2
657	C1=CC=C(C(=C1)CCC(=O)O)O	4,10,9
658	C[C@@H]([C@@H]1CC[C@H]([C@H](O1)O[C@@H]2[C@H](C[C@H]([C@@H]([C@H]2O)O[C@@H]3[C@@H]([C@H]([C@@](CO3)(C)O)NC)O)N)N)N)N	9
659	C1=CC=C2C(=C1)[C@@H]([C@H](C3=CC=CC=C32)O)O	10
660	C(C(=O)O)P(=O)(O)O	5
661	CC1=C(C(=O)C2=CC=CC=C2C1=O)C/C=C(\C)/CCC=C(C)C	7
662	CC1=C2C=C(CC[C@]2(CCC1)C)C(C)C	8
663	CC(=CCC[C@@](C)([C@H]1CC[C@@]2([C@@H]1[C@@H](C[C@H]3[C@]2(C[C@@H]([C@@H]4[C@@]3(CC[C@@H](C4(C)C)O)C)O[C@H]5[C@@H]([C@H]([C@@H]([C@H](O5)CO)O)O)O)C)O)C)O[C@H]6[C@@H]([C@H]([C@@H]([C@H](O6)CO)O)O)O)C	9
664	C[C@@H]1CC[C@@H]2C13CC(C[C@H]3C=C2C(=O)O)(C)C	9
665	CC/C=C\CCC(=O)/C=C/C(CCCCCCCC(=O)O)O	2
666	C[C@@H]([C@H]1CCC2[C@@]1(CC[C@H]3[C@H]2CC[C@@H]4[C@@]3(CCC(=O)C4)C)C)[C@H]([C@@H]([C@@H](C)C(C)C)O)O	8
667	C1=NC2=C(C(=O)N1)N=CN2[C@H]3[C@@H]([C@@H]([C@H](O3)COP(=O)(O)OP(=O)(O)OP(=O)(O)OP(=O)(O)O)O)O	3
668	C([C@@H]1[C@H]([C@H]([C@@H](C(O1)(CO)O)O)O)O)O	1
669	C1=CC(=CC=C1/C=C/C=O)O	9
670	C1=CC2=C3C(=C1)C=CC4=C3C(=CC5C4O5)C=C2	10
671	CC(=CCC1=C2C(=CC=C1)NC=C2C[C@@H](C(=O)O)NC)C	9
672	C1[C@@H]([C@H]([C@@H]([C@H]([C@@H]1N)O[C@@H]2[C@@H]([C@H]([C@@H](CO2)O)N)O)O)O[C@@H]3[C@@H]([C@H]([C@@H]([C@H](O3)CO)O)O)N)N	9
673	C1[C@H]([C@@H]([C@H]([C@@H]([C@H]1N)O[C@@H]2[C@@H]([C@H]([C@@H]([C@H](O2)CO)O)O)N)O[C@H]3[C@@H]([C@@H]([C@H](O3)CO)O[C@@H]4[C@@H]([C@H]([C@@H]([C@H](O4)CN)O)O)N)O)O)N	9
674	C[C@H](CCC(=C)C(C)C)[C@H]1CC[C@@]2([C@@]1(CC[C@]34[C@H]2CC[C@@H]5[C@]3(C4)CC[C@@H]([C@@]5(C)C(=O)O)O)C)C	2
675	CCCCC/C=C\C/C=C\C/C=C\C/C=C\C/C=C\CCC(=O)SCCNC(=O)CCNC(=O)[C@@H](C(C)(C)COP(=O)(O)OP(=O)(O)OC[C@@H]1[C@H]([C@H]([C@@H](O1)N2C=NC3=C(N=CN=C32)N)O)OP(=O)(O)O)O	2
676	C(C(=O)/C=C(\C(=O)O)/Cl)C(=O)O	10
677	C1C(C2=CC=CC=C2C1=O)O	10
678	CN1C=C(N=C1)CCN	4
679	C1[C@H]([C@H](C(O1)(CO)O)O)O	0
680	CN(CCCC(C1=CN=CC=C1)O)N=O	10
681	CN[C@H]1[C@H]([C@@H]2[C@H]([C@@H]([C@H]([C@H](O2)O[C@@H]3[C@H](C[C@H]([C@@H]([C@H]3O)O)N)N)N)O)O[C@@H]1O[C@@H]4[C@@H]([C@H]([C@@H]([C@H](O4)CO)N)O)O)O	9
682	CC(=CCC[C@@](C)([C@H]1CC[C@@]2([C@@H]1[C@@H](C[C@H]3[C@]2(CC[C@@H]4[C@@]3(CC[C@@H](C4(C)C)O[C@H]5[C@@H]([C@H]([C@@H]([C@H](O5)CO)O)O)O[C@H]6[C@@H]([C@H]([C@@H]([C@H](O6)CO)O)O)O)C)C)O)C)O[C@H]7[C@@H]([C@H]([C@@H]([C@H](O7)CO)O)O)O)C	9
683	CC(C)(C=C)C12CC3C(=O)N/C(=C/C4=CN=CN4)/C(=O)N3C1N(C5=CC=CC=C25)O	9
684	C(CC(=O)N[C@@H](CSCC(=O)O)C(=O)NCC(=O)O)[C@@H](C(=O)O)N	10
685	C[C@@H](C(=O)N[C@H](CCC(=O)N[C@@H](CCC[C@H](C(=O)O)N)C(=O)O)C(=O)O)NC(=O)[C@@H](C)O[C@@H]1[C@H]([C@H](O[C@@H]([C@H]1O)CO)OP(=O)(O)OP(=O)(O)OC[C@@H]2[C@H]([C@H]([C@@H](O2)N3C=CC(=O)NC3=O)O)O)NC(=O)C	4,6
686	CCCCCCCCCCCCCCC/C=C/C(=O)N(CCCCC(C(=O)OC(C)CC(=O)NC1CCCCN(C1=O)O)NC(=O)C2COC(=N2)C3=CC=CC=C3O)O	8
687	COC1=C(C=C(C=C1)C[C@H]2C3=CC(=C(C=C3CCN2)OC)OC)O	9
688	C1=C(OC(=C1)C(=O)O)C(=O)O	10
689	[C-]#[N+]/C(=C/C1=CC=C(C=C1)O)/C(=O)O	9
690	CC1=C(C(CC=C1)(C)C)C=O	9
691	C[C@@H]1[C@H](C(=O)[C@]2([C@H]([C@]1(C)C[C@H]([C@@]3(CO3)C(=O)C=O)O)CCC=C2C)C)O	9
692	C[C@H]1CCC[C@@H]2[C@@H](O2)C[C@H](OC(=O)C[C@@H](C(C(=O)[C@@H]([C@H]1O)C)(C)C)O)/C(=C/C3=CSC(=N3)C)/C	8
693	C1[C@](C(=O)N1)(CC[C@@H](C(=O)O)N)O	9
694	C[C@@H]([C@H]1CC[C@@]2([C@@]1(CCC3C2=CC(=O)[C@H]4[C@@]3(C[C@@H](C(=O)C4)O)C)C)O)[C@@H](CCC(C)(C)O)O	8
695	C[C@@H]1CCC2C[C@@H](/C(=C/C=C/C=C/[C@H](C[C@H](C(=O)[C@@H]([C@@H](/C(=C/[C@H](C(=O)C[C@H](OC(=O)[C@@H]3CCCCN3C(=O)C(=O)[C@@]1(O2)O)[C@H](C)C[C@@H]4CC[C@H]([C@@H](C4)OC)O)C)/C)O)OC)C)C)/C)OC	8
696	C1=CC=C(C=C1)C(=O)CO	10
697	C[C@]12CC[C@@H](C[C@@H]1CC[C@@H]3[C@@H]2CC[C@]4([C@H]3CCC4=O)C)O	10
698	C/C/1=C\CC/C(=C/[C@@H]2[C@@H](CC1)C(=C)C(=O)O2)/C	8
699	C1=CC=C2C(=C1)C=C3C=CC4=C5C3=C2[C@@H]([C@@H](C5=CC=C4)O)O	10
700	CC(=O)[C@H]1CC[C@@H]2[C@@]1(CC[C@H]3[C@H]2CC[C@H]4[C@@]3(CCC(=O)C4)C)C	2
701	CCCCC/C=C/C=O	9
702	C1=CC(=C(C(=C1)C(=O)O)O)/C=C/C(=O)C(=O)O	10
703	CC[C@@H]1[C@H](C2=CC3=C(C(=C(N3)C=C4[C@H]([C@@H](C(=N4)C5=C6C(=C(C(=CC1=N2)N6)C)C(=O)[C@@H]5C(=O)OC)CCC(=O)OC/C=C(\C)/CCC[C@H](C)CCC[C@H](C)CCCC(C)C)C)C)C(=O)C)C	7
704	CCCCC[C@@H](/C=C/C1=CCC(=O)[C@@H]1C/C=C\CCCC(=O)O)O	2
705	C1=CC=C(C(=C1)N)O	4,10
706	C1C[C@H](N=C1)C(=O)O	4,9
707	CC(=CC(CC(=O)SCCNC(=O)CCNC(=O)[C@@H](C(C)(C)COP(=O)(O)OP(=O)(O)OC[C@@H]1[C@H]([C@H]([C@@H](O1)N2C=NC3=C(N=CN=C32)N)O)OP(=O)(O)O)O)O)C	8
708	C([C@H]([C@H]([C@@H]([C@@H](COP(=O)(O)O)O)O)O)O)C(=O)C(=O)O	6
709	C[C@H](CCC(=O)O)[C@H]1CC[C@@H]2[C@@]1(CC[C@H]3[C@H]2[C@H]([C@H]([C@H]4[C@@]3(CC[C@H](C4)O)C)O)O)C	2
710	CCC(=O)C(=O)O	4,0
711	C1=CC(=CC=C1/C=C/C(=O)C2=C(C=C(C=C2O[C@H]3[C@@H]([C@H]([C@@H]([C@H](O3)CO)O)O)O)O)O)O	9
712	CC(C)([C@H](C(=O)O)O)C(=O)O	7
713	C[S+](C)CCC(=O)[O-]	1
714	COC1=CC=C(C=C1)C2COC3=CC(=CC(=C3C2=O)O)O	9
715	CC[C@]12C[C@@](C3=NC4=C([C@]35[C@H]1N(CC5)CC=C2)C=CC(=C4)OC)(C(=O)OC)O	9
716	[O-][Se](=O)[O-]	5
717	C(CS(=O)(=O)O)SCC(O)Cl	10
718	C1=CC=C2C(=C1)C(=CN2)C3=C(NC(=C3C4=CNC5=CC=CC=C54)C(=O)O)C(=O)O	9
719	CC(C)C1=CC2=CC[C@H]3[C@](CCC[C@@]3([C@H]2CC1)C)(C)CO	8
720	CC1=CC[C@@H](C([C@@H]1CC/C(=C/CC/C=C(\C)/CC/C=C(\C)/CCC=C(C)C)/C)(C)C)O	8
721	CC(=O)[C@]1(CC[C@@H]2[C@@]1(CC[C@H]3[C@H]2CCC4=CC(=O)CC[C@]34C)C)O	2
722	C1=CC=C(C(=C1)C(=O)O)Cl	10
723	CC(=O)O[C@@H]1[C@H](OC2=CC(=CC(=C2C1=O)O)O)C3=CC=CC=C3	9
724	CCCCC[C@@H](C1=C(C=C2C(=C1O)C(=O)C3=C(C2=O)C=C(C=C3O)O)O)O	9
725	C(CC(=O)O)C=O	4,0,1,7
726	C1=CC=C(C=C1)C2=CC=CC=C2	10
727	C(CCC/C=C\CC=O)CCCC(=O)O	2
728	C[C@H]1C(=O)[C@@H]([C@H]([C@H](O1)OP(=O)(O)OP(=O)(O)OC[C@@H]2[C@H]([C@H]([C@@H](O2)N3C=CC(=O)NC3=O)O)O)NC(=O)C)O	0,6
729	CC(CCC=C(C)C)CC(=O)O	8
730	CC(C)(COP(=O)(O)OP(=O)(O)OC[C@@H]1[C@H]([C@H]([C@@H](O1)N2C=NC3=C(N=CN=C32)N)O)OP(=O)(O)O)[C@H](C(=O)NCCC(=O)NCCSC(=O)CC(=O)C/C=C\CC=O)O	4
731	CC1=C(C2=CC3=NC(=CC4=NC(=CC5=C(C(=C(N5)C=C1N2)C=C)C)C(=C4CCC(=O)O)C)C(=C3C)CCC(=O)O)C=C	7
732	C[C@@H]1CC(=O)[C@H]([C@H](O1)OP(=O)(O)OP(=O)(O)OC[C@@H]2[C@H](C[C@@H](O2)N3C=C(C(=O)NC3=O)C)O)O	8
733	C[C@H]1C2=C(C[C@@H](O1)CC(=O)O)C(=O)C3=C(C4=C(C(=C3C2=O)O)[C@]5([C@H](O[C@@H]4C[C@H]5O)C)O)O	8
734	COC1=CC(=C2C(=O)C[C@H](OC2=C1)C3=CC=CC=C3)O	9
735	COC1=C2C3=C(C(=O)CC3)C(=O)OC2=C4[C@@H]5[C@@H]6[C@@H](O6)O[C@@H]5OC4=C1	10
736	CC(=O)N[C@@H](CS[C@H]1[C@@H](C=CC2=CC=CC=C12)O)C(=O)O	10
737	CCCCCCCCCCC[C@H](CC(=O)N[C@@H]1[C@H]([C@@H]([C@H](O[C@@H]1OP(=O)(O)OP(=O)(O)OC[C@@H]2[C@H]([C@H]([C@@H](O2)N3C=CC(=O)NC3=O)O)O)CO)O)OC(=O)C[C@@H](CCCCCCCCCCC)O)O	6
738	C[C@H](CCC=C(C)C)[C@H]1CC[C@@]2([C@@]1(CCC3=C2CC[C@@H]4[C@@]3(CC[C@@H](C4(C)C)O)C)C)C	2
739	CC1=CC(=CC=C1)CO	10
740	[C@H]1([C@H](C([C@H]([C@@H](C1O)OP(=O)(O)O)OP(=O)(O)O)O)OP(=O)(O)O)OP(=O)(O)O	0
741	C1=CC=C2C(=C1)C=C3C=CC4=C5C3=C2C(=C(C5=CC=C4)O)O	10
742	C([C@@H]1[C@H]([C@H](C(O1)O)O)O)OP(=O)(O)O	0,3,5,1,7
743	C=C1C2CC(C(N2C1=O)C(=O)O)SCCN	9
744	C[C@H]1[C@@H]([C@@H](C[C@H](O1)OP(=O)(O)OP(=O)(O)OC[C@@H]2[C@H](C[C@@H](O2)N3C=C(C(=O)NC3=O)C)O)N(C)C)O	8
745	CCCC(CC(=O)O)C(=O)O	10
746	C1C=C[C@H]([C@H]2C1=NC3[C@@H](C=CCC3(N2)O)C(=O)O)C(=O)O	9
747	CC1=C(C=C(C=C1NO)N)N	10
748	C(C[C@@H](C(=O)O)NC(=O)CCC(=O)O)CN	4
749	C(C(=O)C(=O)O)S(=O)O	4
750	C[C@H](CC[C@H](C)C(C)C)[C@H]1CC[C@@H]2[C@@]1(CC[C@H]3C2CC=C4[C@@]3(CC[C@@H](C4)O)C)C	2
751	C1=CC(=CC=C1C2C(OC3=CC(=CC(=C3C2=O)O)O)O)O	9
752	C1=C(C=C(C(=C1O)O)O)/C=C\2/C(=O)C3=C(C=C(C=C3O2)O[C@H]4[C@@H]([C@H]([C@@H]([C@H](O4)CO)O)O)O)O	9
753	CC1(C2CCC(O1)(OC(=O)C2)C)C	8
754	C1=CC(=CC=C1C2=COC3=CC(=CC(=C3C2=O)O)O)O	9
755	C=C1C(=O)NC2=C(C=C(C=C2O1)O)C(=O)O	8
756	CCCCCCCCCCCCCCCCCCCCCCCCC(C(CCCCCCCCCCCCCCCCCC1CC1CCCCCCCCCCCCCCC2CC2CCCCCCCCCCCCCCCCCC)O)C(=O)OC[C@@H]3[C@H]([C@@H]([C@H]([C@H](O3)O[C@@H]4[C@@H]([C@H]([C@@H]([C@H](O4)CO)O)O)O)O)O)O	6
757	C[C@H]1[C@H]([C@H]([C@@H]([C@H](O1)OP(=O)(O)OP(=O)(O)OC[C@@H]2[C@H]([C@H]([C@@H](O2)N3C=NC4=C3N=C(NC4=O)N)O)O)O)O)O	0,6
758	CCCCC[C@@H](/C=C/[C@H]1[C@@H](C[C@@H]([C@@H]1CC(=O)CCCCC(=O)O)O)O)O	2
759	C1=CC(=C(C=C1/C=C/C(=O)NCCCCN(CCCNC(=O)/C=C/C2=CC(=C(C=C2)O)O)C(=O)/C=C/C3=CC(=C(C=C3)O)O)O)O	9
760	C[C@@]12C[C@H]([C@@H]([C@]1(CC(=O)[C@@]3([C@H]2CC=C4[C@H]3C=C(C(=O)C4(C)C)O)C)C)[C@](C)(C(=O)/C=C/C(C)(C)O)O)O	9
761	CC[C@H]1CN2CCC3=CC(=C(C=C3[C@@H]2C[C@@H]1C[C@@H]4C5=CC(=C(C=C5CCN4)O)OC)OC)OC	9
762	C(C1([C@H]([C@@H]([C@H](O1)C(=O)O)O)O)O)O	0
763	C/C=C\1/CN2[C@H]3C[C@@H]1[C@@H]([C@@H]2CC4=C3NC5=CC=CC=C45)C=O	9
764	COC1=CC2=C(C=C1)[C@@H]3COC4=C([C@@H]3O2)C=CC(=C4)O[C@H]5[C@@H]([C@H]([C@@H]([C@H](O5)COC(=O)CC(=O)O)O)O)O	9
765	CC1=C2C=CC=C(C2=C(C3=C1C=C4C=C(C(=C(C4=C3O)O)C(=O)N)O)O)O	8
766	CC1=C(C(C[C@@H](C1)O)(C)C)C=O	9
767	C(CSCCS(=O)(=O)O)O	10
768	C1=CC=C(C=C1)C(CO)C(=O)O	9
769	C1=CC2=C3C(=C1)C=CC4=C3C(=CC5=C4C=CC6C5O6)C=C2	10
770	C(=C\Cl)\Cl	10
771	C/C(=C(\C)/C(=O)O)/C(=O)O	7
772	C1=C(C(=CC(=C1Cl)Cl)Cl)OCC(=O)O	10
773	C[C@@H](C(=O)O)C(=O)SCCNC(=O)CCNC(=O)[C@@H](C(C)(C)COP(=O)(O)OP(=O)(O)OC[C@@H]1[C@H]([C@H]([C@@H](O1)N2C=NC3=C(N=CN=C32)N)O)OP(=O)(O)O)O	4,8,0,1
774	C(CN)CNCCCN	4
775	CC1=C(C(=CC2=CC3=C(C(=C12)O)C(=O)C4=C(C3=O)C=C(C=C4O)O)O)C(=O)O	8
776	COC1=CC(=CC(=C1)/C=C/C2=CC=C(C=C2)O)OC	9
777	C(=O)C(=O)O	3,9,4,10,0,1
778	CC(C)(COP(=O)(O)OP(=O)(O)OC[C@@H]1[C@H]([C@H]([C@@H](O1)N2C=NC3=C(N=CN=C32)N)O)OP(=O)(O)O)[C@H](C(=O)NCCC(=O)NCCSC(=O)C4=CC=CC5C4O5)O	10
779	C([C@@H]1C(=C(C(=O)O1)O)O)O	0
780	C1=CC(=C(C=C1C[C@@H](C(=O)O)N)I)O	4
781	CC(=O)[C@]1(CC[C@@H]2[C@@]1(C[C@@H]([C@H]3[C@H]2CCC4=CC(=O)CC[C@]34C)O)C)O	2
782	C[C@H]1[C@@H](C[C@H]([C@H](O1)OP(=O)(O)OP(=O)(O)OC[C@@H]2[C@H]([C@H]([C@@H](O2)N3C=CC(=NC3=O)N)O)O)O)O	0,6
783	C1=C[C@@H]([C@@H](C(=C1)/C=C/C(=O)O)O)O	4
784	C[C@]12CC[C@@H]3[C@H]([C@H]1CCC2=O)CCC4=CC(=C(C=C34)OC)OS(=O)(=O)O	2
785	CC1=C(C=C(C=C1)Cl)Cl	10
786	C[C@@H]([C@H]1CC[C@@H]2[C@@]1(CC[C@H]3[C@H]2CC[C@@H]4[C@@]3(CCC(=O)C4)C)C)O	2
787	CC(C)C(C(=O)N[C@@H](CCCN=C(N)N)C(=O)N[C@@H](/C=C\CP(=O)(O)O)C(=O)O)N	5
788	C[C@]12CCC(=O)CC1CC[C@@H]3[C@@H]2C(=O)C[C@]4([C@H]3CCC4C(=O)CO)C	2
789	C[C@]12CCCC([C@@H]1CC[C@@]3([C@@H]2CC[C@H]4[C@]3(CC[C@@H]5[C@@]4(CC[C@@H](C5(C)C)O)C)C)C)(C)C	8
790	CC(=O)NC1=C(NC(=O)N(C1=O)C)NC=O	9
791	CC/C=C\C/C=C\C/C=C\CCCCCCCCCC(=O)SCCNC(=O)CCNC(=O)[C@@H](C(C)(C)COP(=O)(O)OP(=O)(O)OC[C@@H]1[C@H]([C@H]([C@@H](O1)N2C=NC3=C(N=CN=C32)N)O)OP(=O)(O)O)O	2
792	C1=CC(=O)C(=O)C=C1C[C@@H](C(=O)O)N	4
793	C[C@@H]1C2=C(C3=C(C=CC(=C3C(=C2C[C@H](O1)CC(=O)O)O)O)O)O	8
794	CC1=C(C(CCC1)(C)C)/C=C/C(=C/C=C/C(C)CCO)/C	7
795	CC(C)C1=C(C=C2C(=C1)CC[C@@H]3[C@@]2(C[C@H](CC3(C)C)O)C)O	8
796	C1=CC=C2C(=C1)C=CC=C2[N+](=O)[O-]	10
797	C([C@H]([C@H](C(=O)CO)O)O)OP(=O)(O)O	0,6,1,7
798	C/C(=C\CNC1=C2C(=NC=N1)N(C=N2)C[C@H](C(=O)O)N)/CO	8
799	CC(=CCC/C(=C/C=C/C(=C/C=C/C(=C/C=C/C=C(\C)/C=C/C=C(\C)/C=C/C=C(\C)/C=C/C=C(C)C)/C)/C)/C)C	8
800	CCCCC[C@@H]([C@H](/C=C/[C@H](CCCCCCCC(=O)O)O)O)O	2
801	C(CN)[C@@H](C(=O)O)N	4
802	C1=C2C(=CC(=C1Cl)Cl)OC3=CC(=C(C(=C23)Cl)Cl)Cl	10
803	C[C@@H]([C@H]1CCC2[C@@]1(CC[C@H]3[C@H]2CC(=O)[C@@H]4[C@@]3(C[C@H]([C@H](C4)O)O)C)C)[C@H]([C@@H]([C@@H](C)C(C)CO)O)O	8
804	C[C@]1(CCC[C@@]2([C@@H]1[C@@H]([C@]34[C@H]2CC[C@H](C3)C(=C)C4)C(=O)O)C=O)C(=O)O	8
805	C1CN[C@H](C2=CC(=C(C=C21)O)O)CC3=CC(=C(C=C3)O)O	9
806	C1=C([C@H]([C@@H]([C@H]([C@H]1O)O)O)O)COP(=O)(O)O	9
807	CCCCC/C=C\C/C=C\C/C=C\C=C\C(=O)CCCC(=O)O	2
808	CC(=O)N[C@@H]1[C@H]([C@@H]([C@H](OC1O)COP(=O)(O)O)O)O	0
809	CC[C@@H](C(C[C@H](C)NC)(C1=CC=CC=C1)C2=CC=CC=C2)OC(=O)C	10
810	CCOP(=S)(OCC)OC1=CC=C(C=C1)N	10
811	CC(C)(COP(=O)(O)O)[C@H](C(=O)NCCC(=O)N[C@@H](CS)C(=O)O)O	7
812	CC[C@@H]1[C@@H](/C=C/C(=O)[C@@H](C[C@@H]([C@@H]([C@H](C(=O)O1)C)O)C)C)C	8
813	C(CCCCO)CCC/C=C\CCCCCCCC(=O)O	2
814	C12=C(C(=C(C(=C1Cl)Cl)Cl)Cl)OC3=C(O2)C(=C(C(=C3Cl)Cl)Cl)Cl	10
815	C(CS)N	5
816	C[C@H]1[C@@H]2CCC3=C([C@]2(CC[C@@H]1O)C)CC[C@]4(C3=CC[C@@H]4[C@H](C)CCC(=C)C(C)C)C	2
817	C[C@@H]([C@H]1[C@H]([C@H](C(O1)O)O)O)O	0
818	CC(C)(COP(=O)(O)OP(=O)(O)OC[C@@H]1[C@H]([C@H]([C@@H](O1)N2C=NC3=C(N=CN=C32)N)O)OP(=O)(O)O)[C@H](C(=O)NCCC(=O)NCCSC(=O)CC(=O)C/C=C\CC(=O)O)O	4
819	CN1CCC=C1C2=CNC(=O)C=C2	7
820	CC(C)C1=CC[C@H]2C(=C1)CC[C@@H]3[C@@]2(CCC[C@@]3(C)C=O)C	8
821	CSCCC/C=N/O	9
822	C1=CC(=CC=C1CCN=CC2=CC(=C(C=C2)O)O)O	9
823	C(C[N+](=O)[O-])C(=O)O	5
824	CC(=C)[C@@H]1CC[C@]2([C@H]1[C@H]3CC[C@@H]4[C@]5(CC[C@@H](C([C@@H]5CC[C@]4([C@@]3(CC2)C)C)(C)C)O)C)C	8
825	C[C@H]1[C@H]([C@@](C[C@@H](O1)O[C@@H]2[C@H]([C@@H]([C@H](O[C@H]2OC3=C4C=C5C=C3OC6=C(C=C(C=C6)[C@H]([C@H](C(=O)N[C@H](C(=O)N[C@H]5C(=O)N[C@@H]7C8=CC(=C(C=C8)O)C9=C(C=C(C=C9O)O)[C@H](NC(=O)[C@H]([C@@H](C1=CC(=C(O4)C=C1)Cl)O)NC7=O)C(=O)O)CC(=O)N)NC(=O)[C@@H](CC(C)C)NC)O)Cl)CO)O)O)(C)N)O	8
826	C/C(=C/C(=O)O)/C=C/[C@]12[C@](O1)(C[C@H](CC2(C)C)O)C	8
827	CC(C(=C)C(=O)O)C(=O)O	7
828	C[Se]C	5
829	C1=CC(=CC(=C1)C(=O)O)C(=O)CC[C@@H]2[C@H]([C@H]([C@@H](O2)N3C=NC4=C3N=CNC4=O)O)O	7
830	C1[C@H]([C@@H]([C@H]([C@@H]([C@H]1N)O[C@@H]2[C@@H](C[C@@H]([C@H](O2)CN)O)N)O)O)N	9
831	CC(=C)CCOP(=O)(O)OP(=O)(O)O	8,9
832	C[C@H](CCC(=O)O)[C@H]1CC[C@@H]2[C@@]1(CC[C@H]3[C@H]2CC[C@H]4[C@@]3(CC[C@@H](C4)O)C)C	2
833	COC1=C2C=CC(=O)OC2=CC3=C1C=CO3	9
834	C1=CC(=CC=C1C(=O)C(=O)O)O	9,10,8
835	CCCCCCCCCCC[C@H](CC(=O)N[C@@H]1[C@H]([C@@H]([C@H](O[C@@H]1OP(=O)(O)O)CO[C@H]2[C@@H]([C@H]([C@@H]([C@H](O2)CO)OP(=O)(O)O)OC(=O)C[C@@H](CCCCCCCCCCC)O)NC(=O)C[C@@H](CCCCCCCCCCC)O)O)OC(=O)C[C@@H](CCCCCCCCCCC)O)O	6
836	C1=CC2=C(C3C(O3)C=C2)C(=C1)[N+](=O)[O-]	10
837	C(CCN=C(N)N)CN	4,9
838	CC(C)(COP(=O)(O)OP(=O)(O)OC[C@@H]1[C@H]([C@H]([C@@H](O1)N2C=NC3=C(N=CN=C32)N)O)OP(=O)(O)O)C(C(=O)NCCC(=O)NCCSC(=O)C(CC(=O)O)C(C4=CC5=CC=CC=C5C=C4)O)O	10
839	C(COP(=O)(NCCCl)NCCCl)C(=O)O	10
840	CC[C@@H]1[C@@H]([C@@H]([C@H](C(=O)[C@@H](C[C@@]([C@@H]([C@H]([C@@H]([C@H](C(=O)O1)C)O[C@H]2C[C@@]([C@H]([C@@H](O2)C)O)(C)OC)C)O[C@H]3[C@@H]([C@H](C[C@H](O3)C)N(C)C)O)(C)O)C)C)O)C	8
841	C1=CC=C(C=C1)C(=O)CC(=O)O	10
842	C1[C@H]([C@@H]([C@H]([C@@H]([C@H]1N)O[C@@H]2[C@@H]([C@H]([C@@H]([C@H](O2)CO)O)O)N)O[C@H]3[C@@H]([C@@H]([C@H](O3)CO)O[C@@H]4[C@@H]([C@H]([C@@H]([C@H](O4)CO)O)O)N)O)O)N	9
843	C1=CC(=C[N+](=C1)[C@H]2[C@@H]([C@@H]([C@H](O2)CO)O)O)C(=O)N	7
844	C[C@H]1CC[C@@H](COC1=O)C(=C)C	8
845	C[C@H]1[C@@H]([C@H]([C@@H]([C@H](O1)OP(=O)(O)OP(=O)(O)OC[C@@H]2[C@H]([C@H]([C@@H](O2)N3C=CC(=O)NC3=O)O)O)NC(=O)C)O)O	6
846	C1=CC=C2C(=C1)C(=O)C=C(N2)C(=O)O	4
847	CCCCC/C=C\C/C=C\C/C=C\C/C=C\C/C=C\CCCCC(=O)SCCNC(=O)CCNC(=O)[C@@H](C(C)(C)COP(=O)(O)OP(=O)(O)OC[C@@H]1[C@H]([C@H]([C@@H](O1)N2C=NC3=C(N=CN=C32)N)O)OP(=O)(O)O)O	2
848	CC1=CC(=CC2=C1C=CC(=C2C(=O)SCCNC(=O)CCNC(=O)[C@@H](C(C)(C)COP(=O)(O)OP(=O)(O)OC[C@@H]3[C@H]([C@H]([C@@H](O3)N4C=NC5=C(N=CN=C54)N)O)OP(=O)(O)O)O)O)OC	8
849	C1=C([C@H]([C@@H]([C@H]([C@H]1N[C@H]2[C@@H]([C@@H]([C@H]([C@@H]([C@H]2O)O)O[C@H]3[C@@H]([C@H]([C@@H]([C@H](O3)CO)O)O)O)CO)O)O)O)O)CO	9
850	C/C(=C\C=C\C(=C\C(=O)O)\C)/C=C/C1=C(CCCC1(C)C)CO	7
851	C1=CC(=CC=C1C(=O)O)N=NC2=CC=C(C=C2)S(=O)(=O)O	10
852	CNN=O	10
853	C1[C@@H]([C@H]([C@@H]([C@H](C1=O)O)O)O)COP(=O)(O)O	9
854	C1=CC(=C2C(=C1)NC3=C(C=CC=C3N2)C(=O)O)C(=O)O	9
855	OP(=O)(O)OP(=O)(O)OP(=O)(O)O	1
856	C=C[C@H]1CN2CCC1C[C@@H]2C(=O)C3=CC=NC4=CC=CC=C34	9
857	C([C@@H]1[C@H]([C@@H]([C@@H](C(O1)O)O)O)O)OP(=O)(O)O	0,6
858	C1(=NC(=O)NC(=O)N1)N	10
859	C(CC(=O)O)[C@@H](C(=O)O)NC[C@@H](C(=O)O)N	9
860	C1=C(C(=CC(=C1Cl)Cl)Cl)O	10
861	C1=C(N=C2C(=O)NC(=NC2=N1)N)[C@@H]([C@@H](CO)O)O	7
862	CC(=C)[C@@H]1[C@@H](C=C2[C@@H](O1)CC[C@]3([C@]2(CC[C@@H]4[C@@]3(C5=C6[C@H]4OC([C@H]7C[C@H]8[C@@H]7C9=C(CC8=C)C=CC(=C96)N5)(C)C)C)O)C)O	9
863	C[C@]12CCC(=O)C[C@H]1CC[C@@H]3[C@@H]2[C@H](C[C@]4([C@H]3CC[C@@H]4C(=O)CO)C=O)O	2
864	C1=CC(=C(C=C1C2=C(C(=O)C3=C(C=C(C=C3O2)O)O)O[C@H]4[C@@H]([C@H]([C@@H]([C@H](O4)CO)O)O)O[C@H]5[C@@H]([C@H]([C@@H]([C@H](O5)CO)O)O)O[C@H]6[C@@H]([C@H]([C@@H]([C@H](O6)CO)O)O)O)O)O	9
865	CC(=CCC/C(=C\CO)/C)C	8
866	C1[C@H]([C@@H]([C@@H](C=C1C(=O)O)O)O)O	4,9
867	CC(=CCC/C(=C/C(=O)O)/C)C	8
868	C/C=C/C1=CC=C(C=C1)O	9
869	CSCCCCCCCCC(=NOS(=O)(=O)O)S[C@H]1[C@@H]([C@H]([C@@H]([C@H](O1)CO)O)O)O	9
870	C(C[C@@H](C(=O)O)N)CC(=O)O	4,9
871	C1=CC(OC1=O)(CC(=O)O)S(=O)(=O)O	10
872	CC1=C[C@H]2[C@@H](CCC(=C2CC1)C)C(C)C	8
873	[C@H]1([C@H](C([C@H]([C@@H](C1N=C(N)N)O)O)OP(=O)(O)O)O)O	9
874	C1=CC2=C(C=C1O)C(=CN2)CC(=O)NCC(=O)O	4
875	C1OC2=C(O1)C=C(C=C2)C3=COC4=CC(=CC(=C4C3=O)O)O	9
876	C1C(=NC2=C(N1)N=C(NC2=O)N)CNC3=CC=C(C=C3)[C@H]4[C@@H]([C@@H]([C@H](O4)COP(=O)(O)O)O)O	7
877	CC(=CCC1=C(C2=C(N1)C=C(C=C2)OC)C[C@H]3C(=O)N4CCC[C@H]4C(=O)N3)C	9
878	CC(=CCC/C(=C/C=C/C(=C/C=C/C=C(\C)/C=C/C=C(\C)/C=C/C=C(\C)/C(=O)O[C@H]1[C@@H]([C@H]([C@@H]([C@H](O1)CO)O)O)O)/C)/C)C	8
879	C1=CC2=C([C@H]([C@H](C=C2)O)O)C(=C1)C(=O)O	10
880	CC[C@H](C)C(=NOS(=O)(=O)O)S[C@H]1[C@@H]([C@H]([C@@H]([C@H](O1)CO)O)O)O	9
881	CC(=CCC/C(=C/CC/C(=C\C=C\C(=C\C=C\C=C(\C=C\C=C(/CC/C=C(/CCC=C(C)C)\C)\C)/C)\C)/C)/C)C	8
882	C[C@](CO)([C@@H](COP(=O)(O)OP(=O)(O)OC[C@@H]1[C@H]([C@H]([C@@H](O1)N2C=CC(=NC2=O)N)O)O)O)OP(=O)(O)O	8
883	C([C@H](C(=O)O)O)C(=O)C(=O)O	4
884	C1=CC(=C(C=C1C2=CC(=O)C3=C(C=C(C=C3O2)O[C@H]4[C@@H]([C@H]([C@@H]([C@H](O4)C(=O)O)O)O)O[C@H]5[C@@H]([C@H]([C@@H]([C@H](O5)C(=O)O)O)O)O)O)O)O	9
885	C1=NC(=C2C(=N1)N(C=N2)[C@H]3[C@@H]([C@@H]([C@H](O3)CSCC[C@@H](C(=O)O)N)O)O)N	4
886	C[C@]1(CC[C@@H]2C(=C1)[C@H](C[C@H]3[C@]2(CC[C@H](C3(C)C)O)C)O)C=C	8
887	C1=NC(=C2C(=N1)N(C=N2)[C@H]3[C@@H]([C@@H]([C@H](O3)CO)OP(=O)(O)O)O)N	3
888	C(=C(Cl)Cl)Cl	10
889	C1=CC(=C(C=C1Cl)Cl)N	10
890	C1=CC(=C(C=C1C2=C(C(=O)C3=C(C=C(C=C3O2)O)O)O)O)O	9
891	C1=NC2=C(N1[C@H]3[C@@H]([C@@H]([C@H](O3)COP(=O)(O)OP(=O)(O)OP(=O)(O)O)O)O)N=C(NC2=O)N	3,7
892	C[C@H]1/C=C/C=C/2\CO[C@H]3[C@@]2([C@@H](C=C([C@H]3O)C)C(=O)O[C@H]4C[C@@H](C/C=C(/[C@H]1O[C@H]5C[C@@H]([C@H]([C@@H](O5)C)O[C@H]6C[C@@H]([C@H]([C@@H](O6)C)O)OC)OC)\C)O[C@]7(C4)C=C[C@@H]([C@H](O7)C(C)C)C)O	8
893	C(C[C@@H](C(=O)O)N)CC(=O)C(=O)O	4
894	C1=CC=C2C(=C1)C(C3=CC=CC=C32)O	10
895	C/C/1=C/2\[C@@]([C@@H](/C(=C/C3=N/C(=C(\C4=NC([C@@H]([C@@]4(C)CCC(=O)O)CC(=O)O)[C@]5([C@@]([C@@H](C1=N5)CCC(=O)O)(C)CC(=O)N)C)/C)/[C@H](C3(C)C)CCC(=O)O)/N2)CCC(=O)O)(C)CC(=O)N	7
896	C[C@H](CN)C(=O)O	3,4
897	CC1=C2C(=CC3=C(C2=O)C(=CC=C3)O)C[C@@H](O1)CC(=O)O	8
898	C(CC(=O)O)CN	4,5,0,7
899	C[C@H]1/C=C/C=C/2\CO[C@H]3[C@@]2([C@@H](C=C([C@H]3OC)C)C(=O)O[C@H]4C[C@@H](C/C=C(/[C@H]1O[C@H]5C[C@@H]([C@H]([C@@H](O5)C)O)OC)\C)O[C@]6(C4)C=C[C@@H]([C@H](O6)C(C)C)C)O	8
900	CCCCCC(=O)/C=C(/C=C/C1=CC=C(C=C1)O)\O	9
901	C1CCC(CC1)C(=O)O	10
902	C1=CC(C=CC1O)(C[C@@H](C(=O)O)N)C(=O)O	4
903	C1=C([C@H]([C@@H]([C@H](C1=O)O)O)O)CO	9
904	C1CO[C@H]2[C@@H]1C3=C(O2)C=C4C(=C3O)C(=O)C5=C(C4=O)C=C(C=C5O)O	9
905	C[C@@H]1CCC(=C(C)C)C(=O)C1	8
906	C[C@H](CCC[C@H](C)C(=O)SCCNC(=O)CCNC(=O)[C@@H](C(C)(C)COP(=O)(O)OP(=O)(O)OC[C@@H]1[C@H]([C@H]([C@@H](O1)N2C=NC3=C(N=CN=C32)N)O)OP(=O)(O)O)O)[C@H]4CC[C@@H]5[C@@]4([C@H](C[C@H]6[C@H]5[C@@H](C[C@H]7[C@@]6(CC[C@H](C7)O)C)O)O)C	2
907	C/C=C\1/CN2[C@H]3C[C@@H]1[C@H]([C@@H]2CC4=C3NC5=CC=CC=C45)C=O	9
908	C(CNC(=O)CC[C@@H](C(=O)O)N)C#N	5
909	CC(=O)N[C@@H](CC(=O)O)C(=O)N[C@@H](CCC(=O)O)C(=O)N[C@@H](CCC(=O)O)C(=O)O	4
910	C1=CC(=C(C=C1/C=C/C(=O)OC[C@@H]2[C@H]([C@@H]([C@H]([C@@H](O2)OC3=CC4=C(C=C(C=C4[O+]=C3C5=CC(=C(C(=C5)O)O)O)O)O)O)O)O)O)O	9
911	C[C@]12CCC(=O)C=C1CC[C@@H]3[C@@H]2[C@@H]4C[C@]5([C@H]3CC[C@@H]5C(=O)CO)C(O4)O	2
912	C[C@H](C[C@@H]([C@@H](C)[C@H]1CCC2[C@@]1(CC[C@H]3[C@H]2CCC4=CC(=O)CC[C@]34C)C)O)C(C)C	8
913	C1=CC=C2C(=C1)C=CC=C2NO	10
914	C[C@@H]1[C@H]([C@@H](C[C@@H](O1)O[C@@H]2[C@H](O[C@H](C[C@H]2O)OC3=C4C(=C(C=C3)O)C(=O)C5=C(C4=O)[C@@H](CC6=C5C(=CC(=C6)C)O)O)C)O)O	8
915	C1[C@@H]2CC(=O)N2C(C1SCCN)C(=O)O	9
916	[C@H]1([C@@H]([C@H]([C@@H]([C@H]([C@@H]1OP(=O)(O)O)OP(=O)(O)O)OP(=O)(O)O)OP(=O)(O)O)O)O	0
917	C/C(=C/CNC1=NC=NC2=C1NC=N2)/CO	8
918	C1=CC(=CC=C1CO)S(=O)(=O)O	10
919	C[C@H](/C=C/[C@H](C)C(C)C)[C@H]1CC[C@@H]2[C@@]1(CC[C@H]3[C@H]2CC=C4[C@@]3(CC[C@@H](C4)O)C)C	2
920	C[C@@]12CCC[C@@]([C@H]1[C@@H]([C@]34[C@H]2CC[C@H](C3)C(=C)C4)C(=O)O)(C)C(=O)O	8
921	C[C@@]1(C2=C(C(=O)C3=C1C=CC=C3O)C(=O)[C@]4([C@@H](C2)[C@@H](C(=O)C(=C4O)C(=O)N)N(C)C)O)O	8
922	C=C(CCC(=O)O)C(=O)O	7
923	C1=CC(=C(C=C1C2=[O+]C3=CC(=CC(=C3C=C2O)O)O)O)O	9
924	CC[C@@H]1[C@@H]([C@@H]([C@H](C(=O)[C@@H](C[C@@]([C@@H]([C@H]([C@@H]([C@H](C(=O)O1)C)O[C@H]2C[C@@]([C@H]([C@@H](O2)C)O)(C)O)C)O[C@H]3[C@@H]([C@H](C[C@H](O3)C)N(C)C)O)(C)O)C)C)O)C	8
925	C[C@@H]1[C@H]([C@@H]([C@H]([C@@H](O1)O[C@H]2C#C/C=C\C#C[C@@]\3(CC(=O)C(=C2/C3=C\CSSSC)NC(=O)OC)O)O)O)NO[C@H]4C[C@@H]([C@@H]([C@H](O4)C)S)O	8
926	C1=CC(=C(C(=C1)O)O)O	10
927	C1=CC(=CC=C1C2=CC(=C(C(=C2Cl)Cl)Cl)Cl)Cl	10
928	COC1=C(C=CC(=C1)C[C@@H]2CO[C@H]([C@@H]2CO)C3=CC(=C(C=C3)O)OC)O	9
929	C1CC(=O)CCC1=O	10
930	C[C@@H]1[C@@H]([C@@H]([C@H]([C@H](O1)O[C@H]\2[C@@H](C=C3/C2=C\C#C[C@@H]4[C@@](O4)(C#C3)[C@H]5COC(=O)O5)OC(=O)C6=C(C=CC7=C6C=C(C=C7C)OC)O)NC)O)O	8
931	C1=CC=C(C=C1)OP(=O)(O)O	10
932	C([C@@H]1[C@H]([C@@H]([C@H]([C@H](O1)O[C@@H]2[C@@H]([C@H]([C@@H]([C@H](O2)COP(=O)(O)O)O)O)O)O)O)O)O	0
933	C[C@H](CCC(=O)NCC(=O)O)[C@H]1CC[C@@H]2[C@@]1([C@H](C[C@H]3[C@H]2[C@@H](C[C@H]4[C@@]3(CC[C@H](C4)O)C)O)O)C	2
934	CC(=CCC/C(=C/C=C/C(=C/C=C/C(=C/C=C/C=C(\C=C\C=C(/C)\C=C\C=C(/C)\CCCC(C)(C)O[C@H]1[C@@H]([C@H]([C@@H]([C@H](O1)CO)O)O)O)/C=O)/C)/C)/C)C	8
935	C[C@@H](C(=O)O)OP(=O)(O)OP(=O)(O)OC[C@@H]1[C@H]([C@H]([C@@H](O1)N2C=NC3=C2N=C(NC3=O)N)O)O	1
936	C[C@H]1[C@@H](NC2=C(N1)N=C(NC2=O)N)[C@@H](C)NC3=CC=C(C=C3)C[C@@H]([C@@H]([C@@H](CO[C@@H]4[C@@H]([C@@H]([C@H](O4)COP(=O)(O)O[C@@H](CCC(=O)O)C(=O)N[C@@H](CCC(=O)O)C(=O)O)O)O)O)O)O	1,7
937	C1=NC(=C2C(=N1)N(C=N2)[C@H]3[C@@H]([C@@H]([C@H](O3)COP(=O)(O)O)O)O)N	3,8
938	CC(=O)N[C@@H](CCCN)C(=O)O	4
939	C1=C[C@@]([C@H](C=C1F)O)(C(=O)O)O	10
940	C(CC(=O)C(=O)O)C=O	0,5
941	CCCCCCCCCCCC1=CC=CN1	9
942	C1=CC(=CC=C1C2C(OC3=CC(=C(C=C3C2=O)O)O)O)O	9
943	C1=CC(=O)OC1C(C(=O)O)F	10
944	C([C@@H]1[C@@H]2[C@@H]([C@H]([C@H](O1)O[C@@H]3[C@H](O[C@@H]([C@@H]([C@H]3O)O)O[C@@H]4[C@H](O[C@@H]([C@@H]([C@H]4O)O)O[C@@H]5[C@H](O[C@H](O2)[C@@H]([C@H]5O)O)CO)CO)CO)O)O)O	0
945	C[C@]12CC[C@H]3[C@H]([C@@H]1CC[C@@H]2O[C@H]4[C@@H]([C@H]([C@@H]([C@H](O4)C(=O)O)O)O)O)CCC5=CC(=O)CC[C@]35C	2
946	CN(CCCC(=O)C1=C[N+](=CC=C1)[O-])N=O	10
947	[N+](=O)(O)[O-]	1
948	C1=C(NC(=O)C(=C1O)CCC(=O)C(=O)O)C(=O)O	4
949	C[C@H]1[C@@]([C@H]([C@@H](O1)O[C@@H]2[C@H]([C@@H]([C@H]([C@@H]([C@H]2O)OP(=O)(O)O)N=C(N)N)O)N=C(N)N)O[C@H]3[C@H]([C@@H]([C@H]([C@@H](O3)CO)O)O)NC)(C=O)O	9
950	COC1=C(C2=C[N+]3=C(C=C2C=C1)C4=CC(=C(C=C4CC3)OC)O)OC	9
951	CC1=C(C=C(C=C1[N+](=O)[O-])[N+](=O)[O-])[N+](=O)[O-]	10
952	CC/C=C\C[C@H]1[C@H](CCC1=O)CC(=O)SCCNC(=O)CCNC(=O)[C@@H](C(C)(C)COP(=O)(O)OP(=O)(O)OC[C@@H]2[C@H]([C@H]([C@@H](O2)N3C=NC4=C(N=CN=C43)N)O)OP(=O)(O)O)O	2
953	CN1[C@@H]2CC[C@H]1CC(C2)OC(=O)[C@H](CO)C3=CC=CC=C3	9
954	CC/C=C\C[C@H]1[C@H](CCC1=O)CCCCCCCC(=O)SCCNC(=O)CCNC(=O)[C@@H](C(C)(C)COP(=O)(O)OP(=O)(O)OC[C@@H]2[C@H]([C@H]([C@@H](O2)N3C=NC4=C(N=CN=C43)N)O)OP(=O)(O)O)O	2
955	C1=NC(=C2C(=N1)N(C=N2)[C@H]3[C@@H]([C@@H]([C@H](O3)COP(=O)(O)OP(=O)(O)O[C@H]4[C@H]([C@H]([C@@H]([C@H](O4)[C@@H](CO)O)O)O)O)O)O)N	6
956	CC(C)/C=N/O	5,9
957	COC1=CC(=CC(=C1O)O)/C=C/C=O	9
958	C[C@@]1(CC[C@H]2C(=CC[C@@H]3[C@@]2(CCC[C@@]3(C)C(=O)O)C)C1)C=C	8
959	COC1=C(C=CC(=C1)/C=C/C=O)O	9
960	C([C@@H]([C@H](C(=O)[C@@H](C(=O)O)O)O)O)OP(=O)(O)O	0
961	C1=CC(=CC=C1CCNC(=O)CC[C@@H](C(=O)O)N)O	1
962	CC(=O)[C@H]1CC[C@@H]2[C@@]1(CC[C@H]3[C@H]2CC=C4[C@@]3(CC[C@@H](C4)OS(=O)(=O)O)C)C	2
963	C1=C(C=C(C(=C1O)O)O)C2=C(C=C3C(=CC(=CC3=[O+]2)O)O[C@H]4[C@@H]([C@H]([C@@H]([C@H](O4)CO)O)O)O)O[C@H]5[C@@H]([C@H]([C@@H]([C@H](O5)CO)O)O)O	9
964	C1=CC(=CC=C1C(=O)OC2=CC=C(C=C2)O)O	10
965	CC1=CN(C(=O)NC1=O)[C@H]2C[C@@H]([C@H](O2)COP(=O)(O)O)O	3
966	CC/C=C\C/C=C\C/C=C\C/C=C\C/C=C\C/C=C\CCCCC(=O)SCCNC(=O)CCNC(=O)[C@@H](C(C)(C)COP(=O)(O)OP(=O)(O)OC[C@@H]1[C@H]([C@H]([C@@H](O1)N2C=NC3=C(N=CN=C32)N)O)OP(=O)(O)O)O	2
967	C(=C\C(=O)O)\C(=C/C(=O)O)\S(=O)(=O)O	10
968	CC1=C(C=CC2=C1OC(=O)C(=C2O)NC(=O)C3=CC(=C(C=C3)O)CC=C(C)C)O[C@H]4[C@@H]([C@@H]([C@H](C(O4)(C)C)OC)O)O	9
969	CC(C)C[C@H]1C(=O)N[C@@H](C(=O)N2CCC[C@H]2C(=O)N[C@H](C(=O)N[C@H](C(=O)N[C@H](C(=O)N[C@@H](C(=O)N3CCC[C@H]3C(=O)N[C@H](C(=O)N[C@H](C(=O)N1)CCCN)C(C)C)CC4=CC=CC=C4)CC(C)C)CCCN)C(C)C)CC5=CC=CC=C5	8
970	CC[C@H]1CN2CCC3=C(C(=C(C=C3[C@@H]2C[C@@H]1CCO)OC)OC)O	9
971	C[C@H](CCC=C(C)C)[C@H]1CC[C@@H]2[C@@]1(CCC3=C2CC[C@@H]4[C@@]3(CC[C@@H](C4)O)C)C	2
972	C1=CC=C(C=C1)C[C@H](C(=O)O)O	4,9
973	C1C(=NC2=C(N1)N=C(NC2=O)N)[C@@H]([C@@H](CO)O)O	7
974	C1C(C(=O)C2=C(C=C(C=C2O1)O)O)C3=CC=C(C=C3)O	9
975	C1=CC(=C(C(=C1)Cl)[N+](=O)[O-])C2=CNC=C2Cl	9
976	C(=C\C(=O)O)\C(=O)N	7
977	C[C@]1(CC2=CC(=C3C(=C2C(=O)C1)C(=O)C4=C(C3=O)C(=CC=C4)O)O)O	8
978	C1=NC2=C(N1[C@H]3[C@@H]([C@@H]([C@H](O3)COP(=O)(O)OP(=O)(O)OP(=O)(O)OP(=O)(O)OC[C@@H]4[C@H]([C@H]([C@@H](O4)N5C=NC6=C5NC(=O)NC6=O)O)O)O)O)NC(=O)NC2=O	3
979	C1=CC=C(C(=C1)/C=C/C(=O)O)O[C@H]2[C@@H]([C@H]([C@@H]([C@H](O2)CO)O)O)O	9
980	C1=NC(=C2C(=N1)N(C=N2)[C@H]3[C@@H]([C@@H]([C@H](O3)COP(=O)(O)OP(=O)(O)OC[C@@H]4[C@H]([C@H]([C@@H](O4)O)O)O)O)O)N	3
981	C1=CC(=CC=C1C(=O)O)Cl	10
982	C1=CC=C2C(=C1)[C@H]3[C@H](O3)C4=CC=CC=C42	10
983	C1[C@H]2[C@@H]([C@@H](S1)CCCCC(=O)O)NC(=O)N2	7
984	CC1=CC(C(C=C1)(C(=O)O)O)O	10
985	CCCCCC1=CC(=C2[C@@H]3C=C(CC[C@H]3C(OC2=C1)(C)C)C)O	9
986	CN1CC2=C(C3=C1C4=CC5=C(C=C4C=C3)OCO5)C(=CC6=C2OCO6)O	9
987	CC(=O)CC(=O)C1=C(C2=C(C=C1CC(=O)O)C(=O)C3=C(C2=O)C(=CC=C3)O)O	8
988	COC1=CC=C(C=C1)C2C(OC3=C(C2=O)C=CC(=C3)O)O	9
989	C(CCNC(=O)CNC(=O)[C@H](CS)NC(=O)CC[C@@H](C(=O)O)N)CNCCCNC(=O)CNC(=O)[C@H](CS)NC(=O)CC[C@@H](C(=O)O)N	5
990	C[C@]12CC[C@H]3C(=C[C@H]([C@H](O3)C(C)(C)O)O)[C@@H]1CC[C@@H]4[C@@]2(C5=C(C4)C6=CC=CC=C6N5)C	9
991	C1CCNCCCNC(=O)CNC(=O)[C@H](CSSC[C@@H](C(=O)NCC(=O)NCCCNC1)NC(=O)CC[C@@H](C(=O)O)N)NC(=O)CC[C@@H](C(=O)O)N	5
992	CC1=C(C=C(C=C1N)[N+](=O)[O-])N	10
993	CC1=CN(C(=O)NC1=O)[C@H]2C[C@@H]([C@H](O2)COP(=O)(O)OP(=O)(O)O[C@@H]3[C@@H]([C@H]([C@@H](O3)[C@@H](C)O)O)O)O	8,6
994	CC[C@@H]1[C@@H](/C=C/C(=O)[C@@H](C[C@@H]([C@@H]([C@H](C(=O)O1)C)O[C@H]2[C@@H]([C@H](C[C@H](O2)C)N(C)C)O)C)C)C	8
995	C[C@H]1C[C@H](C2=C(C([C@H]3CC[C@@]12C3)(C)C)C)O	8
996	CC(=CCC/C(=C/CC/C(=C/C=C/C(=C/C=C/C=C(/C=C/C=C(/CC/C=C(/CCC=C(C)C)\C)\C)\C)/C)/C)/C)C	8
997	C[C@H]1CC[C@H]2[C@@H]1[C@@H](OC=C2CO)O	8
998	COC1=CC(=CC(=C1OC)OC)C[C@@H]2[C@H](COC2=O)CC3=CC4=C(C=C3)OCO4	9
999	C1=C(C=C(C(=C1O)O)O)C2=CC(=O)C3=C(C=C(C=C3O2)O)O	9
1000	C[N+]1=CC2=C3C(=CC(=C2C4=C1C5=CC6=C(C=C5C=C4)OCO6)OC)OCO3	9
1001	C/C=C(/CC[C@@H](C)C1CCC2[C@@]1(CCC3C2=CC=C4[C@@]3(CC[C@@H](C4)O)C)C)\C(C)C	2
1002	CC(C)/C=C/CCCCC(=O)SCCNC(=O)CCNC(=O)[C@@H](C(C)(C)COP(=O)(O)OP(=O)(O)OC[C@@H]1[C@H]([C@H]([C@@H](O1)N2C=NC3=C(N=CN=C32)N)O)OP(=O)(O)O)O	9
1003	CNCCCC(=O)O	7
1004	C[C@H]1[C@H]2CC[C@H]3[C@]([C@@H]2[C@@H](C=C1C=C)O)(CCCC3(C)C)C	8
1005	C1COP(=O)(NC1SCC(C(=O)NCC(=O)O)NC(=O)CCC(C(=O)O)N)N(CCCl)CCCl	10
1006	C[C@H]1/C=C/C=C/2\CO[C@H]3[C@@]2([C@@H](C=C([C@H]3O)C)C(=O)O[C@H]4C[C@@H](C/C=C(/[C@H]1O)\C)O[C@]5(C4)C[C@@H]([C@@H]([C@H](O5)C(C)C)C)O)O	8
1007	C1=CC=C2C(=C1)C(=CN2)CC(=O)N	4
1008	CC1=CC[C@]2(CCCC([C@@]23[C@@H]1C3)(C)C)C	8
1009	C[C@@H]1[C@H]([C@@H]([C@H]([C@H](O1)OP(=O)(O)OP(=O)(O)OC[C@@H]2[C@H]([C@H]([C@@H](O2)N3C=CC(=O)NC3=O)O)O)NC(=O)C)O)O	6
1010	C1C(=O)[C@H]([C@H]([C@@H]([C@@]1(COP(=O)(O)O)O)O)O)O	9
1011	C[C@@]1(C(=O)N2[C@H](C(=O)N3CCCC3[C@@]2(O1)O)CC4=CC=CC=C4)NC(=O)[C@H]5CN(C6CC7=CNC8=CC=CC(=C78)C6=C5)C	9
1012	C[C@H](C[C@H](C(=O)O)O)[C@H]1CC[C@@H]2[C@@]1(CC[C@H]3[C@H]2[C@@H](C[C@H]4[C@@]3(CC[C@H](C4)O)C)O)C	2
1013	C1=CN(C(=O)NC1=O)[C@H]2[C@@H]([C@@H]([C@H](O2)COP(=O)(O)OP(=O)(O)O[C@@H]3[C@@H]([C@H]([C@@H]([C@H](O3)CO)O)N)O)O)O	9,8
1014	COC1=C(C=CC(=C1)[C@H]2[C@@H]3CO[C@H]([C@@H]3CO2)C4=CC(=C(C=C4)O)OC)O	9
1015	CC(C)/C(=C/C(=O)O)/C(=O)O	4
1016	CC1=CC[C@@H](C[C@H]1O)C(=C)C	8
1017	C[C@@H](C1=CC=CC=C1)O	10
1018	C/C/1=C\CC/C(=C/C[C@@H](CC1)C(=C)C(=O)O)/C	8
1019	CC1=C(NC=C1C(=O)O)C(=O)NC2=C(C3=C(C=C(C=C3)O)OC2=O)O	9
1020	CC1=C2CC[C@@]3(CC[C@@H](C(=C)[C@H]3C[C@@H](C2(C)C)CC1)OC(=O)C)C	8
1021	C/C=C/1\[C@@H]2C[C@H]3C4=NC5=CC=CC=C5[C@]46C[C@@H](C2[C@H]6OC(=O)C)N3[C@@H]1O	9
1022	CC1=C(C(CCC1)(C)C)/C=C/C(=C/C=C/C(=C/C=C/C=C(\C)/C=C/C=C(\C)/C=C/C2=C(C(=O)[C@H](CC2(C)C)O)C)/C)/C	8
1023	CN1CC(=O)NC1=O	4
1024	C1=CC2=C3C(=C1)C=CC4=C(C=CC(=C43)C=C2)OS(=O)(=O)O	10
1025	C[C@@H](C(=O)N[C@H](CCC(=O)N[C@@H](CCCCN)C(=O)N[C@H](C)C(=O)N[C@H](C)C(=O)O)C(=O)O)NC(=O)[C@@H](C)O[C@@H]1[C@H]([C@H](O[C@@H]([C@H]1O)CO)OP(=O)(O)OP(=O)(O)OC/C=C(/C)\CC/C=C(/C)\CC/C=C(/C)\CC/C=C(/C)\CC/C=C(/C)\CC/C=C(/C)\CC/C=C(/C)\CC/C=C(/C)\CC/C=C(\C)/CC/C=C(\C)/CCC=C(C)C)NC(=O)C	6
1026	C(C(=O)CC(=O)O)C(=O)/C=C/C(=O)O	4,10
1027	COC1=CC(=C(C=C1)[C@@H]2COC3=C([C@@H]2O)C=CC(=C3)O)O	9
1028	COC1=C2C3=C(C(=O)CC3)C(=O)OC2=C4C(=C1)O[C@@H]5[C@]4(C=CO5)O	10
1029	C[Se](=O)O	5
1030	CC(=O)N[C@@H](CC[P+](=O)O)C(=O)O	5
1031	CN1CCC=C1C2=CN=CC=C2	7
1032	CC(=O)NCCC(=O)C1=C(C=CC(=C1)OC)NC=O	4
1033	C[C@H]1/C=C/C=C(\C(=O)NC2=CC(=O)C3=C(C2=O)C=C(C(=C3C(=O)/C(=C/[C@@H]([C@@H]([C@H]([C@H]([C@@H]([C@@H]([C@@H]([C@H]1O)C)O)C)O)C)O)CO)/C)O)C)/C	8
1034	CCN1C[C@@]2([C@@H](C[C@@H]([C@@]34[C@@H]2[C@H]([C@@H](C31)[C@@]5([C@@H]6[C@H]4C[C@@]([C@@H]6OC(=O)C7=CC=CC=C7)([C@H]([C@@H]5O)OC)O)OC(=O)C)OC)OC)O)COC	8
1035	C1C2C([C@@H](S1)CCCCC(=O)NCCCC[C@@H](C(=O)O)N)NC(=O)N2	7
1036	CC(C)C(=C)CC(=O)SCCNC(=O)CCNC(=O)[C@@H](C(C)(C)COP(=O)(O)OP(=O)(O)OC[C@@H]1[C@H]([C@H]([C@@H](O1)N2C=NC3=C(N=CN=C32)N)O)OP(=O)(O)O)O	8
1037	C1=CC(=CC=C1C/C(=N/O)/S[C@H]2[C@@H]([C@H]([C@@H]([C@H](O2)CO)O)O)O)O	9
1038	C1=CN(C(=O)N=C1N)[C@H]2[C@@H]([C@@H]([C@H](O2)COP(=O)(O)OP(=O)(O)OP(=O)(O)O)O)O	3,6
1039	C[C@H](CCC[C@H](C)CCCC(C)C)CCC[C@@H](C)CCOC[C@@H](COP(=O)(O)O)OCC[C@H](C)CCC[C@H](C)CCC[C@H](C)CCCC(C)C	2
1040	C1=NC2=C(N1[C@H]3[C@@H]([C@@H]([C@H](O3)COP(=O)(O)OP(=O)(O)O[C@@H]4[C@H]([C@H]([C@@H]([C@H](O4)[C@@H](CO)O)O)O)O)O)O)N=C(NC2=O)N	6
1041	CC1=CC[C@H](CC1)C(=C)C	8
1042	C1=CC(=C[N+](=C1)[C@H]2[C@@H]([C@@H]([C@H](O2)CO)O)O)C(=O)O	7
1043	CCCCCCCCCCCCCC(=O)O	2
1044	CN1CCC2=CC3=C(C=C2C(=O)CC4=C(C1)C(=C(C=C4)OC)OC)OCO3	9
1045	C([C@@H](C(=O)O)N)SS	4
1046	C1=CC(=CC=C1/C=C/C(=O)OC[C@@H]2[C@H]([C@@H]([C@H]([C@@H](O2)OC3=CC(=CC4=[O+]C(=C(C=C34)O[C@H]5[C@@H]([C@H]([C@@H]([C@H](O5)CO)O)O)O)C6=CC=C(C=C6)O)O)O)O)O)O	9
1047	C1[C@@]2([C@H](C3=C(O1)C=C(C=C3)O)OC4=C2C=CC(=C4)O)O	9
1048	C1=CC2=CC3C(O3)C4=C2C5=C1C=CC(=C5C=C4)O	10
1049	C([C@@H](C(=O)O)N)[SeH]	5
1050	CC(=O)N[C@@H](CC1=CC=C(C=C1)OC)C(=O)N[C@@H]2[C@H](O[C@H]([C@@H]2O)N3C=NC4=C3N=CN=C4N(C)C)CO	9
1051	C[C@H]1[C@H]([C@H]([C@H]([C@H](O1)OP(=O)(O)OP(=O)(O)OC[C@@H]2[C@H]([C@H]([C@@H](O2)N3C=CC(=O)NC3=O)O)O)NC(=O)C)O)O	6
1052	C[C@]12CCCC([C@@H]1CC[C@@H]3[C@@]24CC[C@@]([C@@H](C3)C4)(C)O)(C)C	8
1053	CC(CCNC1=C2C(=NC=N1)N(C=N2)[C@H]3[C@@H]([C@@H]([C@H](O3)CO)O)O)CO	8
1054	CCCCC[C@@H](/C=C/[C@H]1[C@@H](C[C@@H]([C@H]1C/C=C\CCCC(=O)O)O)O)O	2
1055	C1[C@@H]([C@H](O[C@H]1N2C=NC3=C2N=CNC3=O)COP(=O)(O)OP(=O)(O)O)O	3
1056	CC1=C(C(CCC1)(C)C)/C=C/C(=C/C=C\C(=C\C=O)\C)/C	7
1057	C1=C[C@@H]([C@](C(=C1)F)(C(=O)O)O)O	10
1058	C[C@]12CCC(=O)C=C1CC[C@@H]3[C@@H]2C(=O)C[C@]4([C@H]3CC[C@@]4(C(=O)CO)O)C	2
1059	C[C@H](CCC(=O)NCC(=O)O)[C@H]1CC[C@@H]2[C@@]1(CC[C@H]3[C@H]2[C@@H](C[C@H]4[C@@]3(CC[C@H](C4)O)C)O)C	2
1060	C1=CC(=C(C=C1C2=[O+]C3=CC(=CC(=C3C=C2O[C@H]4[C@@H]([C@H]([C@@H]([C@H](O4)CO)O)O)O[C@H]5[C@@H]([C@H]([C@@H]([C@H](O5)C(=O)O)O)O)O)O)O)O)O	9
1061	C[C@H]1/C=C/C=C/2\CO[C@H]3[C@@]2([C@@H](C=C(C3=O)C)C(=O)O[C@H]4C[C@@H](C/C=C(/[C@H]1O)\C)O[C@]5(C4)C=C[C@@H]([C@H](O5)C(C)C)C)O	8
1062	CC(=O)O	0,5,6,1,8
1063	CC(=O)NCCC1=CN=CN1	4
1064	CN	1
1065	C1=C(C=C(C(=C1I)O)I)C[C@@H](C(=O)O)N	4
1066	CC[C@@H]1[C@@]([C@@H]([C@H](C(=O)[C@@H](C[C@@]([C@@H]([C@H]([C@@H]([C@H](C(=O)O1)C)O[C@H]2C[C@@]([C@H]([C@@H](O2)C)O)(C)OC)C)O[C@H]3[C@@H]([C@H](C[C@H](O3)C)N(C)C)O)(C)O)C)C)O)(C)O	8
1067	C([C@@H]1[C@H]([C@H]([C@@H]([C@@](O1)(CO)O)O)O)O)OP(=O)(O)O	9
1068	C[C@H]1[C@@H]([C@H]([C@H]([C@@H](O1)OC[C@@H]2[C@H]([C@@H]([C@H]([C@@H](O2)OC3=CC4=C(C=C(C=C4[O+]=C3C5=CC=C(C=C5)O)O)O)O)O)O)O)O)O	9
1069	C1=C(NC(=O)C(=C1O)/C=C\C(=O)C(=O)O)C(=O)O	4
1070	C1=NC(=S)C2=C(N1)N(C=N2)[C@H]3[C@@H]([C@@H]([C@H](O3)COP(=O)(O)OP(=O)(O)OP(=O)(O)O)O)O	10
1071	C1=CC=C2C(=C1)C3=CC=C[C@H]([C@@]3(C2=O)O)O	10
1072	C1[C@H](NC2=CC(=C(C=C21)O)O)C(=O)O	4,9
1073	C1=C(C(=C(N1)CC2=C(C(=C(N2)CC3=C(C(=C(N3)CC4=C(C(=C(N4)CO)CC(=O)O)CCC(=O)O)CC(=O)O)CCC(=O)O)CC(=O)O)CCC(=O)O)CC(=O)O)CCC(=O)O	7
1074	C(C[C@@H]([C@H](C(=O)O)O)C(=O)O)CC(=O)O	1
1075	C1=C(NC=N1)C[C@@H](COP(=O)(O)O)N	4
1076	[C@@H]1([C@H]([C@H](O[C@@H]([C@@H]1O)O[C@@H]2[C@@H]([C@H](C(O[C@@H]2C(=O)O)O)O)O)C(=O)O)O)O	0
1077	C1=CC=C(C=C1)CCC(=O)C(=O)O	4
1078	C/C(=C\CNC1=NC=NC2=C1N(C=N2)[C@H]3[C@@H]([C@H]([C@@H]([C@H](O3)CO)O)O)O)/CO	8
1079	C1=C2C3=C(C(=C(C(=C3Cl)Cl)Cl)Cl)OC2=C(C(=C1Cl)Cl)Cl	10
1080	C1=NC2=C(N1[C@H]3[C@@H]([C@@H]([C@H](O3)COP(=O)(O)OP(=O)(O)OP(=O)(O)OP(=O)(O)OC[C@@H]4[C@H]([C@H]([C@@H](O4)N5C=NC6=C5N=C(NC6=O)N)O)O)O)O)N=C(NC2=O)N	3
1081	CC[C@]1(C[C@@H](C2=C([C@H]1C(=O)OC)C(=C3C(=C2O)C(=O)C4=C(C3=O)C=CC=C4O)O)O[C@H]5C[C@@H]([C@@H]([C@@H](O5)C)O)N)O	8
1082	C[N+](C)(C)[C@@H](CC1=CN=C(N1)S(=O)C[C@@H](C(=O)O)NC(=O)CC[C@@H](C(=O)O)N)C(=O)O	4
1083	C(C(O)P(=O)(O)O)N	5
1084	CC(C)(CO)[C@H](C(=O)NCCC(=O)NCCS)O	9,7
1085	C[C@@H]1CC[C@H](CC1=O)C(=C)C	8
1086	C([C@H](C(=O)O)O)S(=O)(=O)O	4
1087	COC1=C(C=C2[C@@H](NCCC2=C1)CC3=CC(=C(C=C3)O)OC)O	9
1088	C([C@@H]1[C@H]([C@@H]([C@H]([C@H](O1)O[C@]2([C@H]([C@@H]([C@H](O2)CO)O)O)CO)O)O)O)O	0
1089	CN(C)CC1=CNC2=CC=CC=C21	9
1090	COC1=C2C3=C(C(=O)C[C@@H]3O)C(=O)OC2=C4[C@@H]5C=CO[C@@H]5OC4=C1	10
1091	COC(=O)C1=CO[C@H]([C@@H]([C@@H]1CC=O)C=C)O[C@H]2[C@@H]([C@H]([C@@H]([C@H](O2)CO)O)O)O	9,8
1092	COC1=C(C2=C(C=C1)C(=C3C=COC3=N2)OC)OC	9
1093	CC(C1=CNC2=CC=CC=C21)C(=O)C(=O)O	4
1094	CC[C@@H]1[C@@](/C=C/C(=O)[C@@H](C[C@@H]([C@@H]([C@H](C(=O)[C@H](C(=O)O1)C)C)O[C@H]2[C@@H]([C@H](C[C@H](O2)C)N(C)C)O)C)C)(C)O	8
1095	CC(=O)CC(=O)SCCNC(=O)CCNC(=O)[C@@H](C(C)(C)COP(=O)(O)OP(=O)(O)OC[C@@H]1[C@H]([C@H]([C@@H](O1)N2C=NC3=C(N=CN=C32)N)O)OP(=O)(O)O)O	2,4,10,0,1,8
1096	C[C@H]1[C@H](CC[C@@H](O1)O[C@@H]2C[C@@H](O[C@@H]([C@H]2O)C)C3=C(C4=C(C=C3)C(=O)C5=C(C4=O)C=CC6=C5C(=O)C[C@](C6)(C)O)O)O[C@H]7C[C@H]([C@@H]([C@H](O7)C)O)O	8
1097	C[C@H]1/C=C/C=C/2\CO[C@H]3[C@@]2([C@@H](C=C([C@H]3OC)C)C(=O)O[C@H]4C[C@@H](C/C=C(/[C@H]1O[C@H]5C[C@@H]([C@H]([C@@H](O5)C)O[C@H]6C[C@@H]([C@H]([C@@H](O6)C)O)OC)OC)\C)O[C@]7(C4)C[C@@H]([C@@H]([C@H](O7)C(C)C)C)O)O	8
1098	C([C@H]([C@H]([C@@H](C(=O)O)O)O)O)O	0
1099	C1=CC=C2C(=C1)C=CC(O2)(C(=O)O)O	10
1100	C1[C@H]2[C@@H](C3=C(O1)C=C(C=C3)O)OC4=CC5=C(C=C24)OCO5	9
1101	C(C[C@@H](C(=O)O)N)C[C@@H](C(=O)O)NC(=O)CCC(=O)O	4
1102	CC1=C(C=C(C=C1)O)CC[C@H]2[C@@H]3CCC(=O)[C@]3(CCC2=O)C	10
1103	CCCCCC/C=C\C/C=C\CCCCC(=O)SCCNC(=O)CCNC(=O)[C@@H](C(C)(C)COP(=O)(O)OP(=O)(O)OC[C@@H]1[C@H]([C@H]([C@@H](O1)N2C=NC3=C(N=CN=C32)N)O)OP(=O)(O)O)O	2
1104	COC1=CC(=CC(=C1O)O)/C=C/C(=O)NCCCN(CCCCNC(=O)/C=C/C2=CC(=C(C(=C2)OC)O)OC)C(=O)/C=C/C3=CC(=C(C(=C3)OC)O)O	9
1105	CC(=C)C1CC2=C(O1)C=C(C3=C2N(C4=CC=CC=C4C3=O)C)O	9
1106	CCC1C(C(=O)NC1CC2=N/C(=C/C3=C(C(=C(N3)CC4C(C(C(=O)N4)CC)C)C)CCC(=O)O)/C(=C2C)CCC(=O)O)C	7
1107	CC(=O)[C@@H](C(=O)O)N	4
1108	CC1=CC2=CC=CC=C2C=C1	10
1109	CCC(CC(=O)O)(C(=O)O)O	0
1110	CC(=O)N[C@@H]1[C@H]([C@H](O[C@@H]([C@H]1O)C(=O)O)OP(=O)(O)OP(=O)(O)OC[C@@H]2[C@H]([C@H]([C@@H](O2)N3C=CC(=O)NC3=O)O)O)NC(=O)C	0,6
1111	CC1=C2C(=CC3=C(C2=O)C(=CC=C3)O)C[C@H](O1)CC(=O)O	8
1112	C[C@@]12[C@@H]([C@@H](CC(O1)N3C4=CC=CC=C4C5=C6C(=C7C8=CC=CC=C8N2C7=C53)CNC6=O)NC)OC	9
1113	C(CC(=O)N[C@@H](CSS)C(=O)NCC(=O)O)[C@@H](C(=O)O)N	1
1114	C([C@@H]([C@H]([C@@H](C(=O)COP(=O)(O)O)O)O)O)O	0
1115	C(=C/Cl)\C(=O)O	10
1116	C1=CC(=CC=C1C(=O)N[C@@H](CCC(=O)O)C(=O)O)NCC2=CN=C3C(=N2)C(=O)NC(=N3)N	7
1117	CC1=NC[C@@H]([C@H](N1)C(=O)O)O	4
1118	CC(C)(COP(=O)(O)OP(=O)(O)OC[C@@H]1[C@H]([C@H]([C@@H](O1)N2C=NC3=C(N=CN=C32)N)O)OP(=O)(O)O)[C@H](C(=O)NCCC(=O)NCCSC(=O)C4CC4)O	10
1119	CC1=C(C(C[C@@H](C1)OC2O[C@@H]([C@H]([C@@H]([C@H]2O)O)O)COC(=O)CCCCC(C)C)(C)C)/C=C/C(=C/C=C/C(=C/C=C/C=C(/C=C/C=C(/C=C/C3=C(C[C@H](CC3(C)C)OC4O[C@@H]([C@H]([C@@H]([C@H]4O)O)O)COC(=O)CCCCC(C)C)C)\C)\C)/C)/C	8
1120	CC(C)CC(=O)C(=O)O	4,9
1121	CC1=C2C=CC3=C(C2=C(C4=CC=CC=C14)C)[C@H]5[C@H](O5)[C@@H]([C@H]3O)O	10
1122	C1[C@@H]([C@H](N1C[C@@H]([C@@H](C(=O)O)NCC[C@@H](C(=O)O)O)O)C(=O)O)O	9
1123	CCCCC[C@@H](/C=C/[C@H]1[C@@H](C[C@@H]([C@H]1C/C=C\CC(=O)O)O)O)O	2
1124	CC(=N[C@@H]1[C@@H]([C@H](O[C@@H]([C@H]1O)C(=O)O)OP(=O)(O)OP(=O)(O)OC[C@@H]2[C@H]([C@H]([C@@H](O2)N3C=CC(=O)NC3=O)O)O)NC(=O)C)N	6
1125	C1CCC(CC1)O	10
1126	CC(C)CC[C@H]([C@@](C)([C@H]1CC[C@@H]2[C@@]1(CC[C@H]3[C@H]2CC=C4[C@@]3(CC[C@@H](C4)O)C)C)O)O	2
1127	CNC(=O)N	9
1128	C1=CC=C2C(C3=CC=CC=C3C(C2=C1)O)O	10
1129	COC1=CC=C(C=C1)C2=C(C(=O)C3=C(C=C(C=C3O2)O)O)O	9
1130	C1CN(C1=O)[C@@H]([C@@H](CCN=C(N)N)O)C(=O)O	9
1131	CC1=C2C=CC=C(C2=C(C3=C1C[C@H]4[C@@H](C(=O)C(=C([C@]4(C3=O)O)O)C(=O)N)N)O)O	8
1132	C/C=C\1/CN2[C@H]3C[C@@H]1C([C@@H]2CC4=C3NC5=CC=CC=C45)(C=O)C(=O)OC	9
1133	C1=CC=C2C(=C1)N=C3C=CC=C(C3=N2)O	9
1134	C(C[C@@H](C(=O)O)N)CN=C(N)N	4,9,5
1135	C1=CC(=C(C=C1/C=C/C(=O)C2=C(C=C(C=C2O)O[C@H]3[C@@H]([C@H]([C@@H]([C@H](O3)CO)O)O)O)O)O)O	9
1136	C[C@H](CCC[C@H](C)C(=O)O)[C@H]1CC[C@@H]2[C@@]1(CC[C@H]3[C@H]2CCC4=CC(=O)CC[C@]34C)C	10
1137	C(=C\C=O)\C=C(/C(=O)O)\N	4,10
1138	C1C[C@H](N[C@@H]1CC(=O)O)C(=O)O	9
1139	C1=NC(=C2C(=N1)N(C=N2)[C@H]3[C@@H]([C@@H]([C@H](O3)COP(=O)(O)O[Se](=O)(=O)O)O)O)N	5
1140	C(C(C(=O)C(=O)O)C(=O)O)C(=O)O	0
1141	C[C@]1([C@H](CC[C@@]2([C@@H]1[C@@H]([C@]34[C@H]2CC[C@H](C3)C(=C)C4)C(=O)O)C=O)O)C(=O)O	8
1142	COC1=C(C=CC(=C1)CC=O)O	4
1143	C[N+]1=CCCC1	7,9
1144	C1C2=C(C3=CC=CC=C31)C(=C(C=C2)O)O	10
1145	C1=CC=C(C(=C1)C(=O)O)N[C@H]2[C@@H]([C@@H]([C@H](O2)COP(=O)(O)O)O)O	4
1146	CC(=CCC/C(=C/CC/C(=C/CC/C(=C/COP(=O)(O)OP(=O)(O)O)/C)/C)/C)C	7,9,8
1147	C[C@H]1/C=C(/[C@H](CC(=O)NC2=C(C(=CC(=C2)C/C(=C/C=C/[C@H]([C@]3(C[C@@H]1OC(=O)N3)O)OC)/C)OC)Cl)O)\C	8
1148	C1C(=O)[C@H]([C@H]([C@@H]([C@@]1(CO)O)O)O)O	9
1149	CC(CC[C@@H](CO)C(=C)C)C(=O)O	8
1150	C1=CC=C2C3=C4C(=CC2=C1)C(=C(C5=CC=CC(=C54)C=C3)O)O	10
1151	CCCC(C(CC)O)C(=O)O	10
1152	CC(=O)OC(C)(C)/C=C/C(=O)[C@@](C)([C@H]1[C@@H](C[C@@]2([C@@]1(CC(=O)[C@@]3([C@H]2CC=C4[C@H]3CC[C@@H](C4(C)C)O)CO)C)C)O)O	9
1153	C1=CC=C(C=C1)C#N	10
1154	COC1=CC(=C(C=C1)[C@@H]2COC3=C(C2=O)C=CC(=C3)O)O	9
1155	CC1=[N+](C2=CC=CC=C2C(=C1O)CC3C(O3)(C)CC/C=C(\C)/CCC=C(C)C)[O-]	9
1156	C[C@@H]([C@H]1CC[C@@H]2[C@@]1(CC[C@H]3[C@H]2CC[C@H]4[C@@]3(CC[C@H](C4)O)C)C)O	2
1157	CC[C@](C(=O)C)(C(=O)O)O	4
1158	C[C@]12CC[C@@H](CC1=CC[C@@H]3[C@@H]2CC[C@]4([C@H]3C[C@H](C4=O)O)C)O	2
1159	C1=CN(C(=O)NC1=O)[C@H]2[C@@H]([C@@H]([C@H](O2)CO)OP(=O)(O)O)O	3
1160	C(=C\C(=O)O)\C(=C/C(=O)O)\C(=O)O	10
1161	CC1=C(SC=[N+]1CC2=CN=C(N=C2N)C)CCOP(=O)(O)OP(=O)(O)O	0,4,7
1162	C(CCNC(=O)N)CN	4
1163	C1=CC=C(C=C1)[C@@H](C(=O)O)O	10
1164	C1=NC(=C2C(=N1)N(C=N2)[C@H]3[C@@H]([C@@H]([C@H](O3)COP(=O)(O)O)OP(=O)(O)O)O)N	3,6,7,1
1165	C1=CC(=CC=C1/C(=C/C=C/C(=O)C(=O)O)/O)Cl	10
1166	C1=CC=C2C(=C1)N[C@@H]3C(=N2)C=CC=C3C(=O)O	9
1167	N#N	1
1168	C(=C(/C(=O)O)\O)\C(=O)O	0
1169	C[C@H]1[C@@H]2CCC3=C([C@]2(CC[C@@H]1O)C)CC[C@]4([C@H]3CC[C@@H]4[C@H](C)CCC(=C)C(C)C)C	2
1170	C([C@@H]1[C@@H]([C@@H]([C@H]([C@H](O1)OC[C@@H]2[C@@H]([C@@H]([C@H]([C@H](O2)OC[C@@H]3[C@H]([C@@H]([C@H]([C@H](O3)O[C@]4([C@H]([C@@H]([C@H](O4)CO)O)O)CO)O)O)O)O)O)O)O)O)O)O	0
1171	C1=C(NC=N1)CC(C(=O)O)O	4
1172	C1[C@H]([C@@H]([C@H]([C@@H]([C@H]1N)O[C@@H]2[C@@H]([C@H]([C@@H]([C@H](O2)CN)O)O)O)O)O[C@@H]3[C@@H]([C@H]([C@@H]([C@H](O3)CO)O)N)O)N	9
1173	CC(C)([C@H]1CC2=C(C3=CC=CC=C3N=C2O1)OC)O	9
1174	C(O)P(=O)(O)O	5
1175	C[C@H]1C(=O)[C@H](C[C@H](O1)OP(=O)(O)OP(=O)(O)OC[C@@H]2[C@H](C[C@@H](O2)N3C=C(C(=O)NC3=O)C)O)O	8
1176	CC(=O)N[C@@H](CC(=O)O)C(=O)N[C@@H](CCC(=O)O)C(=O)O	4
1177	[C@H]1([C@@H]([C@@H]([C@H]([C@@H]([C@H]1OP(=O)(O)O)OP(=O)(O)O)OP(=O)(O)O)OP(=O)(O)O)O)O	0
1178	C1C(OC2=CC(=C(C=C2C1=O)O)O)C3=CC=C(C=C3)O	9
1179	C/C(=C/C[C@@H]1[C@]2(CCCC([C@@H]2CC[C@@]1(C)O)(C)C)C)/C=C	8
1180	[C@H]1([C@@H]([C@H]([C@@H]([C@H]([C@@H]1OP(=O)(O)O)O)OP(=O)(O)O)OP(=O)(O)O)O)O	0
1181	C[C@H](C(=O)O)O[C@@H]1[C@H]([C@H](O[C@@H]([C@H]1O)CO)OP(=O)(O)O)NC(=O)C	0
1182	C[C@H]1C(=O)[C@](C[C@H](O1)OP(=O)(O)OP(=O)(O)OC[C@@H]2[C@H](C[C@@H](O2)N3C=C(C(=O)NC3=O)C)O)(C)O	8
1183	C=C[C@H]1CN2CCC1C[C@@H]2[C@H](C3=CC=NC4=CC=CC=C34)O	9
1184	CCCCC/C=C\C/C=C\CCCCCCCCCC(=O)SCCNC(=O)CCNC(=O)[C@@H](C(C)(C)COP(=O)(O)OP(=O)(O)OC[C@@H]1[C@H]([C@H]([C@@H](O1)N2C=NC3=C(N=CN=C32)N)O)OP(=O)(O)O)O	2
1185	C[C@H]1[C@@H](N=C(O1)C2=C(C(=CC=C2)O)O)C(=O)NCCCN(CCCNC(=O)C3=C(C(=CC=C3)O)O)C(=O)[C@@H]4[C@H](OC(=N4)C5=C(C(=CC=C5)O)O)C	8
1186	CC(=CCC[C@@](C)([C@H]1CC[C@@]2([C@@H]1[C@@H](C[C@H]3[C@]2(C[C@@H]([C@@H]4[C@@]3(CC[C@@H](C4(C)C)O)C)O)C)O)C)O)C	9
1187	C1[C@@H](N(C2=C(N1)N=C(NC2=O)N)C=N)CNC3=CC=C(C=C3)C(=O)N[C@@H](CCC(=O)O)C(=O)O	7
1188	C1=CC2=C(C=C1O)C(=CN2)C[C@@H](C(=O)O)N	4
1189	C1=CC(=CN=C1)C(=O)CCCNN=O	10
1190	C(C[C@@H](C(=O)O)NC(=O)CCC(=O)O)C=O	4
1191	C[C@@H]1CN([C@@H]2CC3=C(NC4=CC=CC(=C34)[C@H]2[C@H]1OC(=O)C)C(C)(C)C=C)C	9
1192	CC[C@H]1CN2CCC3=C(C(=C(C=C3[C@@H]2C[C@@H]1C[C@@H]4C5=C(CCN4)C6=CC=CC=C6N5)OC)OC)O	9
1193	CSCCCCC(C(C(=O)O)O)C(=O)O	9
1194	CC1=C(C(CCC1)(C)C)/C=C/C(=C\C=C\C(=C\CO)\C)/C	7
1195	CC/C=C\CCOC(=O)C	2
1196	C[C@@H](C(=O)N[C@H](CCC(=O)N[C@@H](CCCCN)C(=O)N[C@H](C)C(=O)N[C@H](C)C(=O)O)C(=O)N)NC(=O)[C@@H](C)O[C@@H]1[C@H]([C@H](O[C@@H]([C@H]1O[C@H]2[C@@H]([C@H]([C@@H]([C@H](O2)CO)O)O)NC(=O)C)CO)OP(=O)(O)OP(=O)(O)OC/C=C(/C)\CC/C=C(/C)\CC/C=C(/C)\CC/C=C(/C)\CC/C=C(/C)\CC/C=C(/C)\CC/C=C(/C)\CC/C=C(/C)\CC/C=C(\C)/CC/C=C(\C)/CCC=C(C)C)NC(=O)C	6
1197	CC(C)(COP(=O)(O)OP(=O)(O)OC[C@@H]1[C@H]([C@H]([C@@H](O1)N2C=NC3=C(N=CN=C32)N)O)OP(=O)(O)O)[C@H](C(=O)NCCC(=O)NCCSC(=O)/C=C/C4=CC(=C(C(=C4)OC)O)O)O	9
1198	CC12[C@H]3[C@@H]([C@@]45C[C@@H](CC[C@H]4[C@@]3(C[C@@H]([C@@H]1O)O)OC2=O)C(=C)C5)C(=O)O	8
1199	CC(C)/C=N\O	5
1200	C(C[C@@H](C(=O)O)N[C@H](CCC(=O)O)C(=O)O)CN=C(N)N	4
1201	C(=O)(N)NC(=O)NC(=O)O	10
1202	CCCCCC(=O)/C=C(/C=C/C1=CC(=C(C=C1)O)O)\O	9
1203	CC(=CCCC(=C)C=C)C	8
1204	CCCCC[C@@H]([C@@H](/C=C/C=C/C=C\C=C\[C@H](CCCC(=O)O)O)O)O	2
1205	C1C(CC(=O)C=C1O)O	10
1206	C[C@H]1/C=C/C=C(/[C@@]2(CC(=O)C(=C[C@H]2C(=O)O[C@H]3C[C@@H](C/C=C(/[C@H]1O)\C)O[C@]4(C3)C[C@@H]([C@@H]([C@H](O4)C(C)C)C)O)C)O)\C	8
1207	CC[C@]1(C[C@@H](C2=C(C3=C(C=C2[C@H]1C(=O)OC)C(=O)C4=C(C3=O)C(=CC=C4)O)O)O)O	8
1208	CC(=CCC/C(=C/CC/C(=C/C(=O)O)/C)/C)C	8
1209	CC1=C(C(CCC1)(C)C)/C=C/C(=C/C=C/C(=C/C=C/C=C(\C)/C=C/C=C(\C)/C=C/C2=C(C[C@H](CC2(C)C)O)C)/C)/C	8
1210	CC(=C)[C@@H]1CC[C@]2(CCCC(=C)[C@@H]2C1)C	8
1211	COC1=C(C=C2[C@@H](NCCC2=C1)C[C@H]3[C@H]([C@@H](OC=C3C(=O)OC)O)C=C)O	9
1212	C([C@@H]1[C@H]([C@@H]([C@H](C(O1)O)N)O)O)O	0
1213	C1=C(NC=N1)C[C@H](C(=O)O)N	5
1214	C1=CC(=C(C=C1CO)O)C(=O)O	10
1215	CS(=O)(=O)C	1
1216	C(CC(=O)O)C(C#N)N	5
1217	C[C@H]([C@@H]1CC[C@H]([C@H](O1)O[C@@H]2[C@H](C[C@H]([C@@H]([C@H]2O)O[C@@H]3[C@@H]([C@H]([C@@](CO3)(C)O)NC)O)N)N)N)NC	9
1218	C1=CC=C2C3=C4C(=CC2=C1)C=CC5=C4C(=CC=C5)C=C3	10
1219	C1[C@H]([C@@H]([C@H]([C@@H](O1)O[C@@H]2[C@H]([C@@H]([C@H](O[C@H]2OC3=C([O+]=C4C=C(C=C(C4=C3)O[C@H]5[C@@H]([C@H]([C@@H]([C@H](O5)CO)O)O)O)O)C6=CC(=C(C(=C6)O)O)O)CO)O)O)O)O)O	9
1220	C[C@H]1[C@H]([C@@H]([C@@H]([C@H](O1)OP(=O)(O)OP(=O)(O)OC[C@@H]2[C@H]([C@H]([C@@H](O2)N3C=CC(=O)NC3=O)O)O)NC(=O)C)O)NC(=O)C	6
1221	C([C@@H]1[C@@H]([C@@H]([C@H]([C@H](O1)OC[C@@H]2[C@H]([C@@H]([C@H](C(O2)O)O)O)O)O)O)O)O	0
1222	C1=NC(=C(N1[C@H]2[C@@H]([C@@H]([C@H](O2)COP(=O)(O)O)O)O)N)C(=O)N	3,4
1223	C1=CC=C(C(=C1)O)Br	10
1224	CCC=O	10,0
1225	C1=NC(=C2C(=N1)N(C=N2)[C@H]3[C@@H]([C@@H]([C@H](O3)COP(=O)(O)OP(=O)(O)OP(=O)(O)OC[C@@H]4[C@H]([C@H]([C@@H](O4)N5C=NC6=C(N=CN=C65)N)O)O)O)O)N	3
1226	C[C@@]12CCC[C@@]([C@H]1[C@@H]([C@@H]([C@]34[C@H]2CC[C@H](C3)C(=C)C4)O)O)(C)C(=O)O	8
1227	CC(=O)[C@@](C)(C(=O)O)O	4,0,7
1228	CC(C)C[C@H]1C(=O)N[C@@H](C(=O)N2CCC[C@H]2C(=O)N[C@H](C(=O)N[C@@H](C(=O)N[C@H](C(=O)N[C@H](C(=O)N[C@H](C(=O)N[C@H](C(=O)N[C@H](C(=O)N1)CCCN)C(C)C)CC3=CC=C(C=C3)O)CCC(=O)N)CC(=O)N)CC4=CC=CC=C4)CC5=CC=CC=C5)CC6=CC=CC=C6	8
1229	C1=C[C@@]([C@](C=C1)(O)F)(C(=O)O)O	10
1230	C[C@@H]1C/C=C/C=C/C=C/C=C/[C@@H](C[C@H]2[C@@H]([C@H](C[C@](O2)(C[C@H](C[C@@H]3[C@H](O3)/C=C/C(=O)O1)O)O)O)C(=O)O)OC4[C@H]([C@H]([C@@H]([C@H](O4)C)O)N)O	8
1231	C1=CC2=C(C=CO2)C3=C1C=CC(=O)O3	9
1232	COC1=C2C(=CC3=C1OC=C3)C=CC(=O)O2	9
1233	C[C@H]1C[C@H](C(=O)/C=C/[C@]([C@H](OC(=O)[C@@H]([C@H]1O[C@H]2[C@@H]([C@H](C[C@H](O2)C)N(C)C)O)C)[C@@H](C)O)(C)O)C	8
1234	CC(=O)OCC1=C(N2[C@@H]([C@@H](C2=O)NC(=O)CCCC(=O)O)SC1)C(=O)O	9
1235	C1=C(NC=N1)/C=C/C(=O)O	4
1236	CC1=C[C@@]23CC[C@H]4[C@]([C@@H]2CC[C@@H]1C3)(C[C@@H](CC4(C)C)O)C	8
1237	CC(CC/C=C(/C)\CC/C=C(\C)/CC/C=C(\C)/CCC=C(C)C)CCOP(=O)(O)OP(=O)(O)O[C@@H]1[C@@H]([C@H]([C@@H]([C@H](O1)CO)O[C@H]2[C@@H]([C@H]([C@@H]([C@H](O2)CO)O[C@H]3[C@H]([C@H]([C@@H]([C@H](O3)CO[C@@H]4[C@H]([C@H]([C@@H]([C@H](O4)CO)O)O)O)O)O[C@@H]5[C@H]([C@H]([C@@H]([C@H](O5)CO)O)O)O[C@@H]6[C@H]([C@H]([C@@H]([C@H](O6)CO)O)O)O[C@@H]7[C@H]([C@H]([C@@H]([C@H](O7)CO)O)O)O)O)O)NC(=O)C)O)NC(=O)C	6
1238	CCCCC[C@H]1[C@H](O1)/C=C/[C@H](CCCCCCCC(=O)O)O	2
1239	C/C(=C\C=C(\C(=O)O)/O)/C(=O)CC[C@H]1[C@@H]2CCC(=O)[C@]2(CCC1=O)C	10
1240	CCCCCCCCCCCCCC(=O)O[C@H](CCCCCCCCCCC)CC(=O)O[C@@H]1[C@H]([C@@H](O[C@@H]([C@H]1OP(=O)(O)OP(=O)(O)OCCN)CO[C@@]2(C[C@H]([C@H]([C@H](O2)[C@@H](CO)O)O)O[C@@]3(C[C@H]([C@H]([C@H](O3)[C@@H](CO)O)O)O)C(=O)O)C(=O)O)OC[C@@H]4[C@H]([C@@H]([C@H]([C@H](O4)OP(=O)(O)OP(=O)(O)OCCN)NC(=O)C[C@@H](CCCCCCCCCCC)O)OC(=O)C[C@@H](CCCCCCCCCCC)O)O)NC(=O)C[C@@H](CCCCCCCCCCC)OC(=O)CCCCCCCCCCC	6
1241	CC1=CN(C(=O)NC1=O)[C@H]2C[C@@H]([C@H](O2)COP(=O)(O)OP(=O)(O)OP(=O)(O)O)O	3
1242	C1=CC(=CC=C1C(=O)O)F	10
1243	[C@H]1([C@H](C([C@H]([C@@H](C1O)Cl)Cl)Cl)Cl)Cl	10
1244	CC(C)OC1=CC2=CC(=C(C=C2C(=C1OC)OC)C(=O)SCCNC(=O)CCNC(=O)[C@@H](C(C)(C)COP(=O)(O)OP(=O)(O)OC[C@@H]3[C@H]([C@H]([C@@H](O3)N4C=NC5=C(N=CN=C54)N)O)OP(=O)(O)O)O)O	8
1245	CC1=C(SC=N1)CCO	7
1246	C1=C(OC=C1COP(=O)(O)O)C=O	1
1247	C1=NC(=C2C(=N1)N(C=N2)[C@H]3[C@@H]([C@@H]([C@H](O3)COP(=O)(O)OP(=O)(O)O[C@H]4[C@H]([C@H]([C@@H]([C@H](O4)[C@H](CO)O)O)O)O)O)O)N	6
1248	CC(=CCC/C(=C/COP(=O)(O)O)/C)C	8
1249	CC[C@H](C)[C@H]1C(=O)N[C@@H](C(=O)N[C@H](C(=O)N[C@@H](C(=O)N[C@H](C(=O)NCCCC[C@@H](C(=O)N[C@@H](C(=O)N1)CCCN)NC(=O)[C@H]([C@@H](C)CC)NC(=O)[C@@H](CCC(=O)O)NC(=O)[C@H](CC(C)C)NC(=O)[C@@H]2CSC(=N2)[C@H]([C@@H](C)CC)N)CC(=O)N)CC(=O)O)CC3=CN=CN3)CC4=CC=CC=C4	8
1250	C1[C@@H]([C@H](O[C@H]1N2C=C(C(=NC2=O)N)CO)COP(=O)(O)OP(=O)(O)OP(=O)(O)O)O	3
1251	C(CC(=O)O)[C@@H](C(=O)O)NC(=O)CCC(=O)O	4
1252	C(C(=O)Cl)Cl	10
1253	C(CCNCCCN)CN	4,5,9,8
1254	CNCCCCN	9
1255	CC1=NC=C(C(=C1O)CO)COP(=O)(O)O	7
1256	C[C@H](CCC(=O)O)[C@H]1[C@@H](C[C@@H]2[C@@]1(CC[C@H]3[C@H]2[C@@H](C[C@H]4[C@@]3(CC[C@H](C4)O)C)O)C)O	2
1257	C1=CC=C2C(=C1)C=CC(=C2O)C(=O)O	10
1258	CC1=C(C=C(C=C1[N+](=O)[O-])N)[N+](=O)[O-]	10
1259	C[C@H]1[C@H](CC[C@@H](O1)O[C@]23C(=O)C[C@](C[C@]2(C[C@H](C4=C3C(=O)C5=C(C4=O)C(=C(C=C5)[C@H]6C[C@H]([C@@H]([C@H](O6)C)O)O[C@H]7CC[C@@H]([C@@H](O7)C)O[C@H]8C[C@H]([C@@H]([C@H](O8)C)O)O)O)O)O)(C)O)O	8
1260	CC1=C2[C@H](C[C@@]3(CC[C@@H](C(=C)[C@H]3C[C@@H](C2(C)C)CC1)OC(=O)C)C)O	8
1261	CC(C)(COP(=O)(O)OP(=O)(O)OC[C@@H]1[C@H]([C@H]([C@@H](O1)N2C=NC3=C(N=CN=C32)N)O)OP(=O)(O)O)[C@H](C(=O)NCCC(=O)NCCS)O	2,9,7
1262	C(C[C@@H](C(=O)O)N)CNC(=O)N	4
1263	[N-]=[N+]=O	1
1264	COC1=C(C=C2CN3CC[C@@]4([C@H]3CC(=O)C=C4)C2=C1)O	9
1265	CC[C@H](C)[C@H]1C(=O)O[C@@H]2N1C3=C(C4=C2C=C(C=C4O)C)C(=O)C5=C(C3=O)C(=CC=C5)O[C@H]6C[C@H]([C@H]([C@@H](O6)C)O)O	8
1266	C(C(=O)O)N=C(N)N	4
1267	C[C@]1(CCC[C@@]2([C@@H]1CC[C@]34[C@H]2CC[C@H](C3)C(=C)C4)C)CO	8
1268	C(=C\C(=O)O)\C=C(/C(=O)O)\F	10
1269	CC1=C(C(CCC1=O)(C)C)/C=C/C(=C/C=C/C(=C/C=C/C=C(/C=C/C=C(/C=C/C2=C(C(=O)CCC2(C)C)C)\C)\C)/C)/C	8
1270	C[C@@H]([C@H](C(=O)O)N)O	5
1271	C[C@H](CCC=C(C)C)C1CCC2[C@@]1(CCC3=C2CC[C@@H]4[C@@]3(CC[C@@H]([C@@]4(C)C(=O)O)O)C)C	2
1272	C1CN2CC=C([C@@H]2[C@@H]1O)CO	9
1273	C1[C@H]2N(C1=O)[C@@H]([C@H](O2)CCN)C(=O)O	9
1274	CC(=CCC1=C(C=CC(=C1)C(=O)NC2=C(C3=C(C(=C(C=C3)O[C@H]4[C@@H]([C@@H]([C@H](C(O4)(C)C)OC)O)O)Cl)OC2=O)O)O)C	9
1275	C1=CC=C2C(=C1)NC3=CC=CC=C3N2	9
1276	C[C@@H]1C(=O)OC[C@@H]2[C@]13CC(C[C@H]3C=C2C(=O)O)(C)C	9
1277	C[C@@H]([C@H]1CC[C@@]2([C@@]1(CC[C@H]3C2=CC(=O)[C@H]4[C@@]3(CC[C@@H](C4)O)C)C)O)[C@@H](CCC(C)(C)O)O	8
1278	COC1=C(C2=C(C[C@@H]3C4=CC5=C(C=C4CCN3C2)OCO5)C=C1)OC	9
1279	C1=CC(=C(C=C1O)C(=O)CCN)N	4
1280	C([C@@H]1[C@H]([C@H]([C@@H](O1)NC2=C(C(=O)NC(=O)N2)N)O)O)OP(=O)(O)O	7
1281	C1=CN(C=C(C1C(=O)C2=CC=NC=C2)C(=O)N)[C@H]3[C@@H]([C@@H]([C@H](O3)COP(=O)(O)OP(=O)(O)OC[C@@H]4[C@H]([C@H]([C@@H](O4)N5C=NC6=C(N=CN=C65)N)OP(=O)(O)O)O)O)O	10
1282	C(CC(=O)O)[C@@H](C(=O)O)NC(=O)N	4
1283	C(C(=O)CC(=O)O)C(=O)/C=C\C(=O)O	4,10
1284	C1=CC=C2C=CC=CC2=C1	10
1285	C1[C@H]([C@@H]([C@H]([C@@H]([C@H]1N)O[C@@H]2[C@@H]([C@H]([C@@H]([C@H](O2)CN)O)O)N)O[C@H]3[C@@H]([C@@H]([C@H](O3)CO)O[C@@H]4[C@@H]([C@H]([C@@H]([C@H](O4)CN)O)O)N)O)O)N	9
1286	C/C=C/C1=CC(=C(C=C1)O)OC	9
1287	CC(C)C1=CC2=C(C=C1)[C@]3(CCCC([C@@H]3CC2)(C)C)C	8
1288	C[C@]12CCCC([C@@H]1CC[C@@]([C@@H]2CC[C@](C)(C=C)O)(C)O)(C)C	8
1289	C([C@H]([C@@H]([C@@H](COP(=O)(O)O)O)O)N)C(=O)C(=O)O	8
1290	C(C[C@@H](C(=O)O)N)CN=C(N)NP(=O)(O)O	4
1291	C[C@@H](C[C@H](C(=O)O)N)N	5
1292	CC(=O)N[C@@H](CSCCN1C=NC2=C1C(=O)NC(=N2)N)C(=O)O	10
1293	C[C@H]1[C@@H]([C@@H]([C@H]([C@H](O1)OP(=O)(O)OP(=O)(O)OC[C@@H]2[C@H]([C@H]([C@@H](O2)N3C=CC(=O)NC3=O)O)O)NC(=O)C)O)N	0,6
1294	C=C(C(=O)O)OC1=CC=CC(=C1)C(=O)O	7
1295	C/C(=C\C=C\C=C(/C)\C=C\C=C(\C)/C=C/[C@]12[C@](O1)(C[C@H](CC2(C)C)O)C)/C=C/C=C(\C)/C=C/[C@]34[C@](O3)(C[C@H](CC4(C)C)O)C	8
1296	CC1=C(C(CCC1)(C)C)/C=C/C(=C/C=C\C(=C\CO)\C)/C	7
1297	C=C(C(=O)O)O[C@@H]1C=C(C=C[C@H]1N)C(=O)O	7
1298	C[C@H]([C@@H]1[C@H]([C@@H]([C@H]([C@H](O1)O[C@@H]2[C@H](C[C@H]([C@@H]([C@H]2O)O[C@@H]3[C@@H]([C@H]([C@@](CO3)(C)O)NC)O)N)N)N)O)O)O	9
1299	C[C@]12CC[C@H]3[C@H]([C@@H]1CC[C@@H]2O)CCC4=CC(=C(C=C34)OC)O	2
1300	C([C@@H]1[C@H]([C@@H](C(O1)(COP(=O)(O)O)O)O)O)OP(=O)(O)O	4,1
1301	C([C@@H]1[C@H]([C@@H]([C@H]([C@@H](O1)O)O)O)O)OP(=O)(O)O	0
1302	C[C@H](CCCC(C)C)[C@H]1CC[C@@H]2[C@@]1(CC[C@H]3[C@H]2[C@@H](C[C@H]4[C@@]3(CCC(=O)C4)C)O)C	2
1303	CCC(C)[C@@H]1[C@H](C=C[C@@]2(O1)C[C@@H]3C[C@H](O2)C/C=C(/[C@H]([C@H](/C=C/C=C(/[C@@]4(CC(=O)C(=C[C@H]4C(=O)O3)C)O)\C)C)O)\C)C	8
1304	C1=C(C(=O)NC(=O)N1)[C@H]2[C@@H]([C@@H]([C@H](O2)COP(=O)(O)O)O)O	3
1305	CC(=CCC[C@@]1(C2C[C@H]3C1(C3C2)C)C)C	8
1306	C1=CC(=CC(=C1)O)C(=O)O	10,4
1307	CSCCCCCC[C@@H](C(=O)O)N	9
1308	C([C@@H]1[C@H]([C@@H](C(=O)O1)O)O)O	0
1309	CC(C)(COP(=O)(O)OP(=O)(O)OC[C@@H]1[C@H]([C@H]([C@@H](O1)N2C=NC3=C(N=CN=C32)N)O)OP(=O)(O)O)[C@H](C(=O)NCCC(=O)NCCSC(=O)CC(CCCC(=O)O)O)O	10
1310	C/C(=C(/CC(=O)O)\C(=O)O)/C(=O)O	0
1311	C/C(=C\C=C\C=C(/C)\C=C\C=C(/C)\C=C=C1[C@](C[C@H](CC1(C)C)O)(C)O)/C=C/C=C(/C)\C=C\[C@]23[C@](O2)(C[C@H](CC3(C)C)O)C	8
1312	C1=CC=C2C(=C1)C=CC3=C2C=C[C@@H]4[C@H]3O4	10
1313	C[C@]1(CCC[C@@]2([C@@H]1[C@@H]([C@]34[C@H]2CC[C@](C3)(C(=C)C4)O)C(=O)O)CO)C(=O)O	8
1314	CC1=C(C(CCC1)(C)C)/C=C/C(=C/C=C/C(=C/C=C/C=C(\C)/C=C/C=C(\C)/CC/C=C(\C)/CCC=C(C)C)/C)/C	8
1315	C1=CN=CC=C1C(=O)N/N=C(\CCC(=O)O)/C(=O)O	10
1316	CC(=CCC/C(=C/CC1=C(C=CC(=C1)O)O)/C)C	7
1317	C1CCC2=CC=CC=C2C1	10
1318	C[C@@H]1[C@H]([C@@H](C[C@H](O1)OP(=O)(O)OP(=O)(O)OC[C@@H]2[C@H](C[C@@H](O2)N3C=C(C(=O)NC3=O)C)O)N)O	8
1319	C1=C(C=C(C(=C1Cl)O)Cl)O	10
1320	CC(=O)[C@H]1CC[C@@H]2[C@@]1(CC[C@H]3[C@H]2CC[C@H]4[C@@]3(CC[C@H](C4)O)C)C	2
1321	C1=CC=C(C=C1)CC(=O)N	4,10
1322	C(CCC(=O)O)C[C@H](CCS)S	7
1323	C[C@H]1/C=C/C=C(\C(=O)NC2=CC(=O)C3=C(C(=C(C(=C3C2=O)O)C)O)C(=O)/C(=C/[C@H]4[C@@H]([C@H]([C@H]([C@@H]([C@@H]([C@@H]([C@H]1O)C)O)C)OC4=O)C)O)/C)/C	8
1324	C(CCNCCCNC(=O)CNC(=O)[C@H](CS)NC(=O)CC[C@@H](C(=O)O)N)CNCCCNC(=O)CNC(=O)[C@H](CS)NC(=O)CC[C@@H](C(=O)O)N	5
1325	C[C@@]12CC[C@H](O[C@H]1CC[C@]3([C@H]2CC[C@@H]4[C@@]3(C5=C(C4)C6=CC=CC=C6N5)C)C)C(C)(C)O	9
1326	CC[C@H](C)/C=N/O	5,9
1327	C1=C(OC(=C1)CO)CO	10
1328	CC1=C(C(=O)C(=C(C1=O)OC)OC)C/C=C(\C)/CCC=C(C)C	1
1329	C1[C@@H]([C@H](O[C@H]1N2C=NC3=C2N=C(NC3=O)N)COP(=O)(O)OP(=O)(O)O)O	3
1330	C[C@H](CCC(=O)O)[C@H]1CC[C@@H]2[C@@]1(CC[C@H]3[C@H]2[C@@H](C[C@H]4[C@@]3(CC[C@@H](C4)O)C)O)C	2
1331	C/C(=C\C=C\C(=C\C=C\C(=C\C=C\C=C(/C)\C=C\C=C(/C)\C=C\C=C(/C)\C=C\CC(C)(C)OC)\C)\C)/C=C/CC(C)(C)O	8
1332	CC(C)C1=C(C(=C2C(=C1)C(=O)C[C@@H]3[C@@]2(CCCC3(C)C)CO)O)O	8
1333	C[C@@]1(CC[C@H]2C(=CC[C@@H]3[C@@]2(CCC[C@@]3(C)C=O)C)C1)C=C	8
1334	CSCC[C@@H](C(=O)O)NC=O	4
1335	C[C@H](CCC(C(C)C)O)[C@H]1CC[C@@H]2[C@@]1(CC[C@H]3[C@H]2[C@@H](CC4=CC(=O)CC[C@]34C)O)C	2
1336	CC/C=C\C/C=C\CC=O	2
1337	COC1=CC(=C2C(=O)C[C@H](OC2=C1)C3=CC=C(C=C3)O)O	9
1338	CC(C)C[C@@H](C(=O)O)NC(=O)[C@H](CNC(=O)/C=C/C(=O)N)N	9
1339	C1=CC=C2C(=C1)C3=C(C2=O)C=CC=C3O	10
1340	CC(=O)N(CCCC[C@@H](C(=O)O)N)O	9
1341	C1=CC2=C(C=C1O)O[C@@H](C(=O)N2O)O[C@H]3[C@@H]([C@H]([C@@H]([C@H](O3)CO)O)O)O	9
1342	CCCCC[C@@H](/C=C/[C@H]1[C@@H](CC(=O)[C@@H]1C/C=C\CCCC(=O)O)O)O	2
1343	C[C@@H]1C[C@@H]([C@H]([C@@H](O1)O[C@H]2[C@H](C[C@@]3(CO3)C(=O)[C@@H]([C@H]([C@H]([C@H](OC(=O)[C@@H]([C@H]([C@@H]2C)O[C@H]4C[C@@H]([C@H]([C@@H](O4)C)O)OC)C)C)C)O)C)C)O)N(C)C	8
1344	C[C@]12CCC(=O)C=C1CC[C@@H]3[C@@H]2CC[C@]4([C@H]3CC[C@@]4(C(=O)CO)O)C	2
1345	C[C@@]12CC3=C([C@](C(=N3)/C=C\4/[C@H]([C@]([C@@](N4)(C5=C([C@@](C(=N5)CC(=N1)C(=C2CC(=O)O)CCC(=O)O)(C)CCC(=O)O)CC(=O)O)C)(C)CC(=O)O)CCC(=O)O)(C)CC(=O)O)CCC(=O)O	7
1346	CC1=C(C(CCC1)(C)C)/C=C/C(=C/C=C/C(=C/C=C/C=C(\C)/C=C/C=C(\C)/C=C/C=C(\C)/C=C/C=C(C)C)/C)/C	8
1347	CC/C=C\C[C@@H]1[C@H](CCC1=O)CC(=O)OC	2
1348	CC1=NC=C(C(=C1O)CO)CO	7
1349	CC[C@](C)(C(=O)C(=O)O)O	4
1350	C1[C@H](NC(=O)NC1=O)C(=O)O	3
1351	CC(=CCC/C(=C/CC/C(=C/CC/C(=C/CC/C(=C/CC/C(=C/COP(=O)(O)OP(=O)(O)O)/C)/C)/C)/C)/C)C	8
1352	C[C@@H]1[C@H]([C@@H]([C@H]([C@H](O1)OP(=O)(O)OP(=O)(O)OC[C@@H]2[C@H]([C@H]([C@@H](O2)N3C=CC(=O)NC3=O)O)O)NC(=O)C)O)NC(=O)C	0
1353	C[C@H]1CC[C@]2([C@H]([C@H]3[C@@H](O2)C[C@@H]4[C@@]3(CC[C@H]5[C@H]4CC[C@@H]6[C@@]5(CC[C@@H](C6)O[C@H]7[C@@H]([C@H]([C@H]([C@H](O7)CO)O[C@H]8[C@@H]([C@H]([C@@H]([C@H](O8)CO)O)O[C@H]9[C@@H]([C@H]([C@@H](CO9)O)O)O)O[C@H]2[C@@H]([C@H]([C@@H]([C@H](O2)CO)O)O)O)O)O)C)C)C)NC1	9
1354	CC(C)C1=C(C(=C(C=C1)C(=O)O)O)O	10
1355	CC(=CC(=O)CC(=O)SCCNC(=O)CCNC(=O)[C@@H](C(C)(C)COP(=O)(O)OP(=O)(O)OC[C@@H]1[C@H]([C@H]([C@@H](O1)N2C=NC3=C(N=CN=C32)N)O)OP(=O)(O)O)O)C	8
1356	C1=CC=C(C=C1)C=O	10
1357	CC/C(=C(\C1=CC=CC=C1)/C2=CC=C(C=C2)OCC[N+](C)(C)[O-])/C3=CC=CC=C3	10
1358	COC1=C(C=C(C=C1)C[C@H]2C3=CC(=C(C=C3CCN2)OC)OC)OC	9
1359	CC1(CCCC2=C1[C@@H]3[C@H](C2)/C(=C\O)/C(=O)O3)C	8
1360	C/C(=C\C=C\C=C(/C)\C=C\C=C(/C)\C(=O)O[C@H]1[C@@H]([C@H]([C@@H]([C@H](O1)CO)O)O)O)/C=C/C=C(\C)/C(=O)O	9
1361	CCCCC/C=C\C[C@H](/C=C/CCCCCCC(=O)O)OO	2
1362	C1CNC2=CC(=C(C=C21)O)O	9
1363	CC1=C(SC=[N+]1CC2=CN=C(N=C2N)C)CC=O	7
1364	C[C@H]1/C=C/C=C/2\CO[C@H]3[C@@]2([C@@H](C=C([C@H]3O)C)C(=O)O[C@H]4C[C@@H](C/C=C(/[C@H]1O)\C)O[C@]5(C4)C=C[C@@H]([C@H](O5)C(C)C)C)O	8
1365	C/C=C\1/CN2[C@H]3C[C@@H]1C4[C@@H]2C[C@]5([C@@H]4OC(=O)C)C3=NC6=CC=CC=C56	9
1366	C1=CC2=C(C=CC(C2O)O)C(=C1)[N+](=O)[O-]	10
1367	CSC[C@@H]1[C@H]([C@H]([C@H](O1)OP(=O)(O)O)O)O	4
1368	C1=CC(=CC=C1C2=[O+]C3=CC(=CC(=C3C=C2O[C@H]4[C@@H]([C@H]([C@@H]([C@H](O4)CO)O)O)O[C@H]5[C@@H]([C@H]([C@@H]([C@H](O5)CO)O)O)O)O)O)O	9
1369	CN1C=C(C=CC1=O)C(=O)N	7
1370	CSCCCC(CC(=O)O)(C(=O)O)O	9
1371	C[Se]CC(C(=O)O)NC(=O)CC[C@@H](C(=O)O)N	5
1372	C(CC=O)CN	4,5
1373	C([C@@H]([C@H](C(=O)CO)O)O)OP(=O)(O)O	0
1374	CC(C)(COP(=O)(O)OP(=O)(O)OC[C@@H]1[C@H]([C@H]([C@@H](O1)N2C=NC3=C(N=CN=C32)N)O)OP(=O)(O)O)[C@H](C(=O)NCCC(=O)NCCSC(=O)/C=C/C4=CC(=C(C(=C4)OC)O)OC)O	9
1375	C[C@@]1(CC[C@H]2C(=CC[C@@H]3[C@@]2(CCCC3(C)C)C)C1)C=C	8
1376	CC1=CCC[C@]2([C@@H]1C[C@@H](CC2)C(=C)C)C	8
1377	C1=CC=C2C(=C1)C=CC3=C2C(=C(C=C3)O)O	10
1378	CS(=O)CC[C@@H](C(=O)O)N	4
1379	C[C@]12CC[C@]34C(=CC(=O)[C@H](O3)C(O4)(C)C)[C@@H]1CC[C@@H]5[C@@]2(C6=C(C5)C7=CC=CC=C7N6)C	9
1380	COC1=CC(=CC(=C1OC)OC)CCN	9
1381	C1=CC(=O)C(=O)C=C1Br	10
1382	C1CN[C@@H]([C@@H]1O)C(=O)O	4
1383	C/C=C\1/CN2[C@H]3C[C@@H]1C([C@@H]2CC4=C3NC5=CC=CC=C45)CO	9
1384	C1=C(C(=CC(=C1O)O)C(=O)O)C(=O)O	10
1385	CC12C[C@H](C[C@@]3([C@@H]1[C@@H]([C@]45[C@H]3CC[C@H](C4)C(=C)C5)C(=O)O)OC2=O)O	8
1386	C([C@@H]1[C@H]([C@H](C(O1)O)OP(=O)(O)O)O)OP(=O)(O)O	5
1387	C1CN(P(=O)(OC1)N)CCCl	10
1388	CC1=C(SC(=[N+]1CC2=CN=C(N=C2N)C)C(C)O)CCOP(=O)(O)OP(=O)(O)O	0
1389	C1[C@@H](C(=O)C2=C(O1)C=C(C=C2)O)C3=CC4=C(C=C3O)OCO4	9
1390	CCCCCCCCCCC[C@H](CC(=O)N[C@@H]1[C@H]([C@@H]([C@H](O[C@@H]1OP(=O)(O)O)CO[C@H]2[C@@H]([C@H]([C@@H]([C@H](O2)CO[C@@]3(C[C@H]([C@H]([C@H](O3)[C@@H](CO)O)O)OP(=O)(O)O)C(=O)O)OP(=O)(O)O)OC(=O)C[C@@H](CCCCCCCCCCC)O)NC(=O)C[C@@H](CCCCCCCCCCC)O)O)OC(=O)C[C@@H](CCCCCCCCCCC)O)O	6
1391	CC(=O)NCCCCN	4
1392	CC1([C@@H]2CC[C@@H](C2)C1=C)C	8
1393	C[C@H](CC[C@@H](C(C)C)O)[C@H]1CC[C@@H]2[C@@]1(CC[C@H]3[C@H]2CC=C4[C@@]3(CC[C@@H](C4)O)C)C	2
1394	C1(C(C(C(C(C1O)O)O)O)O)O	0,9
1395	C[C@H]1[C@H]([C@H]([C@@H]([C@@H](O1)O[C@@H](/C=C/C(=C/C=C/C(=C/C=C/C(=C/C=C/C=C(\C)/C=C/C=C(\C)/C=C/C2=C(C(=O)[C@H](CC2(C)C)O)C)/C)/C)/C)C(C)(C)O)O)O)O	8
1396	C=C	4,10
1397	C1[C@@H]([C@H]([C@@H]([C@H]([C@H]1N)O)O)O)COP(=O)(O)O	9
1398	COC1=C(C=C2CN3CCC4=CCC(=O)[C@H]([C@@H]43)C2=C1)O	9
1399	C[C@H](CCCC(C)C(=O)O)C1CCC2[C@@]1(CCC3C2[C@@H](C[C@H]4[C@@]3(CC[C@H](C4)O)C)O)C	2
1400	C1=CC(=C(C=C1C[C@H](C(=O)O)O)O)O	4
1401	C1[C@@H]2N(C1=O)[C@H](/C(=C/C=O)/O2)C(=O)O	9
1402	CC1=C(C(=CC=C1)C)N	10
1403	CC(=CCC/C(=C/CC/C(=C\CC/C(=C\CC/C(=C\CC/C(=C\CC/C(=C\CC/C(=C\CC/C(=C\CC/C(=C\COP(=O)(O)OP(=O)(O)O)/C)/C)/C)/C)/C)/C)/C)/C)/C)C	8
1404	C([C@H]([C@@H]1[C@H]([C@@H]([C@@H]([C@H](O1)OP(=O)(O)O)O)O)O)O)OP(=O)(O)O	6
1405	C=C1C=CC(=O)O1	10
1406	CC1=NC=CC2=C1NC3=CC=CC=C23	9
1407	C[C@H](C(=O)C)O	0
1408	C=C[C@@H]1[C@@H]2C[C@H]3C4=C(CCN3C(=O)C2=CO[C@H]1O[C@H]5[C@@H]([C@H]([C@@H]([C@H](O5)CO)O)O)O)C6=CC=CC=C6N4	9
1409	C[C@]12CC[C@]3([C@H]([C@@H]1CCC2=O)CCC4=CC(=O)C=C[C@@]43C)O	10
1410	C[C@@H]1C2=C(C[C@H](O1)CC(=O)O)C(=O)C3=C(C2=O)C(=O)C(=CC3=O)C4=CC(=C5C(=C4O)C(=C6[C@H](O[C@@H](CC6=C5O)CC(=O)O)C)O)O	8
1411	C1CCN=C(C1)C(=O)O	4,9
1412	C[C@H]([C@@H]1CC[C@H]([C@H](O1)O[C@@H]2[C@H](C[C@H]([C@@H]([C@H]2O)O[C@@H]3[C@@H]([C@H]([C@@](CO3)(C)O)NC)O)N)N)N)N	9
1413	CC(=CCC1=C(C2=CC=CC=C2N1)C[C@H]3C(=O)N4CCC[C@H]4C(=O)N3)C	9
1414	CC(C)(COP(=O)(O)OP(=O)(O)OC[C@@H]1[C@H]([C@H]([C@@H](O1)N2C=NC3=C(N=CN=C32)N)O)OP(=O)(O)O)[C@H](C(=O)NCCC(=O)NCCSC(=O)C(CC(=O)O)C(=O)C4=CC5=CC=CC=C5C=C4)O	10
1415	C[C@@H]1[C@H]([C@@H](C[C@@H](O1)C2=C(C3=C(C=C2)C(=O)C4=C(C3=O)C=CC5=C4C(=O)C[C@](C5)(C)O)O)O)O	8
1416	CC(=O)N(CCCC[C@@H](C(=O)O)NC(=O)CC(CC(=O)O)(C(=O)O)O)O	9
1417	C1C(=NC2=C(N1)N=C(NC2=O)N)CNC3=CC=C(C=C3)C(=O)O	7
1418	C1C=C[C@H](C2=C1NC3=CC=CC=C3N2)C(=O)O	9
1419	C1=CC(=C(C=C1C2=C(C(=O)C3=C(C=C(C=C3O2)OS(=O)(=O)O)O)OS(=O)(=O)O)OS(=O)(=O)O)O	9
1420	C[C@](CC(=O)SCCNC(=O)CCNC(=O)[C@@H](C(C)(C)COP(=O)(O)OP(=O)(O)OC[C@@H]1[C@H]([C@H]([C@@H](O1)N2C=NC3=C(N=CN=C32)N)O)OP(=O)(O)O)O)(C(=O)O)O	0,1
1421	C1=CC(=CC(C1SC[C@@H](C(=O)NCC(=O)O)NC(=O)CC[C@@H](C(=O)O)N)O)Br	10
1422	CNC(=O)N(C)C1C(=O)N(C(=O)N1)C	9
1423	C1=CC(=C(C=C1C2=CC(=C(C=C2)Cl)Cl)Cl)Cl	10
1424	CC(C)[C@@H]([C@H](C(=O)O)O)C(=O)O	4
1425	C1=C([C@H]([C@H](C(=C1Cl)Cl)O)O)Cl	10
1426	C1=CC(=C(C=C1O)C=O)O	4
1427	C1=C(C=C(C(=C1I)OC2=CC(=C(C(=C2)I)O)I)I)C[C@@H](C(=O)O)N	4
1428	CC1=C[C@@H](OC1=O)O/C=C/2\[C@H]3CC4=C([C@H]3OC2=O)C(CCC4)(C)C	8
1429	C[C@@H]1C(=O)C[C@@H]([C@H](O1)OP(=O)(O)OP(=O)(O)OC[C@@H]2[C@H]([C@H]([C@@H](O2)N3C=NC4=C3N=C(NC4=O)N)O)O)O	6
1430	C1=NC(=C(N1[C@H]2[C@@H]([C@@H]([C@H](O2)COP(=O)(O)O)O)O)NC=NCC(=O)[C@@H]([C@@H](COP(=O)(O)O)O)O)C(=O)N	4
1431	C[C@@H]1C(=O)[C@@H]([C@@H]([C@H](O1)OP(=O)(O)OP(=O)(O)OC[C@@H]2[C@H]([C@H]([C@@H](O2)N3C=NC4=C3N=C(NC4=O)N)O)O)O)O	0,6
1432	C(C(=O)/C=C\C(=O)O)C(=O)O	10
1433	C1=CC=C(C=C1)CC=O	4,10
1434	C1=CC(=C(C=C1C(=O)NCCCNCCCCNC(=O)CC(CC(=O)NCCCCNCCCN)(C(=O)O)O)O)O	8
1435	C1=CC2=C(C(=C1)O)C(=CN2)CCN	9
1436	C[C@]12CC[C@H](C[C@@H]1CC[C@@H]3[C@@H]2CC[C@]4([C@H]3CCC4=O)C)O	2
1437	C(CC=O)CN=C(N)N	4
1438	CC(=O)OC1CC2CCC(C1)N2C	9
1439	COC1=CC=C(C=C1)C(=O)O	10
1440	CC(CC/C=C(/C)\CC/C=C(\C)/CC/C=C(\C)/CCC=C(C)C)CCOP(=O)(O)OP(=O)(O)O[C@@H]1[C@@H]([C@H]([C@@H]([C@H](O1)CO)O[C@H]2[C@@H]([C@H]([C@@H]([C@H](O2)CO)O[C@H]3[C@H]([C@H]([C@@H]([C@H](O3)CO[C@@H]4[C@H]([C@H]([C@@H]([C@H](O4)CO[C@@H]5[C@H]([C@H]([C@@H]([C@H](O5)CO)O)O)O[C@@H]6[C@H]([C@H]([C@@H]([C@H](O6)CO)O)O)O)O)O[C@@H]7[C@H]([C@H]([C@@H]([C@H](O7)CO)O)O)O[C@@H]8[C@H]([C@H]([C@@H]([C@H](O8)CO)O)O)O)O)O…	6
1441	C[C@@H]([C@H]1CCC2[C@@]1(CC[C@H]3[C@H]2CC(=O)[C@@H]4[C@@]3(CC[C@@H](C4)O)C)C)[C@H]([C@@H]([C@@H](C)C(C)C)O)O	8
1442	CC(C)(COP(=O)(O)OP(=O)(O)OC[C@@H]1[C@H]([C@H]([C@@H](O1)N2C=NC3=C(N=CN=C32)N)O)OP(=O)(O)O)[C@H](C(=O)NCCC(=O)NCCSC(=O)C4=CC=CC=C4N)O	9,10
1443	CC1=CC=CC2=CC=CC=C12	10
1444	CC1(C[C@H]2C=C([C@H]3[C@]2(C1)[C@@]4(CO4)C(=O)OC3)C(=O)O)C	9
1445	CC1=C(C(=C(C(=C1O)OC)OC)O)C/C=C(\C)/CCC=C(C)C	7,1
1446	C1C[C@H](N=C(C1)C(=O)O)C(=O)O	9,4
1447	C1=CC(=O)NC=C1O	7
1448	C1=CC(=C(C=C1/C=C/C(=O)OC[C@@H]2[C@H]([C@@H]([C@H]([C@@H](O2)OC3=CC4=C(C=C(C=C4[O+]=C3C5=CC(=C(C=C5)O)O)O)O)O)O)O)O)O	9
1449	CCCCCCCCCCCC(=O)CC(=O)SCCNC(=O)CCNC(=O)[C@@H](C(C)(C)COP(=O)(O)OP(=O)(O)OC[C@@H]1[C@H]([C@H]([C@@H](O1)N2C=NC3=C(N=CN=C32)N)O)OP(=O)(O)O)O	2
1450	CC(C)C1=CC=C(C=C1)C=O	10
1451	C([C@@H]1[C@H]([C@@H]([C@H]([C@H](O1)OC2[C@@H]([C@@H](C([C@H]([C@@H]2O)O)O)O)O)N)O)O)O	6
1452	C1=CC(=C(C=C1[C@@H]2[C@H]([C@H](C3=C(C=C(C=C3O2)O)O)O)O)O)O	9
1453	C1C2=CC=CC=C2C(=C1/C=C/C(=O)C(=O)O)O	10
1454	CC(=O)N[C@@H]1[C@H]([C@H]([C@H](O[C@@H]1OP(=O)(O)OP(=O)(O)OC[C@@H]2[C@H]([C@H](C(O2)N3C=CC(=O)NC3=O)O)O)CO)O)O	6,0
1455	C1=CC=C(C=C1)CCO	4
1456	C(CC(=O)N[C@@H](CSC=O)C(=O)NCC(=O)O)[C@@H](C(=O)O)N	1
1457	C1C(=NC2=C(N1)N=C(NC2=O)N)[C@@H]([C@@H](COP(=O)(O)O)O)O	7
1458	C1=CC2=C3C(=C1)C=CC4=C(C=CC(=C43)C=C2)O	10
1459	CCC1=C2CN3C(=CC4=C(C3=O)COC(=O)[C@@]4(CC)O)C2=NC5=C1C=C(C=C5)O	10
1460	C1COP(=O)(NC1O)N(CCCl)CCCl	10
1461	C[C@H](CCC(=O)O)[C@H]1CC[C@@H]2[C@@]1(CC[C@H]3[C@H]2C[C@@H]([C@H]4[C@@]3(CC[C@H](C4)O)C)O)C	2
1462	C1C(=NC2=C(N1)N=C(NC2=O)N)CO	7
1463	C1=CC(=O)OC2=CC3=C(C=CO3)C(=C21)O	9
1464	C(CC(=O)O)C(=O)C(C(=O)O)O	0
1465	CC1=C(C(CCC1)(C)C)/C=C/C(=C/C=C/C(=C/CO)/C)/C	7
1466	COC1=CC=C(C=C1)C2=COC3=C(C2=O)C=CC(=C3)O	9
1467	C[C@H]([C@H](C)O)O	0
1468	CC1=CC2=C(C(=C1)O)C3=C([C@@H](C2)O)C(=O)C4=C(C3=O)C=CC=C4O	8
1469	CC1=CC2=C(C=C[C@@H]([C@@H]2O)O)C=C1	10
1470	CC1(C2CCC(O1)([C@H](C2)O)C)C	8
1471	C1=NC2=C(N1)C(=S)N=CN2	10
1472	C1=C(C=C(C(=C1O)O)Cl)O	10
1473	C[C@H](CCCC(C)C)[C@H]1CC[C@@H]2[C@@]1(CCC3=C2CC[C@@H]4[C@@]3(CC[C@@H](C4)O)C)C	2
1474	C1=CC2=C(C(=O)N=C2C=C1)C3=C(NC(=C3)C4=CNC5=C4C=C(C=C5)O)O	9
1475	C[C@@]1(CO[C@@H]([C@@H]([C@H]1NC)O)O[C@H]2[C@@H](C[C@@H]([C@H]([C@@H]2O)O[C@@H]3[C@@H]([C@H]([C@@H]([C@H](O3)C=O)O)O)N)N)N)O	9
1476	C1=CN(C=C(C1C(=O)C2=CC=NC=C2)C(=O)N)[C@H]3[C@@H]([C@@H]([C@H](O3)COP(=O)(O)OP(=O)(O)OC[C@@H]4[C@H]([C@H]([C@@H](O4)N5C=NC6=C(N=CN=C65)N)O)O)O)O	10
1477	C(CC(=O)O)C1C(=O)NC(=O)N1	4
1478	COC1=C(C2=C[N+]3=C(C=C2C=C1)C4=CC5=C(C=C4CC3)OCO5)OC	9
1479	CC1=C2C=CC3=C(C2=C(C4=CC=CC=C14)C)C=CC5C3O5	10
1480	CC(=O)NC1=C(NC(=O)N(C1=O)C)N	9
1481	COC1=CC(=CC(=C1O)OC)C(=O)O	10
1482	C1=CC=CC=C1	10
1483	C[C@]12CCC(=O)C=C1CC[C@@H]3[C@@H]2C(=O)C[C@]4([C@H]3CCC4=O)C	2
1484	CC1=CN(C(=O)NC1=O)[C@H]2C[C@@H]([C@H](O2)COP(=O)(O)OP(=O)(O)O)O	3
1485	C1[C@@H]([C@H](O[C@H]1N2C=C(C(=O)NC2=O)F)COP(=O)(O)OP(=O)(O)OP(=O)(O)O)O	10
1486	CC1=CC2=C(C=C1C=O)N(C3=NC(=O)NC(=O)C3=N2)C[C@@H]([C@@H]([C@@H](COP(=O)(O)O)O)O)O	9
1487	CC(=CCC/C(=C\C=O)/C)C	8
1488	C1=CC(=C(C=C1C2=CC(=C(C(=C2Cl)Cl)Cl)Cl)Cl)Cl	10
1489	[C@H]1([C@H](C([C@H]([C@@H](C1O)OP(=O)(O)O)OP(=O)(O)O)OP(=O)(O)O)OP(=O)(O)O)OP(=O)(O)O	0
1490	C[C@H](C=O)O	0
1491	CCOP(=S)(O)OCC	10
1492	C1=CC2=C3C(=C1)C(=O)C(=O)C4=CC=CC(=C43)C=C2	10
1493	CCC(C)[C@@H]1[C@H]([C@H](C[C@@]2(O1)C[C@@H]3C[C@H](O2)C/C=C(/[C@H]([C@H](/C=C/C=C/4\CO[C@H]5[C@@]4([C@@H](C=C([C@H]5OC)C)C(=O)O3)O)C)O[C@H]6C[C@@H]([C@H]([C@@H](O6)C)O)OC)\C)O)C	8
1494	C[C@@H]1[C@H]([C@@H]([C@H]([C@H](O1)OP(=O)(O)OP(=O)(O)OC[C@@H]2[C@H](C[C@@H](O2)N3C=C(C(=O)NC3=O)C)O)O)N)O	8,6
1495	C1[C@H](OC2=CC(=CC(=C2C1=O)O)O)C3=CC=CC=C3	9
1496	CC(CC/C=C(/C)\CC/C=C(\C)/CC/C=C(\C)/CCC=C(C)C)CCOP(=O)(O)OP(=O)(O)O[C@@H]1[C@@H]([C@H]([C@@H]([C@H](O1)CO)O)O)NC(=O)C	6
1497	C[C@H](CCC(=O)O)[C@H]1CC[C@@H]2[C@@]1(CC[C@H]3[C@H]2[C@@H]([C@H]([C@H]4[C@@]3(CC[C@H](C4)O)C)O)O)C	2
1498	CC1=C2[C@H](C(=O)[C@@]3([C@H](C[C@@H]4[C@](C3[C@@H]([C@@](C2(C)C)(C[C@@H]1OC(=O)[C@@H]([C@H](C5=CC=CC=C5)NC(=O)C6=CC=CC=C6)O)O)OC(=O)C7=CC=CC=C7)(CO4)OC(=O)C)O)C)OC(=O)C	8
1499	C([C@H](C(=O)OP(=O)(O)O)O)OP(=O)(O)O	0,1
1500	C[N+](C)(C)CCCC=O	4
1501	C(C[C@@](CC(=O)O)(C(=O)O)O)C(=O)O	4,0
1502	C[C@@H]([C@@H]([C@H]1[C@H]([C@H](C[C@](O1)(C(=O)O)OP(=O)(O)OC[C@@H]2[C@H]([C@H]([C@@H](O2)N3C=CC(=NC3=O)N)O)O)O)NC(=O)C)NC(=O)C)O	0,6
1503	C[C@H](CCC(=O)O)[C@H]1CC[C@@H]2[C@@]1([C@H](C[C@H]3[C@H]2CC[C@H]4[C@@]3(CC[C@H](C4)O)C)O)C	2
1504	C[C@@H]([C@@H]([C@H]1[C@H]([C@H](C[C@](O1)(C(=O)O)O)O)NC(=O)C)NC(=O)C)O	0,6
1505	CCCCCCCCCC(=O)O	2
1506	CC(C(=O)CCC(=O)O)C(=O)O	10
1507	COC1=C(C=C2[C@H]3C[C@H]4[C@H]([C@@H](OC=C4C(=O)N3CCC2=C1)O[C@H]5[C@@H]([C@H]([C@@H]([C@H](O5)CO)O)O)O)C=C)O	9
1508	C1=CC(=C(C=C1CO)O)O	10
1509	C1=C(N=CN1[C@H]2[C@@H]([C@@H]([C@H](O2)CO)O)O)CC(=O)O	4
1510	COC1=C(C=CC(=C1)C(C=O)O)O	4
1511	CC1=C[C@H]2[C@@H](CC3=CNC4=CC=CC2=C34)N(C1)C	9
1512	CC1=CC(=O)CC([C@]1(/C=C/C(=C\C(=O)O)/C)O)(C)C	8
1513	C1=CC(=CC=C1C2=C(C(=O)C3=C(C=C(C=C3O2)O)O)O[C@H]4[C@@H]([C@H]([C@H]([C@H](O4)CO)O)O)O[C@H]5[C@@H]([C@H]([C@@H]([C@H](O5)CO)O)O)O)O	9
1514	C[C@@](CCOP(=O)(O)O)(CC(=O)O)OP(=O)(O)O	8
1515	C1C(OC2=C(C(=CC(=C2C1=O)O)O)[C@H]3[C@@H]([C@H]([C@@H]([C@H](O3)CO)O)O)O)C4=CC=C(C=C4)O	9
1516	C([C@@H]([C@H]([C@@H]([C@@H](C(=O)O)O)O)O)O)O	0
1517	CC1=NC=C(C(=N1)N)COP(=O)(O)O	7
1518	C(CNC(=O)CC(CC(=O)O)(C(=O)O)O)N	9
1519	C(=C(\C=C(/C(=O)O)\O)/C(=O)O)\C(=O)O	10
1520	C[C@@H]1[C@H]([C@@H](C[C@@H](O1)C2=C(C3=C(C=C2)C(=O)C4=C5C(=C(C=C4C3=O)O)C[C@@](CC5=O)(C)O)O)O)O	8
1521	C1=CC(=C(C(=C1)O)C(=O)O)O	10
1522	CC1=C2C=CC=C(C2=C(C3=C(C4=C(C=C13)C(=C(C(=C4O)C(=O)N)O)O)O)O)O	8
1523	C[C@@H]1[C@H]([C@@H](C[C@@H](O1)O[C@@]23[C@@H](CC4=C(C2=O)C(=C5C(=C4)C=C(C(=C5O)C)O)O)[C@@H](C(=O)C(=C3O)C(=O)C)OC)O[C@H]6C[C@H]([C@H]([C@H](O6)C)O)O[C@H]7C[C@]([C@@H]([C@H](O7)C)O)(C)O)O	8
1524	C1=CC=C2C(=C1)C(=CN2)CC=O	4
1525	C/C(=C\1/C=C(C(=O)O1)Cl)/C(=O)O	10
1526	CC/C(=C(\C1=CC=C(C=C1)O)/C2=CC=C(C=C2)OCCN(C)C)/C3=CC=CC=C3	10
1527	C1[C@H]([C@@H]([C@H](C(=O)C1=O)O)O)O	0
1528	C[C@H](CCC(=O)O)[C@H]1CC[C@@H]2[C@@]1(CC[C@H]3[C@H]2[C@H](C[C@H]4[C@@]3(CC[C@@H](C4)O)C)O)C	2
1529	C1=CC=C2C(=C1)C(=CN2)CC#N	4
1530	C[C@]1(CC[C@@]2(C(=C1)CC[C@H]3[C@]2(CC[C@H](C3(C)C)O)C)O)C=C	8
1531	C[C@H](CCC(=O)O)[C@H]1CC[C@@H]2[C@@]1(CC[C@H]3[C@H]2[C@H]([C@@H]([C@H]4[C@@]3(CC[C@H](C4)O)C)O)O)C	2
1532	C[C@H]1[C@@H]([C@H]([C@H]([C@@H](O1)O[C@@H]2[C@H]([C@H](O[C@@H]([C@H]2O)CO)OP(=O)(O)OP(=O)(O)OC/C=C(/C)\CC/C=C(/C)\CC/C=C(/C)\CC/C=C(/C)\CC/C=C(/C)\CC/C=C(/C)\CC/C=C(/C)\CC/C=C(/C)\CC/C=C(\C)/CCC=C(C)C)NC(=O)C)O)O)O	6
1533	CC([C@]12CC(=C3[C@@]4([C@H]1N(CC4)CC5C2O5)C6=CC=CC=C6N3)C(=O)OC)O	9
1534	C(=C\Cl)\C(=O)O	10
1535	C\1=CC(=O)O/C1=C\C(=O)O	10
1536	CC1=C2[C@H](C(=O)[C@@]3([C@H](C[C@@H]4[C@]([C@H]3[C@@H]([C@@](C2(C)C)(C[C@@H]1O)O)O)(CO4)OC(=O)C)O)C)O	8
1537	CC1=CN(C(=O)NC1=O)[C@H]2C[C@@H]([C@H](O2)CO)O	3
1538	C1=CC(=C(C=C1O)O)C2=COC3=CC(=CC(=C3C2=O)O)O	9
1539	C1=C(NC=N1)C[C@@H](C(=O)O)NC(=O)CCCN	4
1540	C[C@]12CC[C@H]3[C@H]([C@@H]1CC[C@@H]2O)CCC4=CC(=C(C=C34)OC)O[C@H]5[C@@H]([C@H]([C@@H]([C@H](O5)C(=O)O)O)O)O	2
1541	C[C@]12CC[C@H]3[C@H]([C@@H]1CCC2=O)CCC4=C3C=CC(=C4)O[C@H]5[C@@H]([C@H]([C@@H]([C@H](O5)C(=O)O)O)O)O	2
1542	C([C@@H]1[C@H]([C@@H]([C@H]([C@H](O1)OP(=O)(O)O)N)O)O)O	0
1543	CCCCCC1=C(NC=C1)C	9
1544	C([C@@H]1[C@@H]([C@@H](C(O1)(CO)O)O)O)OP(=O)(O)O	0
1545	CCCCCCCCCCC[C@H](CC(=O)O[C@@H]1[C@H]([C@H](O[C@@H]([C@H]1O)CO)OP(=O)(O)OP(=O)(O)OC[C@@H]2[C@H]([C@H]([C@@H](O2)N3C=CC(=O)NC3=O)O)O)NC(=O)C)O	6
1546	C[C@H](CC=O)[C@H](C(=O)NCCCC[C@@H](C(=O)O)N)N	4
1547	CC(=O)C1=C(C=C2C=C3C=C(C=C(C3=C(C2=C1O)O)O)O)/C=C(\CC(=O)O)/O	8
1548	C(C(=O)O)C(C[P+](=O)O)(C(=O)O)O	5
1549	CC(=CCC1=C(C(=C(C=C1O)OC)C(=O)/C=C/C2=CC=C(C=C2)OC)O)C	9
1550	C1=C(N(C(=O)NC1=O)[C@H]2[C@@H]([C@@H]([C@H](O2)COP(=O)(O)O)O)O)C(=O)O	3
1551	C[C@@H]1C(=O)[C@@H]([C@H]([C@H](O1)OP(=O)(O)OP(=O)(O)OC[C@@H]2[C@H](C[C@@H](O2)N3C=C(C(=O)NC3=O)C)O)O)O	9,8,6
1552	C1=CC=C2C(=C1)C(=CN2)C3=CC(=C(N3)O)C4=C5C=CC=CC5=NC4=O	9
1553	CC(=O)CCC[C@@H](C1=C(C=C2C(=C1O)C(=O)C3=C(C2=O)C=C(C=C3O)O)O)O	9
1554	C1=CC=C2[C@H]([C@@H](C=CC2=C1)SC[C@@H](C(=O)NCC(=O)O)NC(=O)CC[C@@H](C(=O)O)N)O	10
1555	C1=CC(=C(C=C1O)Cl)O	10
1556	CC(C)(COP(=O)(O)OP(=O)(O)OC[C@@H]1[C@H]([C@H]([C@@H](O1)N2C=NC3=C(N=CN=C32)N)O)OP(=O)(O)O)[C@H](C(=O)NCCC(=O)NCCSC(=O)[C@@H](CC4=CC=CC=C4)O)O	9
1557	C(CC(=O)O)CO	0,1
1558	CSC	1
1559	C1C[S+]1C[C@@H](C(=O)NCC(=O)O)NC(=O)CC[C@@H](C(=O)O)N	10
1560	C[C@H]1[C@@H](N(C2=C(N1)N=C(NC2=O)N)C)[C@@H](C)NC3=CC=C(C=C3)C[C@@H]([C@@H]([C@@H](CO[C@@H]4[C@@H]([C@@H]([C@H](O4)COP(=O)(O)O[C@@H](CCC(=O)O)C(=O)O)O)O)O)O)O	1
1561	COC1=CC(=C2C(=C1)OC(=C(C2=O)OC)C3=CC(=C(C=C3)O)O)O	9
1562	C1[C@H]([C@@H]([C@H]([C@@H](O1)O[C@@H]2[C@H]([C@@H]([C@H](O[C@H]2OC3=C([O+]=C4C=C(C=C(C4=C3)O[C@H]5[C@@H]([C@H]([C@@H]([C@H](O5)CO)O)O)O)O)C6=CC=C(C=C6)O)CO)O)O)O)O)O	9
1563	C[C@@H]1[C@H](CC[C@H](O1)OP(=O)(O)OP(=O)(O)OC[C@@H]2[C@H](C[C@@H](O2)N3C=C(C(=O)NC3=O)C)O)N(C)C	8
1564	CC(=CCC1=C(C(=C(C=C1O)O)C(=O)/C=C/C2=CC=C(C=C2)O)O)C	9
1565	C1=CC2=C(C(=C1)O)C(=O)C3=C(C2=O)C4=C(C=C(C=C4C=C3)CO)O	8
1566	C1CC(=O)N[C@H]1C(=O)O	5
1567	C1C(CN=C1C(=O)O)O	5
1568	CC(=O)NCC[C@@H](C(=O)O)N	4
1569	C/C(=C\C=C\C=C(\C=C\C=C(\C(=O)O[C@@H]1O[C@@H]([C@H]([C@@H]([C@H]1O)O)O)CO)/C)/C)/C=C/C=C(/C(=O)O[C@@H]2O[C@@H]([C@H]([C@@H]([C@H]2O)O)O)CO)\C	9
1570	C1=CC(=C(C=C1[C@H](CN)O)O)O	4
1571	CC(C)C(=O)C(=O)O	4,7,9
1572	C1=CN(C(=O)N=C1N)[C@H]2[C@@H]([C@@H]([C@H](O2)COP(=O)(O)OP(=O)(O)OC3[C@H]([C@H](C([C@H]([C@@H]3O)O)O)O)O)O)O	0
1573	C1=CC(=C[N+](=C1)[C@H]2[C@@H]([C@@H]([C@H](O2)COP(=O)(O)[O-])O)O)C(=O)N	7
1574	C1C(=O)CC2=CC=CC=C21	10
1575	C1=CC(=C(C(=C1)O)O)/C=C/C(=O)O	4
1576	C(CCCCC(=O)O)CCC/C=C/C=O	2
1577	CCCCC[C@@H](/C=C/[C@H]1[C@@H](C[C@@H]([C@H]1CCCCC(=O)O)O)O)O	2
1578	C1=C2C3=CC(=C(C(=C3OC2=C(C(=C1Cl)Cl)Cl)Cl)Cl)Cl	10
1579	C1[C@H](NC2=CC(=C(C=C21)O[C@H]3[C@@H]([C@H]([C@@H]([C@H](O3)CO)O)O)O)O)C(=O)O	9
1580	C1=CC(=CC=C1/C=C/C(=O)OC[C@@H]2[C@H]([C@@H]([C@H]([C@@H](O2)OC3=CC4=C(C=C(C=C4[O+]=C3C5=CC=C(C=C5)O)O)O)O)O)O)O	9
1581	CC1=CC=C(C=C1)C(=O)O	10
1582	CC/C=C\C/C=C\C/C=C\C/C=C\C/C=C\CCCCCC(=O)O	2
1583	C[C@@H]([C@H]1CC[C@@H]2[C@@]1(CC[C@H]3[C@H]2COC(=O)[C@@H]4[C@@]3(C[C@H]([C@H](C4)O)O)C)C)[C@H]([C@@H]([C@@H](C)C(C)C)O)O	8
1584	C(CC=O)C[C@@H](C(=O)O)N	4,9
1585	C1CN([C@@H]1C(=O)O)CC[C@@H](C(=O)O)NCC[C@@H](C(=O)O)O	9
1586	C1=CC=C(C=C1)/C=C/C(=O)O	7,4,9
1587	CCCCCCCC/C=C\CCCCCCCCCCCCCC(=O)O	2
1588	C[C@H]1/C=C/C=C/2\CO[C@H]3[C@@]2([C@@H](C=C([C@H]3OC)C)C(=O)O[C@H]4C[C@@H](C/C=C(/[C@H]1O)\C)O[C@]5(C4)C[C@@H]([C@@H]([C@H](O5)C(C)C)C)O)O	8
1589	CC(C)(COP(=O)(O)OP(=O)(O)OC[C@@H]1[C@H]([C@H]([C@@H](O1)N2C=NC3=C(N=CN=C32)N)O)OP(=O)(O)O)[C@H](C(=O)NCCC(=O)NCCSC(=O)C4=CCCCC4O)O	10
1590	C1=CC(=CC=C1CCNC(=O)CC[C@@H](C(=O)O)NC(=O)CC[C@@H](C(=O)O)NC(=O)CCC(C(CCC(=O)O)C(=O)O)C(=O)O)OCC2=COC(=C2)CNC=O	1
1591	C[C@H](CCC[C@@H](C)C(=O)O)[C@H]1CC[C@@H]2[C@@]1(CC[C@H]3[C@H]2CCC4=CC(=O)CC[C@]34C)C	10
1592	C1C(=NC2=C(N1)N=C(NC2=O)N)[C@@H]([C@H](COP(=O)(O)OP(=O)(O)OP(=O)(O)O)O)O	7
1593	COC1=C(C=CC(=C1)C2=CC(=O)C3=C(C=C(C=C3O2)O)O)O	9
1594	C[C@H]1[C@@H]([C@H]([C@H]([C@@H](O1)OC[C@@H]2[C@H]([C@@H]([C@H]([C@@H](O2)OC3=C([O+]=C4C=C(C=C(C4=C3)O[C@H]5[C@@H]([C@H]([C@@H]([C@H](O5)CO)O)O)O)O)C6=CC(=C(C=C6)O)O)O)O)O)O)O)O	9
1595	CCCCC/C=C\C/C=C\C/C=C\CCCCCCC(=O)O	2
1596	CC(=CCC1=C(C=CC(=C1)C(C(=O)O)O)O)C	9
1597	CCCCCCCCC(C(CCCCCCCC(=O)O)O)O	2
1598	C[C@H](CC(=O)SCCNC(=O)CCNC(=O)[C@@H](C(C)(C)COP(=O)(O)OP(=O)(O)OC[C@@H]1[C@H]([C@H]([C@@H](O1)N2C=NC3=C(N=CN=C32)N)O)OP(=O)(O)O)O)O	2,0
1599	CC1=C(C(C[C@@H](C1)O)(C)C)/C=C/C(=C/C=C/C(=C/C=C/C=C(\C)/C=C/C=C(\C)/C=C/C2=C(C[C@H](CC2(C)C)OC3[C@@H]([C@H]([C@@H]([C@H](O3)COC(=O)CCCCC(C)C)O)O)O)C)/C)/C	8
1600	C[C@@H](C(=O)C(=O)O)C(=O)O	0
1601	C1[C@H]([C@H]([C@@H](C(O1)O)O)O)O	0
1602	CC1=C(NC(=O)N=C1)N	3
1603	C(C[P+](=O)O)[C@@H](C(=O)O)N	5
1604	CC(=C)[C@H]1CC[C@]2([C@H]1CC[C@@]3([C@@H]2CC[C@H]4[C@]3(CC[C@@H]5[C@@]4(CCCC5(C)C)C)C)C)C	8
1605	CC/C=C\C[C@H]1[C@H](CCC1=O)CC(=O)OC	2
1606	C(CSSCC[C@@H](C(=O)O)N)[C@@H](C(=O)O)N	4
1607	CC(=CCOP(=O)(O)O)C	7
1608	C1=CC=C(C=C1)C/C=N/O	5,9
1609	CCCCCC1=CC(=C(C(=C1C(=O)O)O)C/C=C(\C)/CCC=C(C)C)O	9
1610	CC12[C@H]3[C@@H]([C@@]45CC(=C)[C@@](C4)(CC[C@H]5[C@@]3(C[C@@H]([C@@H]1O)O)OC2=O)O)C(=O)O	8
1611	C([C@@H](C(=O)O)N)/C(=C\O)/C=C/C(=O)C(=O)O	4
1612	C1=CC(=CC(=C1)O)NO	10
1613	CCCCC/C=C\C/C=C\[C@@H](CC[C@H](CCCC(=O)O)O)O	2
1614	C[C@H]1[C@@H]2CCC3=C([C@]2(CC[C@@H]1O)C)CC[C@]4(C3CCC4[C@H](C)CCC=C(C)C)C	2
1615	C[C@H]1[C@@H]([C@H](C[C@H](O1)OP(=O)(O)OP(=O)(O)OC[C@@H]2[C@H](C[C@@H](O2)N3C=C(C(=O)NC3=O)C)O)O)O	8
1616	C[C@@H]1[C@@H]([C@@H]([C@H]([C@H](O1)OP(=O)(O)OP(=O)(O)OC[C@@H]2[C@H](C[C@@H](O2)N3C=C(C(=O)NC3=O)C)O)O)NC(=O)C)O	8,6
1617	C[C@@H]([C@H]1CCC2[C@@]1(CC[C@H]3[C@H]2CC[C@@H]4[C@@]3(C[C@H]([C@H](C4)O)O)C)C)[C@H]([C@@H]([C@@H](C)C(C)C)O)O	8
1618	C1CCN2C[C@H]3C[C@H]([C@@H]2C1)CN4[C@@H]3CCCC4=O	9
1619	C([C@H](C(=O)O)OP(=O)(O)O)O	0,4,2,1
1620	CC(=O)N[C@H]1[C@H]([C@@H]([C@H](OC1O)COP(=O)(O)O)O)O	0
1621	C[C@@H]1[C@H]([C@@H](C[C@@H](O1)O[C@@]23[C@@H](CC4=CC5=CC(=CC(=C5C(=C4C2=O)O)O)O)[C@@H](C(=O)C(=C3O)C(=O)C)OC)O[C@H]6C[C@H]([C@H]([C@H](O6)C)O)O[C@H]7C[C@]([C@@H]([C@H](O7)C)O)(C)O)O	8
1622	C[C@@H](C(=O)C1=CC=CC=C1)N	9
1623	C1=C(NC=N1)C[C@@H](CO)N	4
1624	CCCCCCCC/C=C\CCCCCCCC(=O)O	2
1625	C[C@H](CC[C@H]([C@@H](C)C(=O)SCCNC(=O)CCNC(=O)[C@@H](C(C)(C)COP(=O)(O)OP(=O)(O)OC[C@@H]1[C@H]([C@H]([C@@H](O1)N2C=NC3=C(N=CN=C32)N)O)OP(=O)(O)O)O)O)[C@H]4CC[C@@H]5[C@@]4(CC[C@H]6[C@H]5[C@@H](C[C@H]7[C@@]6(CC[C@H](C7)O)C)O)C	2
1626	CSC[C@@H]1[C@H]([C@H]([C@@H](O1)N2C=NC3=C2N=CNC3=O)O)O	4
1627	CC(=CCC1=C(C=CC(=C1)C(=O)O)O)C	9
1628	[C@@H]([C@H](C(=O)O)O)(C(=O)O)O	0
1629	CC(=C)[C@@H]1[C@@H](C=C2[C@@H](O1)CC[C@]3([C@]2(CC[C@@H]4[C@@]3(C5=C(C4)C6=C(N5)C=C7C(=C6)C[C@H]8C7=CC(OC8(C)C)(C)C)C)O)C)O	9
1630	C1=CC(=CC2=C1C=CC(O2)(C(=O)O)O)CO	10
1631	C[C@H]1C(=O)[C@@H](C[C@H](O1)OP(=O)(O)OP(=O)(O)OC[C@@H]2[C@H](C[C@@H](O2)N3C=C(C(=O)NC3=O)C)O)N(C)C	8
1632	C[C@H]1/C=C/C=C(\C(=O)NC2=CC(=O)C3=C(C2=O)C(=C(C4=C3C(=O)[C@](O4)(O/C=C/[C@@H]([C@H]([C@H]([C@@H]([C@@H]([C@@H]([C@H]1O)C)O)C)OC(=O)C)C)OC)C)C)O)/C	8
1633	C(=C\N)\C(=O)OO	3
1634	CC1=CC(=CC2=CC3=C(C(=C12)O)C(=O)C4=C(C3=O)C=C(C=C4O)OC)O	8
1635	CC(C)(COP(=O)(O)OP(=O)(O)OC[C@@H]1[C@H]([C@H]([C@@H](O1)N2C=NC3=C(N=CN=C32)N)O)OP(=O)(O)O)[C@H](C(=O)NCCC(=O)NCCSC(=O)C4CCCCC4)O	10
1636	CC(=O)N[C@@H]1[C@H]([C@@H]([C@H](O[C@@H]1O[C@@H]2[C@H](O[C@H]([C@@H]2O)O[C@@H]3[C@H]([C@@H](C[C@@H]([C@H]3O[C@@H]4[C@@H]([C@H]([C@@H]([C@H](O4)CN)O)O)N)N)N)O)CO)CO)O)O	9
1637	C/C(=C\C=C\C=C(/C)\C=C\C=C(/C)\C=C=C1[C@](C[C@H](CC1(C)C)O)(C)O)/C=C/C=C(\C)/C=C/[C@]23[C@](O2)(C[C@H](CC3(C)C)O)C	8
1638	[C@H]1([C@@H](C(=C(C(=C1Cl)Cl)Cl)Cl)O)O	10
1639	C1=CC(=C(C(=C1Cl)Cl)Cl)Cl	10
1640	C(C[C@@H](C(=O)N[C@@H](/C=C\CP(=O)(O)O)C(=O)O)N)CN=C(N)N	5
1641	C1=CC=C2C(=C1)C=CC3=C2[C@H]([C@H](C=C3)O)O	10
1642	CCC(CC(=O)C(=O)O)O	10
1643	C1=CC=C(C=C1)[C@H](C(=O)N)O	10
1644	CC(=CCC/C(=C/CC/C(=C/COP(=O)(O)O)/C)/C)C	8
1645	CC(=O)N[C@@H](CS[C@H]1C=CC2=CC=CC=C2[C@@H]1O)C(=O)O	10
1646	C([C@@H]1[C@H]([C@@H]([C@@H]([C@H](O1)OC(COP(=O)(O)O)C(=O)O)O)O)O)O	0
1647	C(COP(=O)(O)O)N	6,2
1648	C[N+](C)(C)CCOP(=O)(O)O	6,2
1649	C[C@H](CCC(=O)O)[C@H]1CC[C@@H]2[C@@]1([C@H](C[C@H]3[C@H]2[C@H](C[C@H]4[C@@]3(CC[C@H](C4)O)C)O)O)C	2
1650	C([C@@H]1[C@H]([C@@H]([C@@H]([C@H](O1)OP(=O)(O)O)O)O)O)O	0,6,8
1651	C(CO)CO	2
1652	CC(C)(COP(=O)(O)OP(=O)(O)OC[C@@H]1[C@H]([C@H]([C@@H](O1)N2C=NC3=C(N=CN=C32)N)O)OP(=O)(O)O)[C@H](C(=O)NCCC(=O)NCCSC(=O)C(=O)C4=CC=CC=C4)O	4
1653	C1=CN(C(=O)NC1=O)[C@H]2[C@@H]([C@@H]([C@H](O2)COP(=O)(O)OP(=O)(O)O[C@@H]3[C@@H]([C@H]([C@@H]([C@H](O3)C(=O)O)O)O)O)O)O	0,6
1654	C/C=C\1/C[C@H]([C@@](C(=O)OCC2=CC[N+]3([C@H]2[C@@H](CC3)OC1=O)[O-])(C)O)C	9
1655	C[C@H](C(=O)O)N	5,6
1656	C1CC2([C@@H]([C@@H](CC1N2)O)O)O	9
1657	C1=CC=C(C=C1)C[C@H](C(=O)O)N	4,5
1658	COC1=CC(=CC(=C1O)O)/C=C/C(=O)O	9
1659	C[C@H]1[C@H]([C@H](C[C@@H](O1)O[C@H]2C[C@@](CC3=C2C(=C4C(=C3O)C(=O)C5=C(C4=O)C(=CC=C5)OC)O)([C@H](C)O)O)N)O	8
1660	CC/C=C\C[C@@H](/C=C/C=C\CCCCCCCC(=O)O)O	2
1661	C(CN)CNCCC(C(=O)O)N	4
1662	C(CC(=O)O)[C@@H](C(=O)O)O	4
1663	CC(=CCC/C(=C/CC/C(=C/CC/C(=C/COC[C@@H](COP(=O)(O)O)OC/C=C(\C)/CC/C=C(\C)/CC/C=C(\C)/CCC=C(C)C)/C)/C)/C)C	2
1664	CC(=CCC/C(=C/CC/C(=C/C=C/C(=C/C=C/C=C(\C)/C=C/C=C(\C)/C=C/C=C(\C)/C=C/CC(C)(C)OC)/C)/C)/C)C	8
1665	C1=CC2=C(C=C1O)C(=CN2)CC(=O)C(=O)O	4
1666	C(CCC(=O)C(=O)O)CCC(=O)O	1
1667	CC(C)(COP(=O)(O)OP(=O)(O)OC[C@@H]1[C@H]([C@H]([C@@H](O1)N2C=NC3=C(N=CN=C32)N)O)OP(=O)(O)O)[C@H](C(=O)NCCC(=O)NCCSC(=O)CC=O)O	0
1668	CC[C@]12CC(=C3[C@@]4([C@H]1N(CC4)CC=C2)C5=C(N3)C=C(C=C5)O)C(=O)OC	9
1669	C1[C@@H]2[C@@H](C([C@H]3[C@@H](O2)NC4=C(N3)C(=O)NC(=N4)N)(O)O)OP(=O)(O1)O	7
1670	CC[C@@H]1[C@H]2CC(=C(N2C1=O)C(=O)O)SCCNC(=O)CCNC(=O)[C@@H](C(C)(C)CO)O	9
1671	CC(C)(COP(=O)(O)OP(=O)(O)OC[C@@H]1[C@H]([C@H]([C@@H](O1)N2C=NC3=C(N=CN=C32)N)O)OP(=O)(O)O)[C@H](C(=O)NCCC(=O)NCCSC(=O)C4=CC=CC=C4)O	4,10
1672	C1=CC=C2C(=C1)C(=CN2)C/C(=N/O)/S[C@H]3[C@@H]([C@H]([C@@H]([C@H](O3)CO)O)O)O	4,9
1673	C[C@@H]1[C@H]([C@@H]([C@@H]([C@H](O1)OP(=O)(O)OP(=O)(O)OC[C@@H]2[C@H]([C@H]([C@@H](O2)N3C=NC4=C3N=C(NC4=O)N)O)O)O)O)N	0,6
1674	CCCCC/C=C\C/C=C\[C@@H]([C@H](CCCCCC(=O)O)O)O	2
1675	C1CSS[C@@H]1CCCCC(=O)OP(=O)(O)OC[C@@H]2[C@H]([C@H]([C@@H](O2)N3C=NC4=C(N=CN=C43)N)O)O	7
1676	CCCCCCCCCCCCCCCCCCCC(=O)O	2
1677	C(C=O)C(=O)O	3,5,0,10,1
1678	CN1C=NC=C1C[C@@H](C(=O)O)NC(=O)CCN	4,5
1679	CC1=C(C2=C(CC[C@@](O2)(C)CC/C=C(\C)/CC/C=C(\C)/CCC=C(C)C)C(=C1O)C)C	7
1680	CCC(C)[C@@H]1[C@H]([C@H](C[C@@]2(O1)C[C@@H]3C[C@H](O2)C/C=C(/[C@H]([C@H](/C=C/C=C/4\CO[C@H]5[C@@]4([C@@H](C=C([C@H]5O)C)C(=O)O3)O)C)O)\C)O)C	8
1681	CC(=O)NCCC1=CNC2=C1C=C(C=C2)OC	4
1682	COC1=C(C2=C(C[C@H]3C4=CC5=C(C=C4CCN3C2)OCO5)C=C1)OC	9
1683	C([C@H]([C@H]([C@H]([C@@H](C(=O)CO)O)O)O)O)OP(=O)(O)O	0,6,1
1684	CC(=O)OCC[C@H](CO)C1=C(C=C2C(=C1O)C(=O)C3=C(C2=O)C=C(C=C3O)O)O	9
1685	CC1=C2CC[C@@]3(CC[C@@H](C(=C)[C@H]3C[C@@H](C2(C)C)C[C@@H]1O)O)C	8
1686	C(CC(=O)O)C[C@@](CC(=O)O)(C(=O)O)O	1
1687	C(=C(\C=C(/C(=O)O)\Cl)/Cl)\C(=O)O	10
1688	C1CN(P(=O)(OC1)NCCCl)CCCl	10
1689	COC1=C(C=CC(=C1)[C@H](CN)O)O	4
1690	C1COP(=O)(NC1=O)N(CCCl)CCCl	10
1691	CC1=C(C(=O)N[C@@H]1CC2=C(C(=C(N2)/C=C\3/C(=C(/C(=C/C4=NC(=O)C(=C4C=C)C)/N3)C)CCC(=O)O)CCC(=O)O)C)C=C	7
1692	C1=CN(C(=O)NC1=O)[C@H]2[C@@H]([C@@H]([C@H](O2)COP(=O)(O)OP(=O)(O)O)O)O	3,8
1693	CC(C)(COP(=O)(O)OP(=O)(O)OC[C@@H]1[C@H]([C@H]([C@@H](O1)N2C=NC3=C(N=CN=C32)N)O)OP(=O)(O)O)[C@H](C(=O)NCCC(=O)NCCSC(=O)CC(=O)O)O	2,8,9,5,0,1
1694	CC1=C(C(CCC1)(C)C)/C=C/C(=C/C=C/C(=C/C=C/C=C(\C)/C=C/C=C(\C)/C=C/C=C(\C)/C=O)/C)/C	8
1695	[C@@H]1([C@@H](O1)C(=O)O)C(=O)O	0
1696	CCCCCCCCCCCCCCCCCC(=O)O[C@H](CCCCCCCCCCCCCCC)CC(=O)N[C@@H]1[C@H]([C@@H]([C@H](O[C@H]1OC[C@@H]2[C@H]([C@@H]([C@H]([C@H](O2)OP(=O)(O)OCCN)NC(=O)C[C@@H](CCCCCCCCCCCCCCC)O)OC(=O)C[C@@H](CCCCCCCCCCCCC)O)O)CO[C@@]3(C[C@H]([C@H]([C@H](O3)[C@@H](CO)O)O)O)C(=O)O)O)OC(=O)C[C@@H](CCCCCCCCCCCCC)OC(=O)CCCCCCCCCCCCC	6
1697	C=C(C(=O)O)OC1=CC=CC(=C1N)C(=O)O	8
1698	C/C/1=C\CCC(=C)[C@@H]2CC([C@@H]2CC1)(C)C	8
1699	CC(=O)C(COP(=O)(O)O)O	7
1700	C(=C/O)\C(=C/C(=O)C(=O)O)\C(=O)O	10
1701	COC1=C(C=CC(=C1)[C@@H]2[C@H]3CO[C@@H]([C@H]3CO2)C4=CC(=C(C=C4)O)OC)O	9
1702	CC1=C2C3C(O3)C4=CC=CC=C4C2=C(C5=CC=CC=C15)C	10
1703	CCCC(=O)SCCNC(=O)CCNC(=O)[C@@H](C(C)(C)COP(=O)(O)OP(=O)(O)OC[C@@H]1[C@H]([C@H]([C@@H](O1)N2C=NC3=C(N=CN=C32)N)O)OP(=O)(O)O)O	2,4,0,8
1704	C[C@@H](CP(=O)(O)O)O	9
1705	CN1CCC2=CC3=C(C(=C2[C@@H]1[C@@H]4C5=C(C(=C(C=C5)OC)OC)C(=O)O4)OC)OCO3	9
1706	CC1=C(C(C[C@@H](C1)O[C@@H]2O[C@@H]([C@H]([C@@H]([C@H]2O)O)O)CO)(C)C)/C=C/C(=C/C=C/C(=C/C=C/C=C(/C=C/C=C(/C=C/C3=C(C[C@H](CC3(C)C)O[C@@H]4O[C@@H]([C@H]([C@@H]([C@H]4O)O)O)CO)C)\C)\C)/C)/C	8
1707	CCCCC[C@@H](/C=C/C=C\C=C\C=C\[C@H]([C@H](CCCC(=O)O)O)O)O	2
1708	C1=CC(=C(C(=C1C2=CC(=C(C(=C2)Cl)Cl)Cl)Cl)Cl)Cl	10
1709	CC[C@@H]1[C@H](/C=C(/C=C/C(=O)[C@@H](C[C@@H]([C@@H]([C@H]([C@@H](CC(=O)O1)O)C)O[C@H]2[C@@H]([C@H]([C@@H]([C@H](O2)C)O[C@H]3C[C@@]([C@H]([C@@H](O3)C)O)(C)O)N(C)C)O)CC=O)C)\C)CO[C@H]4[C@@H]([C@@H]([C@@H]([C@H](O4)C)O)O)O	8
1710	C[C@@]12CCC[C@@]([C@H]1[C@@H]([C@]34[C@H]2CC[C@](C3)(C(=C)C4)O)C=O)(C)C(=O)O	8
1711	CCCCCCCCCCCC1=CC(=O)CN1	9
1712	C/C(=C/CNC1=C2C(=NC=N1)N(C=N2)[C@H]3[C@@H]([C@@H]([C@H](O3)CO)O)O)/CO	8
1713	C1=CC2=C(C=C1O)OC(=O)C(=C2O)N	9
1714	C[C@@H](C(=O)O)O	0,10
1715	CC(=CCC/C(=C/CC/C(=C/CC/C(=C/COC[C@@H](COP(=O)(O)OC[C@@H](C(=O)O)N)OC/C=C(\C)/CC/C=C(\C)/CC/C=C(\C)/CCC=C(C)C)/C)/C)/C)C	2
1716	C1C=C[C@H]([C@@H](C1=O)N)C(=O)O	9
1717	CC/C=C\C/C=C\C=C\[C@H](CCCCCCCC(=O)O)OO	2
1718	C1=CC2=C(C=C1O)OC3=C2C(=O)OC4=C3C=CC(=C4)O	9
1719	C[C@]12CC[C@H]3[C@H]([C@@H]1CC[C@@H]2C(=O)CO)CCC4=CC(=O)CC[C@]34C	2
1720	C[C@H](CCC(=O)O)[C@H]1[C@@H](C[C@@H]2[C@@]1(CC[C@H]3[C@H]2CC[C@H]4[C@@]3(CC[C@H](C4)O)C)C)O	2
1721	C1=CC(OC1=O)(CC(=O)O)C(=O)O	10
1722	CN1CC2=C3C(=CC(=C2C4=C1C5=CC6=C(C=C5C(=C4)OC)OCO6)OC)OCO3	9
1723	C[C@]12CC[C@H](C[C@H]1CC[C@@H]3[C@@H]2[C@H](C[C@]4([C@H]3CC[C@@]4([C@H](CO)O)O)C)O)O	2
1724	C(C(C(=O)O)F)NC(=O)N	10
1725	C1=CC=C2C(=C1)C(=CN2)CC(=NOS(=O)(=O)O)S[C@H]3[C@@H]([C@H]([C@@H]([C@H](O3)CO)O)O)O	4,9
1726	CC1=C(C(=C(C=C1)C)O)C(=O)N[C@@H]2CO[C@H]([C@@H]([C@]2(C)O)O)O[C@]34[C@@H](CC=C3C#C/C/5=C/CNC(=O)C[C@H](C6=C(C(=C(C=C6)OC)O[C@@H]4C#C[C@H]5OC)Cl)O)O	8
1727	C1[C@@H]([C@H](O[C@H]1N2C=C(C(=NC2=O)N)CO)COP(=O)(O)O)O	3
1728	CC(=O)/C=C\C=C(/C(=O)O)\O	10
1729	C([C@H]([C@H]([C@@H]([C@H](C(=O)O)O)O)O)O)O	0
1730	C1=C(NC=N1)CCN	4
1731	CCCCCCCCC1C(O1)CCCCCCCC(=O)O	2
1732	C1=CC(=C(C=C1C[C@H](C(=O)O)OC(=O)/C=C/C2=CC(=C(C=C2)O)O)O)O	4
1733	C[C@H]1[C@H]2CN3C=CC4=C5C=CC=CC5=NC4=C3C[C@@H]2C(=CO1)C(=O)OC	9
1734	C[C@H](CCC(=O)O)[C@H]1CC[C@@H]2[C@@]1([C@H](C[C@H]3[C@H]2[C@@H](C[C@@H]4[C@@]3(CC[C@H](C4)O)C)O)O)C	2
1735	C[C@H](CCC(=C)C(C)C)[C@H]1CC[C@@H]2[C@@]1(CC[C@H]3C2=CC=C4[C@@]3(CC[C@@H](C4)O)C)C	2
1736	CCCC(/C=C\C)C(=O)O	10
1737	C1C=CN(C=C1C(=O)N)[C@H]2[C@@H]([C@@H]([C@H](O2)COP(=O)(O)OP(=O)(O)OC[C@@H]3[C@H]([C@H]([C@@H](O3)N4C=NC5=C(N=CN=C54)N)O)O)O)O	1
1738	C1=CC(=CC=C1CC=O)O	4,9
1739	CC(=O)[C@H]([C@@H](C[C@@H](C(=O)O)N)O)O	4
1740	C1=CC(=CC=C1C=O)S(=O)(=O)O	10
1741	C(=O)OP(=O)(O)O	0
1742	CC(=O)C[C@H](C(=O)O)N	5
1743	C([C@@H]1[C@H]([C@H]([C@@H](O1)N2C3=C(C(=O)NC2=O)NC(=O)N3)O)O)O	3
1744	C[C@H](CCC=C(C)C)C1CC[C@@]2([C@@]1(CC[C@@]3(C2CC=C4C3CC[C@@H](C4(C)C)O)C)C)C	8,9
1745	C([C@H]1[C@H]([C@H]([C@@H](C(=O)O1)O)O)O)O	0
1746	C1=CC(=C(C=C1C2=C(C(=O)C3=C(C=C(C=C3O2)O)O)O[C@H]4[C@@H]([C@H]([C@@H]([C@H](O4)CO)O)O)O[C@H]5[C@@H]([C@H]([C@@H]([C@H](O5)CO)O)O)O)O)O	9
1747	C(C(=O)[C@H](C(=O)O)O)O	0
1748	CC(=CCC/C(=C/C/C=C(\C)/C=C)/C)C	8
1749	C1=CC(=O)C(=CC1=O)O	10
1750	CC1=C(C(C[C@@H](C1)O)(C)C)/C=C/C(=C/C=C/C(=C/C=C/C=C(\C)/C=C/C=C(\C)/C=C/C(=O)[C@@]2(C[C@H](CC2(C)C)O)C)/C)/C	8
1751	[C@@H]1([C@H]([C@H](OC([C@@H]1O)O)C(=O)O)O)O	0
1752	CC(C)CCCCCCCCC[C@@H]1CC(=O)N[C@H](C(=O)N[C@H](C(=O)N[C@@H](C(=O)N[C@H](C(=O)N[C@H](C(=O)N[C@@H](C(=O)N[C@H](C(=O)O1)CC(C)C)CC(C)C)CC(=O)O)C(C)C)CC(C)C)CC(C)C)CCC(=O)O	8
1753	C([C@@H]1[C@H]([C@H]([C@@H](O1)NC(=O)CN)O)O)OP(=O)(O)O	3
1754	C[C@@H](CC/C=C(\C)/C=O)/C=C/O	8
1755	C[N+](C)(C)CCO	4,6,2
1756	C1=CC(=C(C(=C1)O)O)C(=O)NCCCC[C@@H](CN)NC(=O)C2=C(C(=CC=C2)O)O	8
1757	CN1C(=O)C2=C(NC(=O)N2)NC1=O	9
1758	C1=CC(=CC=C1CCO)O	4
1759	COC1=CC(=CC(=C1OC)OC)[C@H]2[C@@H]3[C@H](COC3=O)[C@H](C4=CC5=C(C=C24)OCO5)O	9
1760	CC(=O)NCCCC=O	4
1761	C1=NC2=C(N1C3[C@@H]([C@@H]([C@H](O3)COP(=O)(O)OP(=O)(O)O[C@@H]4[C@@H]([C@H]([C@@H]([C@H](O4)CO)O)O)O)O)O)N=C(NC2=O)N	0
1762	C1[C@H]([C@@H]([C@H]([C@@H]([C@H]1N)O[C@@H]2[C@@H]([C@H]([C@@H]([C@H](O2)CN)O)O)N)O[C@H]3[C@@H]([C@@H]([C@H](O3)CO)O[C@@H]4[C@@H]([C@H]([C@@H]([C@@H](O4)CN)O)O)N)O)O)N	9
1763	C([C@H]([C@H]([C@@H]([C@H](C(=O)O)N)O)O)O)OP(=O)(O)O	0
1764	C1[C@@H]([C@H]([C@@H]([C@H]([C@@H]1NC(=O)[C@H](CCN)O)O)O[C@H]2[C@@H]([C@@H]([C@H](O2)CO)O)O)O[C@@H]3[C@@H]([C@H]([C@@H]([C@H](O3)CN)O)O)N)N	9
1765	C1[C@H]([C@@H]([C@H]([C@@H](O1)O[C@@H]2[C@H]([C@@H]([C@H](O[C@H]2OC3=CC4=C(C=C(C=C4[O+]=C3C5=CC(=C(C(=C5)O)O)O)O)O)CO)O)O)O)O)O	9
1766	C(=O)P(=O)(O)O	5
1767	C1=CC=NC(=C1)C(=O)O	4
1768	CC(=CC[C@H](C1=CC(=O)C2=C(C=CC(=C2C1=O)O)O)O)C	7
1769	C[C@]12CC[C@H](C[C@H]1CC[C@@H]3[C@@H]2CC[C@]4([C@H]3CCC4=O)C)O[C@H]5[C@@H]([C@H]([C@@H]([C@H](O5)C(=O)O)O)O)O	2
1770	CN[C@H]1[C@H]([C@@H]2[C@H](C[C@H]([C@H](O2)O[C@@H]3[C@H](C[C@H]([C@@H]([C@H]3O)O)N)N)N)O[C@@H]1O[C@@H]4[C@@H]([C@H]([C@@H]([C@H](O4)CO)N)O)O)O	9
1771	CC12CCC[C@@]3([C@@H]1[C@@H]([C@]45[C@H]3CC[C@H](C4)C(=C)C5)C(=O)O)OC2=O	8
1772	C([C@@H]([C@@H]([C@H](C(=O)O)O)O)O)O	0
1773	C(CCl)NP(=O)(NCCCl)O	10
1774	CC1=CC2=C(C=C1C)N(C=N2)[C@@H]3[C@@H]([C@@H]([C@H](O3)COP(=O)(O)O)O)O	7
1775	C[C@H](CC[C@@H](C)C(C)C)[C@H]1CCC2[C@@]1(CC[C@H]3[C@H]2CC[C@@H]4[C@@]3(CCC(=O)C4)C)C	8
1776	C(C(=O)C(=O)O)[P+](=O)O	5
1777	C1[C@H]([C@@H]([C@H](C(O1)O)O)O)O	0
1778	C([C@@H](C(=O)O)N)ONC(=O)N	9
1779	C1[C@@H](C(=O)OC[C@@H](C(=O)OC[C@@H](C(=O)O1)NC(=O)C2=C(C(=CC=C2)O)O)NC(=O)C3=C(C(=CC=C3)O)O)NC(=O)C4=C(C(=CC=C4)O)O	8
1780	CC(C)(COP(=O)(O)OP(=O)(O)OC[C@@H]1[C@H]([C@H]([C@@H](O1)N2C=NC3=C(N=CN=C32)N)O)OP(=O)(O)O)[C@H](C(=O)NCCC(=O)NCCSC(=O)C(CCC(=O)O)O)O	0
1781	CC(=CCOP(=O)(O)OP(=O)(O)O)C	7,8
1782	CCCCCC/C=C/C=C\CCCCCCCC(=O)O	2
1783	C1=C(C(=CC(=C1Cl)O)Cl)O	10
1784	CC1=CC(=CC=C1)C	10
1785	CCCCCCCC/C=C\C/C=C\C/C=C\CCCCCC(=O)SCCNC(=O)CCNC(=O)[C@@H](C(C)(C)COP(=O)(O)OP(=O)(O)OC[C@@H]1[C@H]([C@H]([C@@H](O1)N2C=NC3=C(N=CN=C32)N)O)OP(=O)(O)O)O	2
1786	C(C[SeH])[C@@H](C(=O)O)N	5
1787	CC(=O)OC/C=C/C1=CC(=C(C=C1)O)OC	9
1788	CN1[C@H](C(=O)N[C@H](C1=O)CC2=CNC3=CC=CC=C32)CC4=CC=CC=C4	9
1789	CC(=CCC/C(=C/CC/C(=C\CC/C(=C\CC/C(=C\CC/C(=C\CC/C(=C\CC/C(=C\CC/C(=C\CC/C(=C\COP(=O)(O)OP(=O)(O)O[C@@H]1[C@@H]([C@H]([C@@H]([C@H](O1)CO)O)O)NC(=O)C)/C)/C)/C)/C)/C)/C)/C)/C)/C)C	6
1790	CCCCCCCCCCCCCCCCCC(=O)O[C@H](CCCCCCCCCCCCCCC)CC(=O)N[C@@H]1[C@H]([C@@H]([C@H](O[C@H]1OC[C@@H]2[C@H]([C@@H]([C@H]([C@H](O2)O)NC(=O)C[C@@H](CCCCCCCCCCCCCCC)O)OC(=O)C[C@@H](CCCCCCCCCCCCC)O)O)CO[C@@]3(C[C@H]([C@H]([C@H](O3)[C@@H](CO)O)O)O[C@@]4(C[C@H]([C@H]([C@H](O4)[C@@H](CO)O)O)O)C(=O)O)C(=O)O)OP(=O)(O)O)OC(=O)C[C@@H](CCCCCCCCCCCCC)OC(=O)CCCCCCCCCCCCC	6
1791	C1=CC(C(C(=C1)Br)SC[C@@H](C(=O)NCC(=O)O)NC(=O)CC[C@@H](C(=O)O)N)O	10
1792	OS(=O)(=O)O	3,9,4,1
1793	CC(=CCC/C(=C/C=C/C(=C/C=C/C(=C/C=C/C=C(\C)/C=C/C=C(\C)/C=C/C=C(\C)/C=C/CC(C)(C)O)/C)/C)/C)C	8
1794	CC1=C(C(=CC2=CC3=C(C(=C12)O)C(=O)C4=C(C3=O)C=C(C=C4O)OC)OC)C(=O)OC	8
1795	C[C@H](CCCC(C)C)[C@H]1CC[C@@H]2[C@@]1(CC[C@H]3C2=CC=C4[C@@]3(CC[C@@H](C4)O)C)C	2,8
1796	C1=CC(=C(C=C1C2=[O+]C3=CC(=CC(=C3C=C2O[C@H]4[C@@H]([C@H]([C@@H]([C@H](O4)CO)O)O)O)O)O)O)O	9
1797	C1=CC(=C(C=C1O)O)C2=COC3=C(C2=O)C=CC(=C3)O	9
1798	CCCCC[C@@H](/C=C/C1=C(C(=O)CC1)C/C=C\CCCC(=O)O)O	2
1799	C1=CC(=C(C=C1C2=C(C(=O)C3=C(C=C(C=C3O2)O)O)OS(=O)(=O)O)O)O	9
1800	C1=CC(=C(C(=C1Cl)O)O)Cl	10
1801	C[C@H](CCCC(C)C)[C@H]1CC[C@@]2([C@@]1(CC[C@H]3C2=CC(=O)[C@H]4[C@@]3(CCC(=O)C4)C)C)O	8
1802	C[C@H](CC[C@@H](C)C(C)C)[C@H]1CCC2[C@@]1(CC[C@H]3[C@H]2CC[C@@H]4[C@@]3(CC[C@@H](C4)O)C)C	8
1803	C1CN[C@H](C2=CC(=C(C=C21)O)O)CC3=CC=C(C=C3)O	9
1804	CCC	0
1805	CSCCCC/C=N/O	9
1806	CC1=C(C(CCC1)(C)C)/C=C/C(=C/C=C/C(=C/C=C/C=C(\C)/C=C/C=C(\C)/C=C/C=C(\C)/CCCC(C)(C)O)/C)/C	8
1807	CC1=C(C(C[C@@H](C1)O)(C)C)/C=C/C(=C/C=C/C(=C/C=C/C=C(\C)/C=C/C=C(\C)/C=C/[C@]23[C@](O2)(C[C@H](CC3(C)C)O)C)/C)/C	8
1808	C1=CC=C2C(=C1)C(=CN2)CCNO	4
1809	CSCCCC(=NOS(=O)(=O)O)S[C@H]1[C@@H]([C@H]([C@@H]([C@H](O1)CO)O)O)O	9
1810	C/C/1=C\CC/C(=C/C[C@@H](CC1)C(=C)CO)/C	8
1811	CCN(CC)CC(=O)NC1=C(C=CC(=C1C)O)C	10
1812	CC[C@H]1C[C@H](C(=O)/C=C/C(=C/[C@@H]([C@H](OC(=O)C[C@H]([C@@H]([C@H]1O)C)O)CC)C)/C)C	8
1813	CC/C=C\C/C=C\C/C=C\C/C=C\C/C=C\CCCC(=O)O	2
1814	CC1=NCC[C@H](N1)C(=O)O	4
1815	C[C@H]1CC[C@H]2[C@H]([C@H]3[C@@H](N2C1)C[C@@H]4[C@@]3(CC[C@H]5[C@H]4CC=C6[C@@]5(CC[C@@H](C6)O[C@H]7[C@@H]([C@H]([C@H]([C@H](O7)CO)O)O[C@H]8[C@@H]([C@H]([C@@H]([C@H](O8)CO)O)O)O)O[C@H]9[C@@H]([C@@H]([C@H]([C@@H](O9)C)O)O)O)C)C)C	9
1816	CC[C@@H]1[C@@H]([C@@H]([C@H](C(=O)[C@@H](C[C@@]([C@@H]([C@H]([C@@H]([C@H](C(=O)O1)C)O)C)O)(C)O)C)C)O)C	8
1817	C[C@H]1[C@@H]2CC[C@H]3[C@@]4(CC[C@@H]([C@]4(CC[C@@]35[C@@]2(C5)CC[C@@H]1O)C)[C@H](C)CCC(=C)C(C)C)C	2
1818	CC1=C(C(CCC1)(C)C)CC/C(=C/C=C/C(=C/C=C/C=C(\C)/C=C/C=C(\C)/C=C/C2=C(CCCC2(C)C)C)/C)/C	8
1819	CC/C=C\C/C=C\C/C=C\C/C=C\C/C=C\CCCCCCCCCC(=O)SCCNC(=O)CCNC(=O)[C@@H](C(C)(C)COP(=O)(O)OP(=O)(O)OC[C@@H]1[C@H]([C@H]([C@@H](O1)N2C=NC3=C(N=CN=C32)N)O)OP(=O)(O)O)O	2
1820	C1=CC(=C(C=C1Cl)Cl)OCC(=O)O	10
1821	C1[C@H]([C@@H]([C@H]([C@@H]([C@H]1N)O[C@@H]2[C@@H]([C@H]([C@@H]([C@H](O2)CN)O)O)N)O[C@H]3[C@@H]([C@H]([C@H](O3)CO)O)O)O)N	9
1822	CC(CO)(C1=CC=C(C=C1)O)C2=CC=C(C=C2)O	10
1823	C[C@H](CCC(=C)C(C)C)[C@H]1CC[C@@H]2[C@@]1(CCC3=C2CC[C@@H]4[C@@]3(CC[C@@H](C4)O)C)C	2
1824	CC1=C(C(=CC2=CC3=C(C(=C12)O)C(=O)C4=C(C3=O)C=C(C=C4O)OC)O)C(=O)O	8
1825	C1=CC(=C2C(=C1)OC3=C(C2=O)C(=CC4=C3[C@@H]5C=CO[C@@H]5O4)O)O	9
1826	C[C@]12CCC(=O)C[C@@H]1CC[C@@H]3[C@@H]2CC[C@]4([C@H]3CC[C@@H]4C(=O)CO)C	2
1827	C[C@@H]1[C@H]([C@@H](C[C@@H](O1)C2=C(C3=C(C=C2)C(=O)C4=C(C3=O)[C@@H](C[C@]5([C@@]4(C(=O)C[C@](C5)(C)O)O)O)O)O)O)O	8
1828	CN1CCCC1CC(=O)CC2CCCN2C	9
1829	C/C(=C\CC/C(=C/C=C/C(=C/C=C/C=C(\C)/C=C/C=C(\C)/C=C/C=C(\C)/C=C/CC(C)(C)OC)/C)/C)/CCCC(C)(C)O	8
1830	CCCCCCCCCCCCCCCCCC(=O)O[C@H](CCCCCCCCCCCCCCC)CC(=O)N[C@@H]1[C@H]([C@@H]([C@H](O[C@H]1OC[C@@H]2[C@H]([C@@H]([C@H]([C@H](O2)OP(=O)(O)OCCN)NC(=O)C[C@@H](CCCCCCCCCCCCCCC)O)OC(=O)C[C@@H](CCCCCCCCCCCCC)O)O)CO[C@@]3(C[C@H]([C@H]([C@H](O3)[C@@H](CO)O)O)O[C@@]4(C[C@H]([C@H]([C@H](O4)[C@@H](CO)O)O)O)C(=O)O)C(=O)O)OP(=O)(O)O)OC(=O)C[C@@H](CCCCCCCCCCCCC)OC(=O)CCCCCCCCCCCCC	6
1831	CC1=CC2=C(C(=C1)O)C3=C(C2=[N+]=[N-])C(=O)C4=C(C3=O)C=CC=C4O	8
1832	CC(C)(COP(=O)(O)OP(=O)(O)OC[C@@H]1[C@H]([C@H]([C@@H](O1)N2C=NC3=C(N=CN=C32)N)O)OP(=O)(O)O)[C@H](C(=O)NCCC(=O)NCCSC(=O)/C=C/C4=CC=CC=C4)O	9
1833	CN1C2CCC1[C@H]([C@H](C2)O)C(=O)O	9
1834	C[N+](C)(C)CCP(=O)(O)O	5
1835	C1=C2C(=C(C(=C1Cl)Cl)Cl)C3=C(O2)C(=C(C(=C3Cl)Cl)Cl)Cl	10
1836	C(/C=C\C(=O)O)C(=O)C(=O)O	10,4
1837	CC([C@@]12CCCN3[C@@H]1[C@@]4(CC3)C5=CC=CC=C5NC4=C(C2)C(=O)OC)OC(=O)C	9
1838	C[N+]1=C2C=CC=C(C2=NC3=CC=CC=C31)C(=O)O	9
1839	C1=CC=C2C(=C1)C(=O)C3=CC=CC=C3C2=O	10
1840	C(CP(=O)(O)O)O	5,9
1841	C[C@@H]1C[C@@H]([C@@H]2[C@H]([C@H](C=CC2=C1)C)CC[C@H](C[C@H](CC(=O)O)O)O)O	9
1842	C[C@H](CCC(=O)C(C)C(=O)SCCNC(=O)CCNC(=O)[C@@H](C(C)(C)COP(=O)(O)OP(=O)(O)OC[C@@H]1[C@H]([C@H]([C@@H](O1)N2C=NC3=C(N=CN=C32)N)O)OP(=O)(O)O)O)[C@H]4CC[C@@H]5[C@@]4(CC[C@H]6[C@H]5[C@@H](C[C@H]7[C@@]6(CC[C@H](C7)O)C)O)C	2
1843	C1=C[C@@H]([C@](C=C1)(C(=O)O)O)O	10
1844	CC1=CC[C@@H](CC1)C(=C)C	8
1845	C([C@@H]1[C@@H]([C@@H]([C@H](C(O1)O)N)O)O)OP(=O)(O)O	0
1846	C1=CC(=CC=C1/C=C/C(=O)OC[C@@H]2[C@H]([C@@H]([C@H]([C@@H](O2)OC3=CC4=C(C=C(C=C4[O+]=C3C5=CC(=C(C(=C5)O)O)O)O)O)O)O)O)O	9
1847	C1C(C(=O)C2=C(O1)C=C(C=C2)O)C3=C(C=C(C=C3)O)O	9
1848	C/C(=C\C=C\C=C(\C=C\C=C(\C=C\C(=O)[C@]1(C(C[C@@H](C1)O)(C)C)C)/C)/C)/C=C/C=C(/C=C/C(=O)[C@]2(C(C[C@@H](C2)O)(C)C)C)\C	8
1849	C(C=O)C(CO)C(=O)O	7
1850	CC(=O)N/C=C(/C(CO)C(=O)O)\C(=O)O	7
1851	C[C@H](CCC(=O)SCCNC(=O)CCNC(=O)[C@@H](C(C)(C)COP(=O)(O)OP(=O)(O)OC[C@@H]1[C@H]([C@H]([C@@H](O1)N2C=NC3=C(N=CN=C32)N)O)OP(=O)(O)O)O)[C@H]4CC[C@@H]5[C@@]4(CC[C@H]6[C@H]5CC[C@H]7[C@@]6(CC[C@H](C7)O)C)C	2
1852	CC1=CC=C(C=C1)C	10
1853	C1[C@H]([C@H]([C@@H](C[C@@]1(C(=O)O)O)OC(=O)/C=C/C2=CC=C(C=C2)O)O)O	9
1854	C[C@H]1[C@@H]([C@H]([C@H]([C@@H](O1)OC[C@@H]2[C@H]([C@@H]([C@H]([C@@H](O2)OC3=C([O+]=C4C=C(C=C(C4=C3)O[C@H]5[C@@H]([C@H]([C@@H]([C@H](O5)CO)O)O)O)O)C6=CC(=C(C(=C6)OC)O)OC)O)O)O)O)O)OC(=O)/C=C/C7=CC=C(C=C7)O	9
1855	C/C(=C\C(=O)SCCNC(=O)CCNC(=O)[C@@H](C(C)(C)COP(=O)(O)OP(=O)(O)OC[C@@H]1[C@H]([C@H]([C@@H](O1)N2C=NC3=C(N=CN=C32)N)O)OP(=O)(O)O)O)/C(=O)O	1
1856	CC1=C(C(=CC=C1)C)NC(=O)CN	10
1857	C1=CC(=C(C(=C1C(=O)O)C(=O)O)O)O	10
1858	C1=CC(=CC=C1C2=CC(=O)C3=C(O2)C(=C(C=C3O)O)[C@H]4[C@@H]([C@H]([C@@H]([C@H](O4)CO)O)O)O)O	9
1859	CN1C2=C(NC1=O)N(C(=O)N(C2=O)C)C	9
1860	C([C@@H]1[C@H]([C@@H]([C@H](C(O1)O)O)N)O)OP(=O)(O)O	9,8
1861	CC(=O)OCC[N+](C)(C)C	2
1862	C([C@@H](C(=O)O)OP(=O)(O)O)S(=O)(=O)O	1
1863	C[C@H](CC[C@@H](C(C)C)O)[C@H]1CC[C@@H]2[C@@]1(CC[C@H]3[C@H]2[C@@H](C=C4[C@@]3(CC[C@@H](C4)O)C)O)C	2
1864	C(CN)C#N	5
1865	C([C@@H](C(=O)O)N)C(=O)O	4,9,5,1,7
1866	C1=CC(=CC=C1C[C@H](C(=O)O)O)O	7,4
1867	C1[C@H](NC2=CC(=O)C(=O)C=C21)C(=O)O	4
1868	C1=NC(=C(N1)C(=O)O)N	3
1869	CC1=NC=C(C(=C1O)C(=O)O)C(=O)O	7
1870	C1[C@H]([C@@H]([C@H]([C@@H]([C@H]1N)O[C@@H]2[C@@H](C[C@@H]([C@H](O2)CO)O)N)O[C@H]3[C@@H]([C@@H]([C@H](O3)CO)O[C@@H]4[C@@H]([C@H]([C@@H]([C@@H](O4)CN)O[C@@H]5[C@H]([C@H]([C@@H]([C@H](O5)CO)O)O)O)O)N)O)O)N	9
1871	CC1=C2[C@H](C(=O)[C@@]3([C@H](C[C@@H]4[C@](C3[C@@H]([C@@](C2(C)C)(C[C@@H]1OC(=O)C[C@H](C5=CC=CC=C5)N)O)OC(=O)C6=CC=CC=C6)(CO4)OC(=O)C)O)C)OC(=O)C	8
1872	C1[C@H]2[C@@H]([C@@H](S1)CCC(=O)O)NC(=O)N2	7
1873	C1=CN(C(=O)NC1=O)[C@H]2[C@@H]([C@@H]([C@H](O2)COP(=O)(O)OP(=O)(O)OP(=O)(O)O)O)O	3
1874	CC(C)(COP(=O)(O)OP(=O)(O)OC[C@@H]1[C@H]([C@H]([C@@H](O1)N2C=NC3=C(N=CN=C32)N)O)OP(=O)(O)O)[C@H](C(=O)NCCC(=O)NCCSC(=O)C4=C(C5=CC=CC=C5C(=C4)O)O)O	7
1875	COC1=CC=C(C=C1)C2=COC3=CC(=CC(=C3C2=O)O)O[C@H]4[C@@H]([C@H]([C@@H]([C@H](O4)COC(=O)CC(=O)O)O)O)O	9
1876	[C@H]1([C@H](C([C@@H]([C@@H](C1O)O)O)OP(=O)(O)O)O)O	0
1877	C[C@H]1C(=O)[C@@](C[C@H](O1)OP(=O)(O)OP(=O)(O)OC[C@@H]2[C@H](C[C@@H](O2)N3C=C(C(=O)NC3=O)C)O)(C)N	8
1878	C(#CC(=O)O)C(=O)O	0
1879	C(CCN)CC(=O)C(=O)O	4,5,9
1880	CC1=C(C=CC2=C1OC(=O)C(=C2O)NC(=O)C3=CC(=C(C=C3)O)CC=C(C)C)O[C@H]4[C@@H]([C@@H]([C@H](C(O4)(C)C)O)O)O	9
1881	CCCCCCCCCC(=O)CC(=O)SCCNC(=O)CCNC(=O)[C@@H](C(C)(C)COP(=O)(O)OP(=O)(O)OC[C@@H]1[C@H]([C@H]([C@@H](O1)N2C=NC3=C(N=CN=C32)N)O)OP(=O)(O)O)O	2
1882	CC(C)(COP(=O)(O)OP(=O)(O)OC[C@@H]1[C@H]([C@H]([C@@H](O1)N2C=NC3=C(N=CN=C32)N)O)OP(=O)(O)O)[C@H](C(=O)NCCC(=O)NCCSC(=O)CCC4=CC=C(C=C4)O)O	9
1883	C1CC(OC1)N2C=C(C(=O)NC2=O)F	10
1884	CC1=CN(C(=O)NC1=O)[C@H]2C[C@@H]([C@H](O2)COP(=O)(O)OP(=O)(O)O[C@@H]3C[C@@H](C(=O)CO3)O)O	8
1885	C/C(=C\CC/C(=C/C(=O)OC)/C)/CC[C@@H]1C(O1)(C)C	8
1886	CSCCCCCC(=NOS(=O)(=O)O)S[C@H]1[C@@H]([C@H]([C@@H]([C@H](O1)CO)O)O)O	9
1887	C1=CC(=C(C=C1C2=C(C=C3C(=CC(=CC3=[O+]2)O)O[C@H]4[C@@H]([C@H]([C@@H]([C@H](O4)CO)O)O)O)O[C@H]5[C@@H]([C@H]([C@@H]([C@H](O5)CO)O)O)O)O)O	9
1888	CC[C@@H]1[C@@]([C@@H]([C@H](C(=O)[C@@H](C[C@@]([C@@H]([C@H]([C@@H]([C@H](C(=O)O1)C)O[C@H]2C[C@@]([C@H]([C@@H](O2)C)O)(C)O)C)O[C@H]3[C@@H]([C@H](C[C@H](O3)C)N(C)C)O)(C)O[C@H]4C[C@H]([C@H]([C@@H](O4)C)O)N(C)C)C)C)O)(C)O	8
1889	C/C=C\C=C(/C(=O)O)\O	10
1890	C[C@]12CC[C@H]3[C@H]([C@@H]1CCC2=O)CC=C4[C@@]3(CCC(=O)C4)C	10
1891	CC1=CC(=CC2=C1C=CC(=C2C(=O)O)O)O	8
1892	C[C@H]1[C@H]([C@H](C[C@@H](O1)O[C@H]2C[C@@](CC3=C2C(=C4C(=C3O)C(=O)C5=C(C4=O)C(=CC=C5)O)O)(C(=O)C)O)N)O	8
1893	CC1=C2C=CC3=C(C2=C(C4=CC=CC=C14)C)C=C[C@@H]([C@H]3O)O	10
1894	C([C@@H]1[C@H]([C@@H]([C@H]([C@@H](O1)O[C@@H]2[C@H](O[C@H]([C@@H]([C@H]2O)O)O[C@@H]3[C@H](OC([C@@H]([C@H]3O)O)O)CO)CO)O)O)O)O	0
1895	CC1=NC=C(C(=C1O)C=O)COP(=O)(O)O	7
1896	C1[C@@H]([C@H](C(O1)(CO)O)O)O	0
1897	C[C@@H]([C@H]1[C@H]2CC(=C(N2C1=O)C(=O)O)SCCNC(=O)CCNC(=O)[C@@H](C(C)(C)CO)O)OS(=O)(=O)O	9
1898	CC(=CCC/C(=C/CC/C(=C/CC/C(=C\CC/C(=C\CC/C(=C\CC/C(=C\CC/C(=C\CC/C(=C\CC/C(=C\CC/C(=C\CO)/C)/C)/C)/C)/C)/C)/C)/C)/C)/C)C	6
1899	C[C@H]1/C=C(/[C@H](CC(=O)NC2=C(C(=CC(=C2)C/C(=C/C=C/[C@H](C(=O)C[C@@H]1O)OC)/C)O)Cl)O)\C	8
1900	CC[C@H](C)[C@@H](C(=O)O)N(O)O	5
1901	C(CCCCO)CCCC(C(CCCCCCCC(=O)O)O)O	2
1902	C[C@H](CCC(=O)NCCP(=O)(O)O)[C@H]1CC[C@@H]2[C@@]1([C@H](C[C@H]3[C@H]2[C@@H](C[C@H]4[C@@]3(CC[C@H](C4)O)C)O)O)C	5
1903	C[C@H](CC[C@H](C(C)(C)O)O)[C@H]1CC[C@@H]\2[C@@]1(CCC/C2=C\C=C/3\C[C@H](CCC3=C)O)C	2
1904	C[C@@H]1C(=O)[C@H](C[C@H](O1)OP(=O)(O)OP(=O)(O)OC[C@@H]2[C@H](C[C@@H](O2)N3C=C(C(=O)NC3=O)C)O)O	8
1905	C[C@H]([C@@H](C(=O)O)NC(=O)CCCCCCS)OP(=O)(O)O	1
1906	CC(CP(=O)(O)OP(=O)(O)OC[C@@H]1[C@H]([C@H]([C@@H](O1)N2C=CC(=NC2=O)N)O)O)O	9
1907	CCC1=C(NC(=C1C)C=O)CC2=C(C3=C(N2)/C(=C\4/[C@H]([C@@H](C(=N4)/C=C\5/C(=C(C(=O)N5)C=C)C)C)CCC(=O)O)/[C@H](C3=O)C(=O)OC)C	7
1908	C[C@@H]1[C@H]([C@@H](C[C@@H](O1)C2=C(C3=C(C4=C(C=C3C=C2)C5C(=O)C[C@](C[C@]5(CC4=O)O)(C)O)O)O)O)O	8
1909	CC(=O)C1CC[C@@H]2[C@@]1(C[C@H]([C@H]3[C@H]2CCC4=CC(=O)CC[C@]34C)O)C	2
1910	COC1=C(C=CC(=C1)/C=C/C(=O)OCCCCCCCCCCCCCCCC(=O)O)O	2
1911	CC(=O)NC1=CC=CC=C1C(=O)O	9
1912	C1=CC(=C(C=C1Cl)Cl)C(=O)O	10
1913	C1=CC=C(C=C1)C(=S=O)N	10
1914	C1=CC2=C(C(=C1)Cl)NC=C2C[C@@H](C(=O)O)N	9
1915	C1CCCCC1	10
1916	CCC/C(=C\CC)/C(=O)O	10
1917	CCCCC[C@@H](CC=O)C(=O)C	9
1918	[C@@H]1([C@H]([C@H](O[C@@H]([C@@H]1O)OP(=O)(O)O)C(=O)O)O)O	0
1919	CCCCCCCCCCCCCCCCCCCCCCCCCCCC(=O)SCCNC(=O)CCNC(=O)[C@@H](C(C)(C)COP(=O)(O)OP(=O)(O)OC[C@@H]1[C@H]([C@H]([C@@H](O1)N2C=NC3=C(N=CN=C32)N)O)OP(=O)(O)O)O	2
1920	C1[C@@H]([C@H]([C@@H]([C@H]([C@@H]1N)O[C@@H]2[C@@H]([C@H]([C@@H]([C@H](O2)COC(=O)N)O)N)O)O)O[C@@H]3[C@@H](C[C@@H]([C@H](O3)CN)O)N)N	9
1921	C1=C[C@@H]([C@@](C=C1)(O)F)O	10
1922	C1=CC=C(C(=C1)C2=C(C(=CC=C2)O)O)O	10
1923	COC1=C(C=CC(=C1)C(=O)O)O	10
1924	CC(=O)N/C=C(/CC(=O)O)\C(=O)O	7
1925	C1[C@@H]([C@H](OC2=CC(=CC(=C21)O)O)C3=CC(=C(C(=C3)O)O)O)O	9
1926	CC(C)[C@]12CC[C@@]([C@H]1C2)(C)O	8
1927	CC(=O)N[C@@H]1[C@H]([C@@H]([C@H](O[C@@H]1OP(=O)(O)OP(=O)(O)OC[C@@H]2[C@H]([C@H]([C@@H](O2)N3C=CC(=O)NC3=O)O)O)CO)O)OC(=C)C(=O)O	0,6
1928	C(=C/Cl)\Cl	10
1929	CCCCCC(=O)/C=C/[C@H]1[C@@H](C[C@@H]([C@@H]1C/C=C\CCCC(=O)O)O)O	2
1930	C(CC(=O)N[C@@H](CSSC[C@@H](C(=O)O)N)C(=O)NCC(=O)O)[C@@H](C(=O)O)N	4
1931	CSCCCCCC(=O)C(=O)O	9
1932	CC[C@@H]1[C@@]([C@@H]([C@H](C(=O)[C@@H](C[C@@]([C@@H]([C@H]([C@@H]([C@H](C(=O)O1)C)O[C@H]2C[C@@]([C@H]([C@@H](O2)C)OC(=O)C)(C)OC(=O)C)C)O[C@H]3[C@@H]([C@H](C[C@H](O3)C)N(C)C)O)(C)O[C@H]4C[C@H]([C@H]([C@@H](O4)C)O)N(C)C)C)C)O)(C)O	8
1933	C[C@H]1/C=C/C=C/2\CO[C@H]3[C@@]2([C@@H](C=C([C@H]3OC)C)C(=O)O[C@H]4C[C@@H](C/C=C(/[C@H]1O)\C)O[C@]5(C4)C=C[C@@H]([C@H](O5)C(C)C)C)O	8
1934	CCCCCCCCCCCCC/C=C/C(=O)SCCNC(=O)CCNC(=O)[C@@H](C(C)(C)COP(=O)(O)OP(=O)(O)OC[C@@H]1[C@H]([C@H]([C@@H](O1)N2C=NC3=C(N=CN=C32)N)O)OP(=O)(O)O)O	2
1935	C1[C@H]([C@@H]([C@H]([C@@H](C1=O)O)O)O)O	9
1936	CC1(C2CCC1([C@H](C2)O)C)C	8
1937	C1=CC2=C(C(=C1)O)NC(=CC2=O)C(=O)O	4
1938	C1[C@@H]([C@@H]([C@H]([C@H](O1)OP(=O)(O)OP(=O)(O)OC[C@@H]2[C@H]([C@H]([C@@H](O2)N3C=CC(=O)NC3=O)O)O)O)O)N	0
1939	C1CCC(CC1)NS(=O)(=O)O	10
1940	C[C@H]1C[C@H](C(=O)/C=C/[C@H]([C@H](OC(=O)[C@@H]([C@H]1O[C@H]2[C@@H]([C@H](C[C@H](O2)C)N(C)C)O)C)[C@@H](C)O)C)C	8
1941	C[C@H]1[C@H](CC[C@@H](O1)O[C@@H]2C[C@@H](O[C@@H]([C@H]2O)C)O[C@@H]3[C@H](O[C@H](C[C@H]3O)OC4=C5C(=C(C=C4)O)C(=O)C6=C(C5=O)[C@@H](CC7=C6C(=CC(=C7)C)O)O)C)O[C@H]8C[C@H]([C@@H]([C@H](O8)C)O[C@H]9C[C@H]([C@@H]([C@H](O9)C)O)O)O	8
1942	C([C@H](C=O)O)O	0,2
1943	C1=CC=C2C(=C1)C(=CN2)C/C=N/O	4,9
1944	C1=CC(=C(C=C1C(=O)OP(=O)(O)OC[C@@H]2[C@H]([C@H]([C@@H](O2)N3C=NC4=C(N=CN=C43)N)O)O)O)O	8
1945	C[C@H]1C/C(=C/C[C@@H](OC(=O)CCC[C@@H]1OC(=O)/C=C/C(=C/C(=C/C=C/C(=C/[C@@H]([C@H](C[C@H](C)O)O)O)/C)/C)/C)[C@@H](C)C/C(=C/[C@@H](C)[C@@H](C[C@@H](C)O)O)/C)/C	8
1946	C(COP(=O)(NCCCl)NCCCl)C=O	10
1947	CC1=C2[C@H](C(=O)[C@@]3([C@H](C[C@@H]4[C@]([C@H]3[C@@H]([C@@](C2(C)C)(C[C@@H]1O)O)OC(=O)C5=CC=CC=C5)(CO4)OC(=O)C)O)C)O	8
1948	C[C@]12CC[C@H]3[C@H]([C@@H]1CC[C@@H]2O)CCC4=C3C=CC(=C4)O	2
1949	C1=NC(=C(N1)C(=O)N)N	3
1950	C[C@@H](CC/C=C(\C)/CCC=C(C)C)[C@]1(CCC2=C1CC[C@@H]3[C@@]2(CC[C@@H](C3(C)C)O)C)C	8
1951	CC(=CCC/C(=C/CC[C@](C)(C=C)O)/C)C	8
1952	C(=O)(C(Cl)(Cl)Cl)O	10
1953	C1=CC(=CC=C1C2=COC3=CC(=CC(=C3C2=O)O)O[C@H]4[C@@H]([C@H]([C@@H]([C@H](O4)CO)O)O)O)O	9
1954	C([C@@H](C(=O)O)N)O	4,9,5,2,0,1
1955	CCCCCCCCCCCCCC(=O)O[C@H](CCCCCCCCCCC)CC(=O)O[C@@H]1[C@H]([C@@H](O[C@@H]([C@H]1OP(=O)(O)O)CO[C@@]2(C[C@H]([C@H]([C@H](O2)[C@@H](CO)O)O)O[C@@]3(C[C@H]([C@H]([C@H](O3)[C@@H](CO)O)O)O)C(=O)O)C(=O)O)OC[C@@H]4[C@H]([C@@H]([C@H]([C@H](O4)OP(=O)(O)O)NC(=O)C[C@@H](CCCCCCCCCCC)O)OC(=O)C[C@@H](CCCCCCCCCCC)O)O)NC(=O)C[C@@H](CCCCCCCCCCC)OC(=O)CCCCCCC/C=C\CCCCCC	6
1956	C(CO)COP(=O)(N)N(CCCl)CCCl	10
1957	C1[C@H](OC2=CC(=CC(=C2C1=O)O)O[C@H]3[C@@H]([C@H]([C@@H]([C@H](O3)CO)O)O)O)C4=CC=C(C=C4)O	9
1958	CN1C2=C(NC1=O)N(C(=O)NC2=O)C	9
1959	CC(C)(CC(=O)SCCNC(=O)CCNC(=O)[C@@H](C(C)(C)COP(=O)(O)OP(=O)(O)OC[C@@H]1[C@H]([C@H]([C@@H](O1)N2C=NC3=C(N=CN=C32)N)O)OP(=O)(O)O)O)O	4
1960	CC1=C(C2=C(CC[C@@](O2)(C)CCC[C@H](C)CCC[C@H](C)CCCC(C)C)C(=C1O)C)C	7
1961	C[C@H]1/C=C/C=C(\C(=O)NC2=CC(=C3C(=C2O)C(=C(C4=C3C(=O)C(O4)(O/C=C/[C@@H]([C@H]([C@H]([C@@H]([C@@H]([C@@H]([C@H]1O)C)O)C)O)C)O)C)C)O)O)/C	8
1962	CC1=C(N2[C@@H]([C@@H](C2=O)NC(=O)CCC[C@H](C(=O)O)N)SC1)C(=O)O	9
1963	CC/C=C\C[C@H]1/C(=C/C=C\CCCCCCCC(=O)O)/O1	2
1964	C1C(=O)C(=O)[C@H]([C@@H]([C@@]1(CO)O)O)O	9
1965	C([C@@H]1[C@H]([C@H](C(O1)O)O)O)O	0
1966	CC1=CC=C(C=C1)O	10
1967	CC(CC(=O)C(=O)O)(C(=O)O)O	10,0
1968	C[C@]12CC[C@H](C[C@H]1CC[C@@H]3[C@@H]2[C@H](C[C@]4([C@H]3CC[C@@H]4C(=O)CO)C=O)O)O	2
1969	CC1=C(C=C(C=C1[N+](=O)[O-])NO)NO	10
1970	C[C@@]12CCC[C@@]3(C1CCC45C3CCC(C4)C(=C)[C@@H]5O)C6N(C2)CCO6	8
1971	C1=CN(C(=O)NC1=O)C2[C@@H]([C@@H]([C@H](O2)COP(=O)(O)OP(=O)(O)O[C@@H]3[C@@H]([C@H]([C@H]([C@H](O3)CO)O)O)O)O)O	0,6
1972	C1=C([C@H]([C@@H]([C@H]([C@@H]1OP(=O)(O)O)O)O)O)CO	9
1973	C1CC(NC1)C2=CN=CC=C2	9
1974	C1=CC=C(C(=C1)N)S(=O)(=O)O	10
1975	C(=C/C(=O)O)\C(=O)O	0,1,4,10,7
1976	C1=CC(=C(C=C1/C=C/CO)O)O	9
1977	CC1=C(C(=CC2=CC3=C(C(=C12)O)C(=O)[C@@]4(C(=O)C=C([C@H]([C@@]4(C3=O)O)O)OC)O)O)C(=O)OC	8
1978	CC(=O)N[C@@H]1[C@H]([C@@H]([C@H](OC1O)CO)O)O	0
1979	CCC(C)[C@@H]1[C@H]([C@H](C[C@@]2(O1)C[C@@H]3C[C@H](O2)C/C=C(/[C@H]([C@H](/C=C/C=C(/[C@@]4(CC(=O)C(=C[C@H]4C(=O)O3)C)O)\C)C)O)\C)O)C	8
1980	C(COP(=O)(N)N(CCCl)CCCl)C(=O)O	10
1981	CN1C2CCC1CC(C2)O	9
1982	CC1=CC(=CC=C1)O	10
1983	COC1=C(C=CC(=C1)CN)O	9
1984	C1=CC=C2C(=C1)C(=CN2)[C@@H]([C@@H](COP(=O)(O)O)O)O	4,9
1985	C[C@@]1([C@H]2[C@@H]([C@H]3[C@@H](C(=O)C(=C([C@]3(C(=O)C2=C(C4=C1C=CC=C4O)O)O)O)C(=O)N)N(C)C)O)O	8
1986	CO	0,1,9
1987	C1C2=C(C(=C(N2)CC3=C(C(=C(N3)CC4=C(C(=C(N4)CC5=C(C(=C1N5)CC(=O)O)CCC(=O)O)CC(=O)O)CCC(=O)O)CC(=O)O)CCC(=O)O)CC(=O)O)CCC(=O)O	7
1988	C1=C2C(=CC(=C1Cl)Cl)OC3=CC(=C(C=C3O2)Cl)Cl	10
1989	C1=CC=C(C(=C1)C(=O)O)NC=O	4
1990	CC(=C)[C@H](CCC(=O)C)CC(=O)O	8
1991	C1=C[C@@H]([C@@H](C(=C1)C2=CC=C(C=C2)Cl)O)O	10
1992	C1=C(NC=N1)N	3
1993	C1CCC(=O)OC(C1)O	10
1994	C1[C@H]([C@H](OC2=CC(=CC(=C21)O)O)C3=CC(=C(C=C3)O)O)O	9
1995	COC1=C2C3=C(C(=O)CC3)C(=O)OC2=C(C(=C1)O)C(C=O)C(CO)O	10
1996	C1=CC2=C3C(=C1)C4C(O4)C5=CC=CC(=C53)C=C2	10
1997	C1CN2CC3=CC=CC=C3N=C2[C@@H]1O	9
1998	CC(=CCC/C(=C/CC/C(=C/CC/C(=C/CO)/C)/C)/C)C	8
[truncated: 3,291 more rows]

## Sheet: Table S5
Table S5. The details of Dataset D.
No.	SMILES	Label*
1	NCCCNCCCCN(CCCN)CCCN	1
2	CCC(O)c1cc(=O)oc2c(CC=C(C)CCC=C(C)C)c(O)c(C(=O)CC(C)C)c(O)c12	6
3	CC(C=CC12OC1(C)CC(O)CC2(C)C)OC1OC(CO)C(O)C(O)C1O	7
4	CC(C)=CCc1cc2c(c3c1OCC(c1ccc(O)cc1)C3=O)OC(C)(C)C(O)C2	6
5	CC/C=C\C/C=C\C/C=C\C/C=C\C/C=C\C/C=C\CCC(=O)OC[C@@H](COC(=O)CCCCCCC/C=C\CCCCCC)OC(=O)CCCCCCCCC/C=C\C/C=C\CCCCC	4
6	Cc1c(Cl)c(O)c(Cl)c2oc3cc(O)c(Cl)c(O)c3c(=O)c12	5
7	CC/C=C\C/C=C\C/C=C\CCCCCCCC(=O)OC[C@@H](COC(=O)CCCCCCCCCCCCCC)OC(=O)CCCCCCCCCCCCCCC	4
8	COc1ccc2c(c1)c(=O)c1ccccc1n2C	1
9	CCCCCCCCCC/C=C\CCCCCCCCCC(=O)O[C@H](COC(=O)CCCCCCCCCCCCCCCCC)COP(=O)([O-])OCC[N+](C)(C)C	4
10	CCCCC/C=C\C/C=C\CCCCCCCCCCCC(=O)O[C@@H](CO)COC(=O)CCCCCCC/C=C\CCCCCCCCC	4
11	CC1=CC2OCC(C)=C2CCC2(C)OC2CCC(C)=CCC1	7
12	CC#C[C@]1(O)CC[C@H]2[C@@H]3CCC4=CC(=O)CCC4=C3[C@@H](c3ccc(N(C)C)cc3)C[C@@]21C	7
13	NC(N)=NCCCC(NC(=O)C(CCC(=O)O)NC(=O)C(N)CCC(=O)O)C(=O)O	2
14	CSCCC(N)C(=O)NC(CC(=O)O)C(=O)O	2
15	COc1ccc(C2c3ccccc3C(=O)c3ccccc32)cc1	5
16	C=C(C)C1CCC2(C)CCCC(C=O)=C2C1	7
17	COC1C(O)C(O)C(O)C(O)C1O	3
18	C[C@H]1C(=O)[C@@]23CC[C@@H]4[C@](C)(C(=O)O)CCC[C@@]4(C)[C@]2(O)C[C@@H](O)[C@@H]1C3	7
19	CC=C1NC(=O)C(C(C)O)NC(=O)C(CCN)NC(=O)C(C(O)C(=O)O)NC(=O)C(CCCCN)NC(=O)C(CC(=O)O)NC(=O)C(CCN)NC(=O)C(NC(=O)CC(O)CCCCCCCCCCCCC)COC(=O)C(C(O)CCl)NC1=O	2
20	CC(C)=CCC[C@](C)(O[C@@H]1O[C@H](CO[C@@H]2OC[C@H](O)[C@H](O)[C@H]2O)[C@@H](O)[C@H](O)[C@H]1O)[C@H]1CC[C@]2(C)[C@@H]1[C@H](O)C[C@@H]1[C@@]3(C)CC[C@H](O)C(C)(C)[C@@H]3CC[C@]12C	7
21	CC1(C)CCCC2(C)C3CC4(O)OOC(C)(C31)C42	7
22	CC(C)(O)CC1(O)c2ccccc2C(=O)c2ccccc21	5
23	CC(=CCO)CCC=C(C)C(=O)OCC1(O)COC(OC2C(OC3OC=C(C(=O)O)C4CC(O)C(C)C34)OC(CO)C(O)C2O)C1O	7
24	CCCCC/C=C\C/C=C\C/C=C\C/C=C\CCCC(=O)O[C@H](CO/C=C\CCCCCCCCCCCCCC)COP(=O)(O)OCCN	4
25	C=CC(C)(C)c1cc2cc(OC)c(O)cc2oc1=O	6
26	C=C(C(=O)C=CC(C)(C)OO)C1CC2OC2(C)C(=O)C1OC(=O)C(C)=CC	7
27	COc1ccc2c(c1)[nH]c1cc(OC)c(C=O)cc12	1
28	CC(=O)OCC1=CCC2C3C(C(C)C)CCC2(C)C13	7
29	CCCCCCCCCCCCC(COC[C@@H](O)COP(=O)(O)OC[C@H](N)C(=O)O)OC	4
30	CCCCC/C=C\C/C=C\CCCCCCCC(=O)O[C@H](COCCCCCCCCCCCCCCCCCC)COP(=O)(O)OCCN	4
31	CC(C)(O)C(O)C(O)CC1(C)C2CC3C(C2)C31C	7
32	CCCCCCCC/C=C\CCCCCCCC(=O)OC/C=C(C)/C=C/C=C(C)/C=C/C1=C(C)CCCC1(C)C	4
33	C=C1C2(C)CC3C4(C)CCC(=O)C(C)(C)C4CCC3(C)C1(C(=O)OC)C(=O)C2(O)C(C)=O	5
34	CC(C)=CCCC(C)=CCCC1(C)Oc2c(c(O)cc3c2CNC3=O)CC1O	5
35	CC/C=C\C/C=C\C/C=C\CCCCCCCC(=O)OC[C@H](COP(=O)(O)OC[C@@H](O)CO)OC(=O)CCCCC/C=C\C/C=C\C/C=C\C/C=C\CCCCC	4
36	O=C1CCC(C(=O)O)N1	2
37	CCC1CC2CC3C1N(CCC31C(=O)Nc3cc(OC)c(OC)cc31)C2	1
38	CCCCC/C=C\C/C=C\CCCCCCCC(=O)OC[C@@H](COC(=O)CCCCCCCCCCCCC)OC(=O)CCCCCCC/C=C\CCCCCCCC	4
39	O=C1c2ccccc2C(=O)c2ccccc21	5
40	CCCCC/C=C\C/C=C\C/C=C\CCCCCCC(=O)O[C@@H](COC(=O)CCCCCCCCCCC/C=C\C/C=C\CCCCC)COC(=O)CCCCCCCCCCCCCCCC	4
41	CCCC/C=C\C/C=C\CCCCCCCC(=O)O[C@H](COCCCCCCCCCCCCCCCCCCCC)COP(=O)(O)O[C@H]1C(O)C(O)C(O)[C@@H](O)C1O	4
42	CCCCC/C=C\C/C=C\C/C=C\CCCCC(=O)O[C@H](COC(=O)CCCCCCCCC/C=C\CCCCCCCC)COP(=O)(O)O[C@H]1C(O)C(O)C(O)[C@@H](O)C1O	4
43	COc1cc(O)c2c(c1)C(=O)c1cc(C)cc(O)c1C2=O	5
44	CCCCCCCCCCCCCCCCCCCC(=O)OC[C@@H](COC(=O)CCCCCCCCCCCCCCCC)OC(=O)CCCCCCCCCCCCCCCCCCC	4
45	CCCCC/C=C\C/C=C\C/C=C\C/C=C\CCCCCC(=O)O[C@H](COC(=O)CCCCCCC/C=C\CCCCCCC)COP(=O)(O)OC[C@@H](O)CO	4
46	CCCCCCCCCCCCCCCCC(C)CCCC(C)CCCC(C)CC	4
47	CCCCCCCCCCCCCC/C=C/[C@@H](O)[C@H](COP(=O)([O-])OCC[N+](C)(C)C)NC(=O)CCCCCCCCCCCCCCC	4
48	CCCC/C=C\C/C=C\CCCCCCCC(=O)OC[C@H](COC(=O)CCCCCCCCC/C=C\C/C=C\CCCCC)OC(=O)CCCCCCCCCCCCCCCCC	4
49	COCC(=O)N1CC2(C1)CN(C(=O)NC1CCCC1)[C@@H](CO)c1c2c2ccc(OC)cc2n1C	1
50	C/C(C=O)=C\C=C\C(C)=C\C=C\C=C(C)\C=C\C=C(/C)C1C=C2C(C)(C)CC(O)CC2(C)O1	7
51	CC=C(C)C(=O)OC1CN(C)CCC1c1c(O)cc(O)c2c(=O)cc(C)oc12	5
52	Cc1cc(O)cc2oc3c(c(=O)c12)C(=O)c1c([O-])cc(O)c([O-])c1C3=O	5
53	COc1ccc2c(c1CC=C(C)C)OC1c3ccc(O)c(CC=C(C)C)c3OCC21O	6
54	CCCCCCCCCCCCCCCCCC(=O)N[C@@H](COP(=O)(O)O[C@H]1C(O)C(O)C(O)[C@@H](O)C1O[C@H]1O[C@H](CO)[C@@H](O)C(O)C1O)[C@H](O)[C@H](O)CCCCCCCCCCCCCCCC	4
55	NCCCCC(NC(=O)C(N)CCCN=C(N)N)C(=O)O	2
56	C=C1C=CC(C2(C)CCCC2(C)C)CC1	7
57	CC(=O)C1=C(O)C2(C)c3c(O)c(C)c(O)c(C(C)=O)c3OC2CC1=O	5
58	CCCCC12C3CC4C(C(C)C=C5OC(=O)C(C)=C5OC)C(O)(O3)C1CCN42	1
59	CCc1cc2c(=O)c(-n3cnc4ccccc43)coc2cc1O	5
60	C=C/C=C\C/C=C\C/C=C\CCCCCCCCC	4
61	CCCCC/C=C\C/C=C\C/C=C\C/C=C\CCCCCC(=O)O[C@H](COC(=O)CCC/C=C\C/C=C\C/C=C\C/C=C\CCCCC)COP(=O)(O)O[C@H]1C(O)C(O)C(O)[C@@H](O)C1O	4
62	CCCCC/C=C\C/C=C\C/C=C\C/C=C\CCCCCC(=O)OC[C@@H](COC(=O)CCCCCCC/C=C\CCCCC)OC(=O)CCCCCCC/C=C\CCCCCCCCC	4
63	CCCCCC(C)CCCCCCCCCCCC(=O)O	4
64	C/C=C(/N=C=S)C(=O)O[C@@H]1[C@@H](O[C@@H]2C[C@H](OC)[C@@](O)([C@H](C)OC(=O)CC)[C@@H](C)O2)[C@@H](O)[C@H]([C@]2(O)CC(=O)C(=N)C(C(=O)O)=C2O)O[C@@H]1COC(C)=O	3
65	CCc1oc(=O)c(C)c(O)c1C	5
66	C=C1CC(OC(=O)C(C)C(=O)O)C2C(=C)C(=O)OC2C2C1CC(O)C2(O)CCl	7
67	CC/C=C\C/C=C\C/C=C\C/C=C\C/C=C\CCCC(=O)O[C@H](COC(=O)CCCCCCCCCCCC)COP(=O)(O)O	4
68	CC1CCC2(C(C)C)C(=O)C2(O)C1	7
69	CC/C=C\C/C=C\C/C=C\C/C=C\CCCCC(=O)O[C@H](COC(=O)CCCCCCC/C=C\CCCCC)COP(=O)(O)O	4
70	CCCCC/C=C\CCCCCCCC(=O)O[C@H](COC(=O)CCCCCCCCCCCCCCC)COP(=O)([O-])OCC[N+](C)(C)C	4
71	O=C1CCCC2=C1Cc1ccccc1N2	1
72	CC(=O)OCC12C(OC(=O)c3cccnc3)CC3C(OC(C)=O)C1(OC3(C)C)C(C)(O)CC(OC(C)=O)C2OC(=O)c1ccccc1	7
73	COC1CCC2(C)C3CCC4C5(C)CCC(O)C(C)(C)C5CC5OC54CC3(C)CCC2C1(C)C	7
74	CC(C)(O)CCCCCCCC(C)(C)CO	4
75	COc1cc2c(c(O)c1OC)C(=O)OC1CC(CCCO)OC21	6
76	CCCC/C=C\CCCCCCCC(=O)OC[C@H](COC(=O)CCCCCCC/C=C\CCCCCCCCC)OC(=O)CCCCCCC/C=C\CCCCCCCCC	4
77	COc1cc2ccc(=O)oc2c(OC)c1OCC=C(C)CCC1C2(C)CCC(O2)C1(C)C	6
78	CN(C)c1ncnc2c1ncn2C1OC(CO)C(NC(=O)C(N)Cc2ccc(O)cc2)C1O	3
79	CCN1CC2(COC)CCC(OC)C34C5CC6(O)C(OC)CC(O)(C(CC23O)C14)C5C6O	1
80	CC(C)CC(=O)OC1c2c(ccc3ccc(=O)oc23)OC(C)(C)C1OC1CCCCO1	6
81	CCCC/C=C\CCCCCCCC(=O)OC[C@H](COC(=O)CCCCCCC/C=C\C/C=C\CCCCC)OC(=O)CCCCCCC/C=C\CCCCCC	4
82	COc1cc2c(c(OC)c1OC)-c1ccc(SC)c(=O)cc1C(N(C)C(=O)C(F)(F)F)CC2	1
83	CC(=CCO)C(=O)C(CN)CCN	1
84	COc1ccc2c(c1OC)C13CC(=O)N(C)C14CC2OC4(O)C(OC)C(O)C3	1
85	C=C1C(=O)O[C@H]2[C@H]1[C@@H](OC(=O)[C@H](C)CC)C=C(C)[C@]1(O)C[C@@H](Cl)[C@](C)(O)[C@H]21	7
86	CC1=CCCC2C1(C)CCC1C2(C)CCC2(C)C3C(O)CC(C(C)C)C3(C)CCC12C	7
87	CC(=CC=CC=CC=CC=CC=CC1N=C(C=Cc2ccc[nH]2)OC1C)C(=O)NC(C(=O)O)C(O)C(N)=O	2
88	O=C1NC(Cc2cnc[nH]2)C(=O)N2CCCC12	2
89	CC1OC(OCC2OC(OCC(O)c3ccc(O)c(O)c3)C(O)C(O)C2O)C(O)C(O)C1O	6
90	CC(C)=CCCC(C)=CCCC1=CC(O)OC1=O	7
91	CCCC/C=C\CCCCCCCC(=O)OC[C@H](COP(=O)([O-])OCC[N+](C)(C)C)OC(=O)CCCCCCC/C=C\CCCCCCC	4
92	C=C1CCCC2(C)CC=C(C(C)C)CC12	7
93	COc1ccc2c3c1OC1CC(O)C=CC31CC[N+](CCCCCCCCCCN1C(=O)c3ccccc3C1=O)=C2	1
94	C=C1C2CCC3(CCC4C5(C)CCCC4(C=[N+](CCO)C5)C3C2)C1O	1
95	CCCCC/C=C\C/C=C\CCCCCCCCCCCC(=O)OC[C@@H](COC(=O)CCCCCCC/C=C\CCCCCC)OC(=O)CCCCCCCCCCC/C=C\CCCCCCCC	4
96	C=C1C2CCC3(CCC4C5(C)CCC6OC5N(CCOCC5=CC78CCC5C(O)C7C57CCCC9(C)CN(CC)C5C8CC97)CC64C3C2)C1O	1
97	CC1=CCCC(C)=CCC(C)(C)C=CC1	7
98	CC/C=C\CC1OC(C(O)/C=C/C(O)C/C=C\C/C=C\CCC(=O)O)CC1O	4
99	COc1ccc(OC)c(-c2cc(=O)c3c(OC)c(OC)ccc3o2)c1OC	6
100	C=C1CCC(C(C)CO)C2C=C(C)CCC12	7
101	CCCCc1ccc(=O)oc1C	5
102	C=C(C)C1CCC2(C)CCC3(C)C(CCC4C5(C)CCC(CC(=O)[O-])C(C)(C)C5CCC43C)C12	7
103	CCCCC/C=C\C/C=C\CCCCCCCCCC(=O)OC[C@H](COP(=O)(O)O[C@H]1C(O)C(O)C(O)[C@@H](O)C1O)OC(=O)CCCCCCCCCCCCCCCCCCCC	4
104	CCCCCCC(O)C(O)CCCCCCCC(=O)O	4
105	CC/C=C\C/C=C\C/C=C\C/C=C\C/C=C\CCCCCC(=O)OC[C@@H](COC(=O)CCCCCCCCCCC)OC(=O)CCCCCCC/C=C\CCCCCCC	4
106	CCCCCCCCCC/C=C\CCCCCCCCCC(=O)OC[C@@H](COC(=O)CCCCCCCCCCCCCCCC)OC(=O)CCCCCCCCCCCCCCCCCCC	4
107	CCCC/C=C/C=C/CCCC(=O)O	4
108	CCCC(=O)OC[C@H]1O[C@@H](OC(C)(C)C/C=C/C(C)=C/C=C/C(C)=C/C=C/C(C)=C/C=C/C=C(C)/C=C/C=C(C)/C=C/C=C(C)/C=C/CC(C)(C)O)[C@H](O)[C@@H](O)[C@@H]1O	7
109	CC=CC=CC(=O)C1=C(O)C2(C)C3C(C(=O)C=CC=CC)=C(O)C(C)=C(O)C3(C)OC2(O)C(C)(O)C1	5
110	COc1cc2ccc(=O)oc2c(O)c1O	6
111	COC12CC(OC3CC4(C)C5CC=C6C(C=C(OC(C)=O)C(=O)C6(C)C)C5(C)C(=O)CC4(C)C3C1C)C(C)(C)O2	7
112	CC(C)C1=CC2=CCC3C(C)(C(=O)[O-])CCCC3(C)C2CC1	7
113	CCCCCCCCCCCCCCCCCCCCOC[C@H](COP(=O)([O-])OCC[N+](C)(C)C)OC(=O)CCCCCCCCCCCC	4
114	CCC(C)C(NC(=O)NC1CCCCNC(=O)C(Cc2ccccc2)NC(=O)C(Cc2c[nH]c3ccc(O)cc23)N(C)C(=O)C(CC(C)C)NC(=O)C(C(C)CC)NC1=O)C(=O)O	2
115	COc1cc(O)c2c(c1C)C(C)C(O)(COC(=O)c1c(O)cc(O)c(C)c1C)OC2=O	6
116	CC/C=C/CC(=O)OCC/C=C\CCCCCC	4
117	CC(C)C(=O)OC1c2c(cc(O)c3c2C(=O)c2cccc(O)c2-3)C(=O)C(C)C1O	5
118	CC(=O)C1CCC2(C)C1CCC1C3(C)CCC(=O)C(C)(C)C3CCC12C	7
119	C=C1CCC(C(C)C)C=CC(C)(O)CC(=O)CC2(C)CCC1O2	7
120	CC=C(C)C(=O)OC1C(C)(C)C2CCC(C)C23C=CC(O)C13C	7
121	CCCC/C=C\CCCCCCCC(=O)O[C@H](COC(=O)CCCCCCCCCCCCCCCCC)COP(=O)(O)O[C@H]1C(O)C(O)C(O)[C@@H](O)C1O	4
122	CCN1C[C@]2(COC)CC[C@H](OC)[C@]34C1[C@H]([C@H](OC)[C@H]23)[C@@]1(OC(C)=O)C[C@H](OC)[C@@]2(O)C[C@@H]4[C@@H]1[C@H]2OC(=O)c1ccc(OC)cc1	1
123	CCC1CC2CCC(O2)C(C)C(=O)OC(C)CC2CCC(O2)C(C)C(=O)OC(CC)CC2CCC(O2)C(C)C(=O)OC(C)CC2CCC(O2)C(C)C(=O)O1	5
124	CN1CCC23c4c5ccc(OCc6ccccc6)c4OC2C(O)C=CC3C1C5	1
125	CC1=CCCC(C)=CCC(C(C)C)CCC(C)=CCC1	7
126	COc1ccc2c(cc3c4c(cc5c(c42)OCO5)C(=O)C(=O)N3C)c1OC	1
127	NC(CS)C(=O)NCC(=O)O	2
128	CCCCCC/C=C\CCC(=O)CCCCCCCCC	4
129	CC=C(C)C(=O)OC12CC(C)C3(O)C(C=C(CO)CC4(O)C(=O)C(C)=CC43)C1C2(C)C	7
130	CC(O)C1C=CC=CC(=O)OC2CC3OC4C5OC5(C)CCC4(COC(=O)C(O)C(C)CCO1)C2(C)C31CO1	7
131	COc1cc(-c2oc3cc(O)cc(O)c3c(=O)c2OC2OC(CO)C(O)C(O)C2O)ccc1O	6
132	CCCC/C=C\CCCCCCCCCCCC(=O)O[C@H](COC(=O)CCCCCCCCCCCCCCCCCCCCC)COP(=O)(O)OCCN	4
133	CCCC/C=C\CCCCCCCCCC/C=C\CC/C=C\CCCC(=O)O	4
134	CCCCC/C=C\C/C=C\C/C=C\C/C=C\CCCCCC(=O)OC[C@H](COP(=O)(O)OCCN)OC(=O)CCCCCCCCCCC	4
135	COCc1ccc(C=O)n1CCc1ccc(O)cc1	1
136	CC/C=C\C/C=C\C/C=C\C/C=C\C/C=C\C/C=C\CCC(=O)O[C@H](COC(=O)CCCCCCCCCCCCCCCCCCCC)COP(=O)(O)O[C@H]1C(O)C(O)C(O)[C@@H](O)C1O	4
137	CCCCCCCCCCCC(=O)OC	4
138	CCCCCCCCCCCCCCCCCCCC(=O)O[C@H](COC(=O)CCCCCCCCCC)COP(=O)([O-])OCC[N+](C)(C)C	4
139	CC1=COC(O)C2C(C)CCC12	7
140	COc1cc2c(cc1OC)-c1cc3cc(OC)c(OC)cc3c[n+]1CC2	1
141	CC1=CC2C(C)(C)CCCC2(C)C(O)CC1O	7
142	CC(=O)C1OC(=O)c2c(O)cc(O)cc21	5
143	CC(=O)OC1C(Oc2c(O)c(C)c3c4c2C(C)CCC4C(C)CC3C=C(C)C)OCC(O)C1O	7
144	CCCCCCCCCCCCCCC(=O)OC[C@H](COP(=O)(O)OC[C@H](N)C(=O)O)OC(=O)CCCCCCCCCCC	4
145	CCC1CC2CC3c4[nH]c5ccc(OC)cc5c4CC[N+]([O-])(C2)C13	1
146	CCCCCCCCCCCCCCC[C@H](O)CC(=O)O	4
147	Oc1cc(O)c(-c2c(O)cc(O)cc2O)c(O)c1	5
148	O=c1c(Cc2ccc(O)cc2)coc2cc(O)cc(O)c12	5
149	CC1(C(=O)OCC2(O)C(=O)C34CCC5C6(C)CCCC5(OC6=O)C3(C)CCC2(O)C4)CCCC2(C)C1CCC13CC(CCC12)C(O)(CO)C3=O	7
150	CC=CC=CC(=O)OCc1c(OC)c(CO)c(C=CC(=O)O)oc1=O	5
151	CC/C=C\C/C=C\C/C=C\C/C=C\C/C=C\C/C=C\CCC(=O)OC[C@@H](COC(=O)CCCCCCC/C=C\C/C=C\CCCC)OC(=O)CCCCCCC/C=C\C/C=C\CCCC	4
152	C=C1C(=O)C23CC1CC(O)C2C1(COC3=O)C(OC(C)=O)CCC2(C)COC(OC)C21	7
153	C=C1C(=O)OC2(C)CCC1CC1OC1(C)CCC1OC1(C)C=CC2=O	7
154	CN(C)c1ccc(O)c2c1CC1CC3[C@@H](N(C)C)C(=O)C(C(N)=O)C(=O)[C@]3(O)C(=O)C1C2=O	5
155	CCCC1CCC2(C)C1CCC1(C)C2CCC2C3(C)CCCC(C)(C)C3CCC21C	7
156	CCCC/C=C\C/C=C\CCCCCCCC(=O)O[C@H](COC(=O)CCCCCCCCCCCCCCCCCCC)COP(=O)(O)OC[C@H](N)C(=O)O	4
157	CCCCC/C=C\C/C=C\C/C=C\C/C=C\CCCCCC(=O)OC[C@@H](COC(=O)CCCCCCC/C=C\CCCCC)OC(=O)CCCCCCCCC/C=C\CCCCCCCCCC	4
158	CC(C=CC1CC1)=CC1C(O)C(C)(O)C2C(O)C(O)CCN12	1
159	CC(C)=CCC/C(C)=C/C=C/C(C)=C/C=C/C(C)=C/C=C/C=C(C)/C=C/C=C(C)/C=C/C=C(\C)CCCC(C)(C)O	7
160	CC/C=C\C/C=C\C/C=C\C/C=C\C/C=C\C/C=C\CCC(=O)O[C@H](COC(=O)CCCCCCC/C=C\CCCC)COP(=O)([O-])OCC[N+](C)(C)C	4
[truncated: 78,177 more rows]

## Sheet: Table S6
Table S6. Compound distributions across plant secondary metabolic pathway classes.
[truncated: 19 more rows]

[truncated: 2 more sheets: Table S7, Table S8]
